# Supplementary material for: Crystal structure of 1-[(2,4,6-triiso­propyl­phen­yl)sulfon­yl]aziridine
Source: Acta Crystallogr E Crystallogr Commun. 2015 Jun 3;71(Pt 7):o438–9. doi: 10.1107/S2056989015010221 (PMC4518957; doi:10.1107/S2056989015010221)
Supplement: Supplementary file 1 [file e-71-0o438-sup1.cif]

##############################################################################
#                                                                            #
# This CIF contains the data in a paper accepted for publication in          #
# Acta Crystallographica Section E. It conforms to the requirements of       #
# Notes for Authors for Acta Crystallographica Section E, and has been       #
# peer reviewed under the auspices of the IUCr Commission on Journals.       #
#                                                                            #
# Full details of the Crystallographic Information File format               #
# are given in the paper "The Crystallographic Information File (CIF):       #
# a New Standard Archive File for Crystallography" by S. R. Hall, F. H.      #
# Allen and I. D. Brown [Acta Cryst. (1991), A47, 655-685].                  #
#                                                                            #
# The current version of the core CIF dictionary is obtainable from          #
# ftp://ftp.iucr.org/pub/cif_core.dic.                                       #
#                                                                            #
# Software is freely available for graphical display of the structure(s)     #
# in this CIF. For information consult the CIF software page                 #
# http://www.iucr.org/resources/cif/software.                                #
#                                                                            #
# This file may be used for bona fide research purposes within the           #
# scientific community so long as proper attribution is given to the journal # 
# article from which it was obtained.                                        #
#                                                                            #
##############################################################################
data_I
_database_code_depnum_ccdc_archive 'CCDC 1403377'
_audit_creation_method
;
Olex2 1.2
(compiled 2014.09.19 svn.r3010 for OlexSys, GUI svn.r4874)
;
_journal_date_recd_electronic     2015-04-30
_journal_date_accepted     2015-05-27
_journal_name_full     'Acta Crystallographica, Section E'
_journal_year     2015
_journal_volume     71
_journal_issue      7
_journal_page_first     o438
_journal_page_last     o439
_journal_paper_category     HO
_journal_paper_doi     10.1107/S2056989015010221
_journal_coeditor_code     FK2088
_publ_contact_author_name     'Carsten Strohmann'
_publ_contact_author_address
;
Fakult\"at f\"ur Chemie und Chemische Biologie
Technische Universit\"at Dortmund
Otto-Hahn-Strasse 6
44227 Dortmund
Germany
;
_publ_contact_author_email     'carsten.strohmann@tu-dortmund.de'
_publ_contact_author_fax     ?
_publ_contact_author_phone     '+49 231 755 3807'
_publ_section_title
;
Crystal structure of 1-[(2,4,6-triisopropylphenyl)sulfonyl]aziridine
;
loop_
    _publ_author_name
    _publ_author_footnote
    _publ_author_address
    'Knauer, Lena' .
;
Fakult\"at f\"ur Chemie und Chemische Biologie
Technische Universit\"at Dortmund
Otto-Hahn-Strasse 6
44227 Dortmund
Germany
;
    'Golz, Christopher' .
;
Fakult\"at f\"ur Chemie und Chemische Biologie
Technische Universit\"at Dortmund
Otto-Hahn-Strasse 6
44227 Dortmund
Germany
;
    'Strohmann, Carsten' .
;
Fakult\"at f\"ur Chemie und Chemische Biologie
Technische Universit\"at Dortmund
Otto-Hahn-Strasse 6
44227 Dortmund
Germany
;
_publ_section_synopsis     .
_chemical_name_systematic     ?
_chemical_name_common     ?
_chemical_formula_moiety     'C17 H27 N O2 S'
_chemical_formula_sum     'C17 H27 N O2 S'
_chemical_formula_iupac     'C17 H27 N O2 S'
_chemical_formula_weight     309.45
_chemical_melting_point     ?
_shelx_space_group_comment
;
The symmetry employed for this shelxl refinement is uniquely defined
by the following loop, which should always be used as a source of
symmetry information in preference to the above space-group names.
They are only intended as comments.
;
_space_group_crystal_system     monoclinic
_space_group_name_H-M_alt     'P 21/c'
_space_group_name_Hall     '-P 2ybc'
loop_
    _space_group_symop_operation_xyz
    'x, y, z'
    '-x, y+1/2, -z+1/2'
    '-x, -y, -z'
    'x, -y-1/2, z-1/2'
_cell_length_a     6.2679(8)
_cell_length_b     17.5289(18)
_cell_length_c     16.3890(13)
_cell_angle_alpha     90
_cell_angle_beta     100.331(10)
_cell_angle_gamma     90
_cell_volume     1771.5(3)
_cell_formula_units_Z     4
_cell_measurement_reflns_used     2277
_cell_measurement_theta_min     3.2820
_cell_measurement_theta_max     29.1810
_cell_measurement_temperature     173
_cell_special_details     ?
_exptl_crystal_description     'plate'
_exptl_crystal_colour     'colourless'
_exptl_crystal_size_max     0.33
_exptl_crystal_size_mid     0.25
_exptl_crystal_size_min     0.01
_exptl_crystal_density_diffrn     1.160
_exptl_crystal_density_meas     ?
_exptl_crystal_density_method     ?
_exptl_crystal_F_000     672
_exptl_absorpt_coefficient_mu     0.187
_exptl_absorpt_correction_type     multi-scan
_exptl_absorpt_process_details
;
(CrysAlis PRO; Agilent, 2013)
;
_shelx_estimated_absorpt_T_min     ?
_shelx_estimated_absorpt_T_max     ?
_exptl_absorpt_correction_T_min     0.78232
_exptl_absorpt_correction_T_max     1.00000
_exptl_special_details
;
Absorption correction: CrysAlisPro, Agilent Technologies,
Version 1.171.36.28 (release 01-02-2013 CrysAlis171 .NET)
(compiled Feb  1 2013,16:14:44)
Empirical absorption correction using spherical harmonics,
 implemented in SCALE3 ABSPACK scaling algorithm.
;
_diffrn_ambient_temperature     173.0
_diffrn_radiation_type     MoK\a
_diffrn_radiation_wavelength     0.71073
_diffrn_radiation_monochromator     graphite
_diffrn_measurement_device_type     'Agilent Xcalibur Sapphire3'
_diffrn_measurement_method     '\w scans'
_diffrn_detector_area_resol_mean     16.0560
_diffrn_reflns_number     9521
_diffrn_reflns_av_R_equivalents     0.0491
_diffrn_reflns_theta_min     2.526
_diffrn_reflns_theta_max     25.995
_diffrn_reflns_theta_full     26.000
_diffrn_measured_fraction_theta_max     0.991
_diffrn_measured_fraction_theta_full     0.991
_diffrn_reflns_limit_h_min     -7
_diffrn_reflns_limit_h_max     7
_diffrn_reflns_limit_k_min     -15
_diffrn_reflns_limit_k_max     21
_diffrn_reflns_limit_l_min     -20
_diffrn_reflns_limit_l_max     20
_refine_special_details     ?
_reflns_number_total     3449
_reflns_number_gt     2479
_reflns_threshold_expression     'I > 2\s(I)'
_refine_ls_structure_factor_coef     Fsqd
_refine_ls_matrix_type     full
_refine_ls_R_factor_all     0.0798
_refine_ls_R_factor_gt     0.0533
_refine_ls_wR_factor_gt     0.1162
_refine_ls_wR_factor_ref     0.1412
_refine_ls_goodness_of_fit_ref     1.069
_refine_ls_restrained_S_all     1.069
_refine_ls_number_reflns     3449
_refine_ls_number_parameters     196
_refine_ls_number_restraints     0
_refine_ls_hydrogen_treatment     constr
_refine_ls_weighting_scheme     calc
_refine_ls_weighting_details
              'w=1/[\s^2^(Fo^2^)+(0.0473P)^2^+0.8936P] where P=(Fo^2^+2Fc^2^)/3'
_atom_sites_solution_hydrogens     geom
_atom_sites_solution_primary     ?
_atom_sites_solution_secondary     ?
_refine_ls_shift/su_max     0.000
_refine_ls_shift/su_mean     0.000
_refine_diff_density_max     0.331
_refine_diff_density_min     -0.584
_refine_ls_extinction_method     none
_refine_ls_extinction_coef     .
loop_
    _atom_type_symbol
    _atom_type_description
    _atom_type_scat_dispersion_real
    _atom_type_scat_dispersion_imag
    _atom_type_scat_source
    'C' 'C' 0.0033 0.0016
                         'International Tables Vol C Tables 4.2.6.8 and 6.1.1.4'
    'H' 'H' 0.0000 0.0000
                         'International Tables Vol C Tables 4.2.6.8 and 6.1.1.4'
    'N' 'N' 0.0061 0.0033
                         'International Tables Vol C Tables 4.2.6.8 and 6.1.1.4'
    'O' 'O' 0.0106 0.0060
                         'International Tables Vol C Tables 4.2.6.8 and 6.1.1.4'
    'S' 'S' 0.1246 0.1234
                         'International Tables Vol C Tables 4.2.6.8 and 6.1.1.4'
_computing_data_collection
;
CrysAlis PRO (Agilent, 2013)
;
_computing_cell_refinement
;
CrysAlis PRO (Agilent, 2013)
;
_computing_data_reduction
;
CrysAlis PRO (Agilent, 2013)
;
_computing_structure_solution
;
SHELXS97 (Sheldrick, 2008)
;
_computing_structure_refinement
;
SHELXL2014 (Sheldrick, 2015)
;
_computing_molecular_graphics
;
OLEX2 (Dolomanov <i>et al.</i>,  2009)
;
_computing_publication_material
;
OLEX2 (Dolomanov <i>et al.</i>,  2009)
;
loop_
    _atom_site_type_symbol
    _atom_site_label
    _atom_site_fract_x
    _atom_site_fract_y
    _atom_site_fract_z
    _atom_site_U_iso_or_equiv
    _atom_site_adp_type
    _atom_site_calc_flag
    _atom_site_occupancy
    _atom_site_disorder_assembly
    _atom_site_disorder_group
    S S1 0.71473(10) 0.20619(4) 0.37952(4) 0.0245(2) Uani d 1 . .
    C C10 0.7527(4) 0.26810(13) 0.29748(14) 0.0205(5) Uani d 1 . .
    C C15 0.8227(4) 0.28863(14) 0.16069(15) 0.0272(6) Uani d 1 . .
    H H15 0.8229 0.2705 0.1061 0.033 Uiso calc 1 . .
    C C6 0.8105(4) 0.34434(14) 0.31802(14) 0.0246(6) Uani d 1 . .
    C C5 0.8842(4) 0.38836(15) 0.25903(15) 0.0297(6) Uani d 1 . .
    H H5 0.9273 0.4394 0.2726 0.036 Uiso calc 1 . .
    C C11 0.7462(4) 0.24050(14) 0.21624(15) 0.0243(6) Uani d 1 . .
    C C4 0.8981(4) 0.36110(15) 0.18058(15) 0.0279(6) Uani d 1 . .
    O O1 0.7219(3) 0.12858(10) 0.35547(11) 0.0370(5) Uani d 1 . .
    O O2 0.8625(3) 0.22687(11) 0.45315(10) 0.0360(5) Uani d 1 . .
    N N1 0.4729(4) 0.23217(13) 0.39562(14) 0.0345(6) Uani d 1 . .
    C C17 0.3491(5) 0.17365(19) 0.4317(2) 0.0500(9) Uani d 1 . .
    H H17A 0.4185 0.1234 0.4451 0.060 Uiso calc 1 . .
    H H17B 0.2536 0.1908 0.4702 0.060 Uiso calc 1 . .
    C C16 0.2886(6) 0.1945(3) 0.3447(2) 0.0701(12) Uani d 1 . .
    H H16A 0.1543 0.2246 0.3280 0.084 Uiso calc 1 . .
    H H16B 0.3190 0.1572 0.3029 0.084 Uiso calc 1 . .
    C C12 0.6577(5) 0.16388(14) 0.18281(15) 0.0312(6) Uani d 1 . .
    H H12 0.5872 0.1391 0.2261 0.037 Uiso calc 1 . .
    C C7 0.7975(4) 0.38301(14) 0.40041(15) 0.0290(6) Uani d 1 . .
    H H7 0.7291 0.3463 0.4347 0.035 Uiso calc 1 . .
    C C1 0.9900(5) 0.41027(15) 0.11913(15) 0.0331(7) Uani d 1 . .
    H H1 0.9766 0.3811 0.0660 0.040 Uiso calc 1 . .
    C C13 0.4860(6) 0.17400(18) 0.10515(18) 0.0489(9) Uani d 1 . .
    H H13A 0.3751 0.2099 0.1166 0.073 Uiso calc 1 . .
    H H13B 0.4184 0.1246 0.0887 0.073 Uiso calc 1 . .
    H H13C 0.5539 0.1940 0.0602 0.073 Uiso calc 1 . .
    C C3 0.8614(5) 0.48402(17) 0.10107(18) 0.0457(8) Uani d 1 . .
    H H3A 0.7095 0.4719 0.0787 0.068 Uiso calc 1 . .
    H H3B 0.9223 0.5142 0.0605 0.068 Uiso calc 1 . .
    H H3C 0.8695 0.5133 0.1525 0.068 Uiso calc 1 . .
    C C14 0.8399(5) 0.11176(17) 0.1661(2) 0.0471(8) Uani d 1 . .
    H H14A 0.9167 0.1361 0.1259 0.071 Uiso calc 1 . .
    H H14B 0.7787 0.0631 0.1436 0.071 Uiso calc 1 . .
    H H14C 0.9415 0.1026 0.2180 0.071 Uiso calc 1 . .
    C C2 1.2285(5) 0.42692(19) 0.1493(2) 0.0496(9) Uani d 1 . .
    H H2A 1.2459 0.4567 0.2006 0.074 Uiso calc 1 . .
    H H2B 1.2856 0.4560 0.1068 0.074 Uiso calc 1 . .
    H H2C 1.3083 0.3788 0.1597 0.074 Uiso calc 1 . .
    C C8 1.0244(5) 0.40142(17) 0.44750(16) 0.0407(8) Uani d 1 . .
    H H8A 1.1099 0.3544 0.4564 0.061 Uiso calc 1 . .
    H H8B 1.0137 0.4243 0.5012 0.061 Uiso calc 1 . .
    H H8C 1.0951 0.4374 0.4151 0.061 Uiso calc 1 . .
    C C9 0.6542(6) 0.45350(17) 0.38647(18) 0.0476(8) Uani d 1 . .
    H H9A 0.7228 0.4919 0.3562 0.071 Uiso calc 1 . .
    H H9B 0.6351 0.4744 0.4401 0.071 Uiso calc 1 . .
    H H9C 0.5125 0.4396 0.3541 0.071 Uiso calc 1 . .
loop_
    _atom_site_aniso_label
    _atom_site_aniso_U_11
    _atom_site_aniso_U_22
    _atom_site_aniso_U_33
    _atom_site_aniso_U_12
    _atom_site_aniso_U_13
    _atom_site_aniso_U_23
    S1 0.0289(4) 0.0256(4) 0.0205(3) 0.0015(3) 0.0085(3) 0.0032(3)
    C10 0.0213(13) 0.0238(13) 0.0168(11) 0.0008(10) 0.0048(10) 0.0025(10)
    C15 0.0372(16) 0.0275(14) 0.0178(12) -0.0032(12) 0.0077(11) -0.0036(10)
    C6 0.0284(14) 0.0279(14) 0.0174(12) -0.0012(11) 0.0039(11) -0.0011(10)
    C5 0.0401(17) 0.0269(14) 0.0228(13) -0.0082(12) 0.0077(12) -0.0035(11)
    C11 0.0283(14) 0.0233(13) 0.0212(12) 0.0003(11) 0.0043(11) -0.0005(10)
    C4 0.0358(16) 0.0297(15) 0.0190(12) -0.0034(12) 0.0068(11) 0.0003(11)
    O1 0.0590(14) 0.0250(10) 0.0292(10) 0.0063(9) 0.0137(10) 0.0051(8)
    O2 0.0431(13) 0.0460(12) 0.0184(9) -0.0037(9) 0.0036(9) 0.0068(8)
    N1 0.0286(13) 0.0448(14) 0.0326(12) -0.0001(11) 0.0128(11) 0.0007(11)
    C17 0.0423(19) 0.053(2) 0.063(2) -0.0197(15) 0.0294(17) -0.0063(17)
    C16 0.0294(19) 0.123(4) 0.059(2) -0.014(2) 0.0122(17) -0.030(2)
    C12 0.0473(18) 0.0251(14) 0.0221(13) -0.0042(12) 0.0088(12) -0.0015(11)
    C7 0.0442(17) 0.0251(14) 0.0197(12) -0.0084(12) 0.0115(12) -0.0048(11)
    C1 0.0504(18) 0.0296(15) 0.0224(13) -0.0063(13) 0.0152(13) -0.0008(11)
    C13 0.060(2) 0.0442(19) 0.0360(16) -0.0173(16) -0.0084(16) -0.0013(14)
    C3 0.060(2) 0.0423(19) 0.0371(16) -0.0001(16) 0.0160(16) 0.0155(14)
    C14 0.059(2) 0.0336(17) 0.0517(19) -0.0011(15) 0.0181(17) -0.0145(15)
    C2 0.047(2) 0.055(2) 0.0497(19) -0.0071(16) 0.0182(16) 0.0124(16)
    C8 0.056(2) 0.0432(18) 0.0215(13) -0.0145(15) 0.0028(14) -0.0060(13)
    C9 0.070(2) 0.0402(18) 0.0353(16) 0.0090(16) 0.0172(16) -0.0109(14)
_geom_special_details
;
All e.s.d.'s (except the e.s.d. in the dihedral angle between two l.s. planes)
are estimated using the full covariance matrix. The cell e.s.d.'s are taken
into account individually in the estimation of e.s.d.'s in distances, angles
and torsion angles; correlations between e.s.d.'s in cell parameters are only
used when they are defined by crystal symmetry. An approximate (isotropic)
treatment of cell e.s.d.'s is used for estimating e.s.d.'s involving l.s.
planes.
;
loop_
    _geom_bond_atom_site_label_1
    _geom_bond_atom_site_label_2
    _geom_bond_site_symmetry_2
    _geom_bond_distance
    _geom_bond_publ_flag
    S1 C10 . 1.777(2) ?
    S1 O1 . 1.4193(19) ?
    S1 O2 . 1.4300(19) ?
    S1 N1 . 1.649(2) ?
    C10 C6 . 1.410(3) ?
    C10 C11 . 1.410(3) ?
    C15 H15 . 0.9500 ?
    C15 C11 . 1.388(3) ?
    C15 C4 . 1.374(4) ?
    C6 C5 . 1.380(3) ?
    C6 C7 . 1.526(3) ?
    C5 H5 . 0.9500 ?
    C5 C4 . 1.389(3) ?
    C11 C12 . 1.518(4) ?
    C4 C1 . 1.516(3) ?
    N1 C17 . 1.473(3) ?
    N1 C16 . 1.456(4) ?
    C17 H17A . 0.9900 ?
    C17 H17B . 0.9900 ?
    C17 C16 . 1.455(5) ?
    C16 H16A . 0.9900 ?
    C16 H16B . 0.9900 ?
    C12 H12 . 1.0000 ?
    C12 C13 . 1.523(4) ?
    C12 C14 . 1.526(4) ?
    C7 H7 . 1.0000 ?
    C7 C8 . 1.526(4) ?
    C7 C9 . 1.520(4) ?
    C1 H1 . 1.0000 ?
    C1 C3 . 1.524(4) ?
    C1 C2 . 1.517(4) ?
    C13 H13A . 0.9800 ?
    C13 H13B . 0.9800 ?
    C13 H13C . 0.9800 ?
    C3 H3A . 0.9800 ?
    C3 H3B . 0.9800 ?
    C3 H3C . 0.9800 ?
    C14 H14A . 0.9800 ?
    C14 H14B . 0.9800 ?
    C14 H14C . 0.9800 ?
    C2 H2A . 0.9800 ?
    C2 H2B . 0.9800 ?
    C2 H2C . 0.9800 ?
    C8 H8A . 0.9800 ?
    C8 H8B . 0.9800 ?
    C8 H8C . 0.9800 ?
    C9 H9A . 0.9800 ?
    C9 H9B . 0.9800 ?
    C9 H9C . 0.9800 ?
loop_
    _geom_angle_atom_site_label_1
    _geom_angle_atom_site_label_2
    _geom_angle_atom_site_label_3
    _geom_angle_site_symmetry_1
    _geom_angle_site_symmetry_3
    _geom_angle
    _geom_angle_publ_flag
    O1 S1 C10 . . 111.10(11) ?
    O1 S1 O2 . . 115.43(12) ?
    O1 S1 N1 . . 112.65(12) ?
    O2 S1 C10 . . 109.23(11) ?
    O2 S1 N1 . . 105.67(12) ?
    N1 S1 C10 . . 101.77(11) ?
    C6 C10 S1 . . 117.51(17) ?
    C6 C10 C11 . . 120.9(2) ?
    C11 C10 S1 . . 121.32(19) ?
    C11 C15 H15 . . 118.3 ?
    C4 C15 H15 . . 118.3 ?
    C4 C15 C11 . . 123.4(2) ?
    C10 C6 C7 . . 125.5(2) ?
    C5 C6 C10 . . 117.8(2) ?
    C5 C6 C7 . . 116.7(2) ?
    C6 C5 H5 . . 118.6 ?
    C6 C5 C4 . . 122.7(2) ?
    C4 C5 H5 . . 118.6 ?
    C10 C11 C12 . . 126.2(2) ?
    C15 C11 C10 . . 117.1(2) ?
    C15 C11 C12 . . 116.6(2) ?
    C15 C4 C5 . . 117.5(2) ?
    C15 C4 C1 . . 121.6(2) ?
    C5 C4 C1 . . 120.9(2) ?
    C17 N1 S1 . . 116.0(2) ?
    C16 N1 S1 . . 116.1(2) ?
    C16 N1 C17 . . 59.5(2) ?
    N1 C17 H17A . . 117.8 ?
    N1 C17 H17B . . 117.8 ?
    H17A C17 H17B . . 114.9 ?
    C16 C17 N1 . . 59.7(2) ?
    C16 C17 H17A . . 117.8 ?
    C16 C17 H17B . . 117.8 ?
    N1 C16 H16A . . 117.7 ?
    N1 C16 H16B . . 117.7 ?
    C17 C16 N1 . . 60.8(2) ?
    C17 C16 H16A . . 117.7 ?
    C17 C16 H16B . . 117.7 ?
    H16A C16 H16B . . 114.8 ?
    C11 C12 H12 . . 107.9 ?
    C11 C12 C13 . . 110.9(2) ?
    C11 C12 C14 . . 111.0(2) ?
    C13 C12 H12 . . 107.9 ?
    C13 C12 C14 . . 111.1(2) ?
    C14 C12 H12 . . 107.9 ?
    C6 C7 H7 . . 107.9 ?
    C8 C7 C6 . . 110.4(2) ?
    C8 C7 H7 . . 107.9 ?
    C9 C7 C6 . . 110.6(2) ?
    C9 C7 H7 . . 107.9 ?
    C9 C7 C8 . . 112.1(2) ?
    C4 C1 H1 . . 107.8 ?
    C4 C1 C3 . . 111.1(2) ?
    C4 C1 C2 . . 111.3(2) ?
    C3 C1 H1 . . 107.8 ?
    C2 C1 H1 . . 107.8 ?
    C2 C1 C3 . . 110.9(2) ?
    C12 C13 H13A . . 109.5 ?
    C12 C13 H13B . . 109.5 ?
    C12 C13 H13C . . 109.5 ?
    H13A C13 H13B . . 109.5 ?
    H13A C13 H13C . . 109.5 ?
    H13B C13 H13C . . 109.5 ?
    C1 C3 H3A . . 109.5 ?
    C1 C3 H3B . . 109.5 ?
    C1 C3 H3C . . 109.5 ?
    H3A C3 H3B . . 109.5 ?
    H3A C3 H3C . . 109.5 ?
    H3B C3 H3C . . 109.5 ?
    C12 C14 H14A . . 109.5 ?
    C12 C14 H14B . . 109.5 ?
    C12 C14 H14C . . 109.5 ?
    H14A C14 H14B . . 109.5 ?
    H14A C14 H14C . . 109.5 ?
    H14B C14 H14C . . 109.5 ?
    C1 C2 H2A . . 109.5 ?
    C1 C2 H2B . . 109.5 ?
    C1 C2 H2C . . 109.5 ?
    H2A C2 H2B . . 109.5 ?
    H2A C2 H2C . . 109.5 ?
    H2B C2 H2C . . 109.5 ?
    C7 C8 H8A . . 109.5 ?
    C7 C8 H8B . . 109.5 ?
    C7 C8 H8C . . 109.5 ?
    H8A C8 H8B . . 109.5 ?
    H8A C8 H8C . . 109.5 ?
    H8B C8 H8C . . 109.5 ?
    C7 C9 H9A . . 109.5 ?
    C7 C9 H9B . . 109.5 ?
    C7 C9 H9C . . 109.5 ?
    H9A C9 H9B . . 109.5 ?
    H9A C9 H9C . . 109.5 ?
    H9B C9 H9C . . 109.5 ?
loop_
    _geom_torsion_atom_site_label_1
    _geom_torsion_atom_site_label_2
    _geom_torsion_atom_site_label_3
    _geom_torsion_atom_site_label_4
    _geom_torsion_site_symmetry_1
    _geom_torsion_site_symmetry_2
    _geom_torsion_site_symmetry_3
    _geom_torsion_site_symmetry_4
    _geom_torsion
    _geom_torsion_publ_flag
    S1 C10 C6 C5 . . . . 166.7(2) ?
    S1 C10 C6 C7 . . . . -13.6(3) ?
    S1 C10 C11 C15 . . . . -166.5(2) ?
    S1 C10 C11 C12 . . . . 15.3(4) ?
    S1 N1 C17 C16 . . . . -106.4(3) ?
    S1 N1 C16 C17 . . . . 106.1(2) ?
    C10 S1 N1 C17 . . . . 154.1(2) ?
    C10 S1 N1 C16 . . . . 87.0(2) ?
    C10 C6 C5 C4 . . . . 1.6(4) ?
    C10 C6 C7 C8 . . . . 112.8(3) ?
    C10 C6 C7 C9 . . . . -122.6(3) ?
    C10 C11 C12 C13 . . . . 125.2(3) ?
    C10 C11 C12 C14 . . . . -110.8(3) ?
    C15 C11 C12 C13 . . . . -52.9(3) ?
    C15 C11 C12 C14 . . . . 71.0(3) ?
    C15 C4 C1 C3 . . . . 120.4(3) ?
    C15 C4 C1 C2 . . . . -115.5(3) ?
    C6 C10 C11 C15 . . . . 7.2(4) ?
    C6 C10 C11 C12 . . . . -170.9(2) ?
    C6 C5 C4 C15 . . . . 3.8(4) ?
    C6 C5 C4 C1 . . . . -177.1(3) ?
    C5 C6 C7 C8 . . . . -67.6(3) ?
    C5 C6 C7 C9 . . . . 57.1(3) ?
    C5 C4 C1 C3 . . . . -58.7(4) ?
    C5 C4 C1 C2 . . . . 65.4(3) ?
    C11 C10 C6 C5 . . . . -7.3(4) ?
    C11 C10 C6 C7 . . . . 172.4(3) ?
    C11 C15 C4 C5 . . . . -3.9(4) ?
    C11 C15 C4 C1 . . . . 177.0(3) ?
    C4 C15 C11 C10 . . . . -1.5(4) ?
    C4 C15 C11 C12 . . . . 176.8(2) ?
    O1 S1 C10 C6 . . . . -162.51(19) ?
    O1 S1 C10 C11 . . . . 11.4(3) ?
    O1 S1 N1 C17 . . . . 35.1(2) ?
    O1 S1 N1 C16 . . . . -32.0(3) ?
    O2 S1 C10 C6 . . . . -34.0(2) ?
    O2 S1 C10 C11 . . . . 139.9(2) ?
    O2 S1 N1 C17 . . . . -91.8(2) ?
    O2 S1 N1 C16 . . . . -158.9(2) ?
    N1 S1 C10 C6 . . . . 77.4(2) ?
    N1 S1 C10 C11 . . . . -108.7(2) ?
    C7 C6 C5 C4 . . . . -178.1(3) ?
_shelx_hkl_file
;
   0   0   2  544.69    8.91
   0   0   3   -1.35    0.79
   0   0  -3    0.84    0.38
   0   0  -3   -0.76    0.62
   0   0  -4 9246.02   47.31
   0   0   4 9574.58   53.43
   0   0   5   -2.00    1.22
   0   0  -5   -0.76    1.12
   0   0  -5    0.59    0.69
   0   0  -6    2.08    1.14
   0   0   6    1.59    1.15
   0   0  -6    2.44    1.45
   0   0  -7    0.16    0.97
   0   0   7   -1.01    1.24
   0   0  -7    1.33    1.00
   0   0  -8   31.73    4.31
   0   0  -8   32.43    3.92
   0   0   8   38.76    4.94
   0   0  -9   -0.39    1.06
   0   0   9    0.21    1.27
   0   0  10    2.69    1.24
   0   0 -10    2.08    1.20
   0   0  11   -6.53    2.54
   0   0 -11    0.60    0.80
   0   0 -12  190.59   11.78
   0   0  12  193.20   13.70
   0   0 -13    2.68    1.75
   0   0  13   -0.61    1.39
   0   0  14  370.43   20.53
   0   0 -14  296.60   15.83
   0   0 -15    0.68    0.87
   0   0  15    2.47    2.00
   0   0  16   49.25    8.03
   0   0 -16   58.76    7.53
   0   0 -20    0.06    2.94
   0   0 -21   -4.04    3.44
   0   1   2 2028.05   20.63
   0  -1   3  245.88    6.42
   0   1   3  233.97    8.25
   0  -1  -3  241.98    8.22
   0   1  -3  242.37    6.29
   0  -1  -4 1688.30   24.31
   0   1  -4 1686.37   19.64
   0   1   4 1651.04   24.48
   0  -1   4 1705.93   20.59
   0   1  -5  214.16    8.11
   0  -1  -5  215.42    9.63
   0   1   5  194.48    9.23
   0  -1   5  216.25    8.44
   0  -1   6   47.54    4.49
   0  -1  -6   48.51    4.95
   0   1   6   44.29    4.78
   0   1  -6   47.54    4.35
   0  -1  -6   30.61    2.98
   0   1  -6   44.82    4.34
   0  -1   7  401.06   13.97
   0  -1  -7  403.58   15.34
   0   1  -7  359.73   13.54
   0  -1  -7  373.56   11.29
   0   1  -7  407.21   13.56
   0   1   7  375.68   15.13
   0   1  -8    0.42    0.97
   0   1  -8    0.23    0.62
   0  -1  -8   -1.00    0.78
   0  -1   8   -0.05    1.01
   0   1   8    0.31    1.13
   0   1  -9    2.25    1.30
   0  -1  -9    3.68    1.35
   0  -1   9    3.66    1.68
   0   1  -9    2.53    1.53
   0   1   9    1.55    1.01
   0   1 -10  277.50   13.71
   0   1  10  292.89   16.08
   0  -1  10  289.72   14.67
   0  -1 -10  275.90   12.00
   0   1  11   41.47    6.51
   0  -1  11   45.53    6.21
   0   1 -11   36.28    5.62
   0  -1 -11   38.77    4.76
   0   1 -12    2.08    1.53
   0  -1 -12    0.92    1.43
   0  -1  12    1.06    1.33
   0   1  12    0.36    1.73
   0  -1  13    2.66    1.19
   0  -1 -13   -0.14    1.19
   0   1  13    2.44    1.74
   0   1 -13   -0.08    1.35
   0   1 -14  270.02   15.87
   0  -1  14  278.39   17.13
   0  -1 -14  273.54   14.53
   0   1  14  287.99   18.94
   0   1  15   21.58    5.66
   0  -1 -15   23.26    4.31
   0   1 -15   25.47    5.01
   0  -1  15   25.78    5.73
   0   1 -16   23.26    5.07
   0  -1  16   16.33    4.77
   0   1  16   16.24    5.47
   0   1  17    4.67    3.01
   0   1 -20    4.38    2.64
   0   1 -21   12.65    5.84
   0   2   2  154.56    6.61
   0   2   3  205.02    8.49
   0  -2  -3  207.30    8.59
   0   2  -3  184.76    5.20
   0  -2  -4   97.48    6.45
   0   2  -4   98.44    4.43
   0   2   4   94.72    6.36
   0  -2   4   97.94    4.48
   0  -2  -5  389.28   13.87
   0   2   5  368.45   13.79
   0  -2   5  361.16   10.06
   0   2  -5  374.70    9.67
   0   2  -6   44.66    3.78
   0  -2  -6   39.63    3.04
   0  -2   6   41.48    3.96
   0  -2  -6   50.08    5.31
   0   2   6   45.84    5.21
   0   2   7    0.21    1.15
   0   2  -7    0.06    0.61
   0  -2   7    0.43    0.73
   0   2  -7   -1.41    1.31
   0  -2  -7    0.81    0.72
   0  -2  -8   50.19    4.17
   0   2  -8   47.18    5.78
   0  -2   8   48.41    4.94
   0   2   8   58.58    6.56
   0   2  -8   54.03    4.99
   0  -2   9   74.49    6.58
   0  -2  -9   67.63    5.29
   0   2  -9   84.64    6.67
   0   2   9   82.69    8.49
   0   2  -9   76.12    7.27
   0   2 -10   15.19    3.54
   0   2  10   16.03    3.91
   0  -2 -10   14.63    2.69
   0  -2  10   19.82    3.74
   0   2 -10   21.71    3.80
   0   2  11    4.43    2.28
   0  -2  11    3.55    1.99
   0  -2 -11    3.87    1.57
   0   2 -11    4.53    2.31
   0   2 -12  178.63   13.37
   0   2  12  202.30   15.36
   0  -2  12  213.12   13.15
   0  -2 -12  189.84   10.33
   0   2  13   83.57   10.18
   0   2 -13   78.49    8.63
   0  -2 -13   60.02    6.21
   0  -2  13   65.70    7.92
   0   2 -14   21.66    4.83
   0  -2 -14   17.61    3.51
   0   2  14   23.93    5.81
   0  -2  14   18.91    4.33
   0  -2  15   16.16    4.49
   0   2  15   17.50    4.75
   0   2 -15   19.58    4.65
   0   2 -16   11.57    3.87
   0   2  16    5.97    2.94
   0   2  17    2.93    2.96
   0   2 -17    2.64    2.45
   0   2  18   23.95    7.36
   0   2 -20    8.70    5.02
   0   2 -21    5.83    5.47
   0   3   2 1230.15   21.01
   0   3   3   57.98    5.16
   0   3  -4   14.34    1.73
   0   3   4   15.66    2.87
   0  -3  -5  249.57   12.06
   0   3   5  225.85   11.50
   0   3  -5  256.81    7.61
   0   3  -6  181.91    7.13
   0  -3   6  172.28    7.47
   0   3   6  183.31   11.00
   0   3   7  657.94   22.15
   0  -3   7  611.94   16.01
   0  -3  -7  637.02   11.14
   0   3  -8   20.98    3.67
   0   3  -8   21.75    2.98
   0  -3   8   20.16    3.17
   0  -3  -8   21.58    2.38
   0   3   8   16.93    3.76
   0  -3  -9   11.67    2.03
   0   3  -9   13.08    2.53
   0   3   9   11.91    3.41
   0  -3   9   10.90    2.68
   0   3  -9   13.09    3.47
   0  -3 -10   31.77    3.53
   0   3 -10   31.41    4.05
   0  -3  10   33.64    4.81
   0   3 -10   35.11    5.41
   0   3  10   33.26    5.70
   0  -3 -11  303.59   11.30
   0   3 -11  281.25   16.38
   0   3  11  314.50   18.58
   0  -3  11  304.55   14.70
   0   3 -11  319.82   13.84
   0   3  12  128.92   12.69
   0   3 -12  120.20   10.89
   0  -3  12  128.18   10.02
   0  -3 -12  124.96    7.66
   0  -3 -13    0.40    0.85
   0  -3  13   -2.84    2.02
   0   3 -13    0.42    1.93
   0   3  13   -2.41    1.92
   0  -3 -14  183.96   10.16
   0   3 -14  143.82   13.22
   0  -3  14  157.89   12.30
   0   3  14  178.50   16.12
   0   3  15   44.56    8.50
   0   3 -15   44.32    7.15
   0   3 -16    5.12    2.76
   0   3  16   10.49    3.24
   0   3  17   20.86    6.13
   0   3 -17   17.46    4.65
   0   3  18   21.17    6.44
   0   3 -19    3.83    3.21
   0   3 -20   -1.23    3.14
   0   3 -21   54.13   12.68
   0   4   2  238.60   10.19
   0   4  -2  242.17    5.83
   0   4   3 3889.95   44.31
   0   4   4    2.85    1.60
   0   4  -5    8.86    1.44
   0   4   5    8.58    2.59
   0   4  -6  284.89    8.53
   0   4   6  266.85   14.17
   0   4   7  988.30   28.60
   0   4  -7 1062.71   18.16
   0  -4  -8   57.36    2.88
   0   4   8   52.25    6.93
   0   4  -8   57.22    4.42
   0   4  -9  156.16   11.79
   0  -4   9  143.19    8.99
   0  -4  -9  163.80    5.60
   0   4  -9  167.94    8.35
   0   4   9  154.62   12.39
   0   4 -10  176.73    9.25
   0   4 -10  157.67   12.09
   0  -4  10  164.23    9.83
   0  -4 -10  171.91    6.47
   0   4  10  164.81   13.26
   0   4 -11  229.48   11.09
   0   4  11  226.67   16.32
   0  -4 -11  219.51    7.96
   0  -4  11  226.75   11.96
   0   4 -11  204.88   14.53
   0   4 -12  276.75   12.77
   0   4 -12  274.44   17.28
   0  -4 -12  277.57    9.65
   0   4  12  276.47   18.76
   0  -4  12  294.29   14.32
   0   4 -13   56.66    7.94
   0  -4  13   55.28    6.63
   0  -4 -13   48.61    4.41
   0   4  13   49.17    8.45
   0  -4  14    3.20    1.59
   0   4  14    1.80    1.66
   0   4 -14    1.42    1.66
   0   4  15  197.99   17.82
   0   4 -15  189.49   15.59
   0   4  16   15.55    5.15
   0   4 -16   18.98    5.33
   0   4 -17    0.98    2.10
   0   4  17   -0.20    1.96
   0   4 -18   29.62    8.12
   0   4 -18   32.69    6.85
   0   4  18   35.40    8.33
   0   4  19   41.61    9.18
   0   4 -19   51.27   11.61
   0   4 -20    3.39    2.10
   0   4 -21    8.02    5.44
   0   5   2   52.78    5.34
   0   5   3    3.82    2.20
   0   5  -3    6.08    1.34
   0   5   4   31.40    4.87
   0   5   5  519.32   19.43
   0   5  -5  486.56   10.93
   0   5  -6    9.29    1.72
   0   5   6   11.70    3.26
   0   5   7   -0.48    1.99
   0   5  -7    1.70    1.04
   0   5  -8   26.06    2.95
   0   5   8   24.18    5.28
   0   5   9    7.93    3.39
   0   5  -9   11.47    3.52
   0   5  -9    9.18    1.93
   0   5  10    0.57    1.59
   0   5 -10    0.75    1.99
   0   5 -10    1.06    0.78
   0   5 -11   35.74    4.10
   0   5  11   39.53    6.91
   0   5 -11   30.54    5.89
   0   5  12  193.46   16.15
   0   5 -12  194.48   15.19
   0   5 -12  206.21   10.39
   0   5  13   20.45    5.46
   0   5 -13   27.92    6.17
   0   5 -14   81.93   10.20
   0   5  14   91.47   12.43
   0   5 -15   55.79    8.77
   0   5  15   65.11   10.76
   0   5 -16   57.09    9.52
   0   5  16   57.13   10.37
   0   5 -17  111.96   14.86
   0   5 -17  110.00   12.99
   0   5  17  123.16   15.83
   0   5 -18    2.93    2.89
   0   5 -18   -1.11    3.71
   0   5 -19   24.20    8.02
   0   5  19    8.29    4.87
   0   5 -20   -0.14    1.97
   0   5 -21    0.20    3.52
   0   6   2    2.65    1.65
   0   6   3  380.84   15.79
   0   6  -3  165.29    5.98
   0   6   4  102.92    8.65
   0   6  -4   95.00    5.50
   0   6   5  315.91   15.96
   0   6   5  251.67    8.67
   0   6  -6   74.30    4.58
   0   6   6   80.29    8.42
   0   6   7  164.80   13.08
   0   6  -7  154.86    6.78
   0   6   8  105.16   10.71
   0   6  -8   89.66    5.46
   0   6  -9    7.00    1.64
   0   6   9   10.07    3.85
   0   6 -10   20.09    5.16
   0   6 -10   25.21    3.20
   0   6  10   26.35    6.04
   0   6 -11  169.52   14.20
   0   6 -11  166.25    8.32
   0   6  11  159.09   14.66
   0   6  12   95.60   11.57
   0   6 -12   97.81   11.13
   0   6 -13   -0.51    1.23
   0   6  13    0.77    2.27
   0   6 -14   15.78    5.13
   0   6  14   16.85    5.39
   0   6  15  390.70   26.62
   0   6 -15  361.19   23.40
   0   6  16   29.16    7.59
   0   6 -16   28.10    6.85
   0   6 -16   26.07    6.81
   0   6 -17    0.98    1.77
   0   6  17    4.34    3.75
   0   6 -17    1.22    1.89
   0   6  18   31.06    8.48
   0   6 -18   17.79    6.22
   0   6 -18   17.11    5.56
   0   6 -19   54.35   11.06
   0   6 -19   44.26    9.17
   0   6  19   53.85   11.65
   0   6  20   28.70    8.64
   0   6 -20   20.11    7.03
   0   6 -21    9.80    4.05
   0   7   2    1.20    1.55
   0   7   3  250.74   13.72
   0   7  -3  250.77    6.57
   0   7   4  165.06   11.62
   0   7  -4  185.83    7.60
   0   7  -5  273.44   10.55
   0   7   5  280.43   16.03
   0   7  -6   34.86    4.31
   0   7   6   52.93    3.25
   0   7   6   38.91    6.08
   0   7  -7  157.83    6.94
   0   7   7  188.60   14.41
   0   7   8   15.04    3.94
   0   7  -8    9.51    1.65
   0   7   9    7.97    2.41
   0   7  -9   11.73    2.11
   0   7 -10   11.90    4.00
   0   7 -10    6.72    1.51
   0   7  10   12.02    4.21
   0   7 -11   17.12    2.59
   0   7  11   16.42    4.82
   0   7 -11   17.57    5.09
   0   7 -12   12.71    3.78
   0   7  12    8.06    3.32
   0   7  13  106.43   13.02
   0   7 -13  107.70   12.68
   0   7  14   22.50    6.74
   0   7 -14   16.05    4.60
   0   7 -14   16.82    5.06
   0   7  15   13.19    4.95
   0   7 -15   17.31    5.02
   0   7 -15   20.36    5.48
   0   7 -16    5.06    2.74
   0   7 -16    9.87    4.02
   0   7  16   15.54    5.51
   0   7 -17  117.57   15.13
   0   7 -17  100.17   13.36
   0   7  17  106.57   15.94
   0   7 -18   82.86   12.50
   0   7 -18   77.40   12.75
   0   7  18   81.00   14.10
   0   7  19   -4.34    3.15
   0   7 -19    2.81    3.46
   0   7 -19   -2.00    2.80
   0   7 -20   33.51    8.84
   0   7  20   34.80    9.45
   0   7 -21   21.14    7.34
   0   8   2  125.87    9.86
   0  -8  -2   82.32    3.87
   0   8   3  208.95   12.96
   0   8  -3  198.65    5.15
   0   8  -4  176.54    6.74
   0   8   4  172.62   12.49
   0   8   5   19.26    4.21
   0   8  -5   16.17    2.75
   0   8  -6    8.51    2.05
   0   8   6    6.65    2.61
   0   8   6    2.34    1.37
   0   8  -7   32.93    4.43
   0   8  -7   27.62    3.02
   0   8   7   25.63    2.03
   0   8   7   32.02    6.26
   0   8  -8   97.74    8.46
   0   8   8  103.97   11.56
   0   8  -9    0.95    0.76
   0   8  -9    0.69    0.58
   0   8  10    3.23    3.00
   0   8 -10    0.15    0.41
   0   8 -10   -0.38    1.19
   0   8 -10    1.69    1.33
   0   8 -11  149.27   12.62
   0   8 -11  125.40   13.52
   0   8  11  155.36   15.38
   0   8 -12   18.33    5.04
   0   8 -12   12.86    4.49
   0   8  12   21.07    6.12
   0   8 -13    0.91    1.96
   0   8 -13    1.80    1.81
   0   8 -14    5.16    2.52
   0   8 -14   -0.02    1.77
   0   8  14    2.02    2.80
   0   8  15   73.43   12.42
   0   8 -15   76.74   11.62
   0   8 -15   69.99   10.48
   0   8 -16   59.71   10.29
   0   8 -16   57.71   10.27
   0   8  16   69.47   12.61
   0   8 -17   -2.25    3.66
   0   8  17    4.09    3.24
   0   8 -17    4.93    2.90
   0   8  18    5.24    5.33
   0   8 -18    6.09    2.53
   0   8 -18    6.84    3.68
   0   8 -19   45.81   10.19
   0   8  19   45.15   10.72
   0   8 -19   52.55   10.88
   0   8 -20   34.37    8.94
   0   8  20   37.74    9.88
   0   8 -21   32.88    9.24
   0   9   1  521.96   20.24
   0   9  -2    3.46    0.93
   0   9   2    6.13    2.59
   0  -9  -3  212.62    8.04
   0   9   3  209.01   13.73
   0   9   4    4.55    2.54
   0   9  -4    4.29    1.03
   0   9  -5  281.05    9.85
   0   9   5  274.17   16.86
   0   9  -6   -0.68    0.95
   0   9   6    6.28    3.45
   0   9   7  233.50   16.93
   0   9  -7  228.45   11.71
   0   9   7  263.90    8.53
   0   9   8   59.36    8.86
   0   9  -8   51.32    4.34
   0   9  -8   62.93    6.51
   0   9   9   17.93    5.34
   0   9  -9    6.40    1.46
   0   9  -9   24.37    4.60
   0   9 -10    5.66    3.53
   0   9  10    9.62    4.57
   0   9 -10   11.07    3.36
   0   9 -11    4.78    3.20
   0   9 -11    4.47    2.48
   0   9  11    3.09    2.53
   0   9 -12    6.07    3.60
   0   9 -12    6.48    3.79
   0   9  12    4.82    2.20
   0   9 -13  198.39   18.57
   0   9  13  219.83   19.95
   0   9 -13  195.39   16.06
   0   9 -14   26.12    6.04
   0   9  14   23.01    6.76
   0   9 -14   27.03    7.37
   0   9 -15   12.45    4.92
   0   9  15    8.29    3.60
   0   9 -15    6.78    3.93
   0   9  16   14.03    5.60
   0   9 -16   13.46    4.55
   0   9 -16    7.62    3.43
   0   9 -17   71.69   12.33
   0   9 -17   77.29   12.14
   0   9  17   74.19   13.50
   0   9 -18   45.84    9.95
   0   9  18   49.02   11.71
   0   9 -18   47.21   10.20
   0   9 -19    1.81    2.55
   0   9 -19    2.54    3.13
   0   9  19   -0.55    3.65
   0   9 -20    4.71    3.12
   0   9 -20    2.71    3.02
   0   9  20    3.99    3.54
   0   9  21    7.64    5.51
   0 -10  -1    0.46    0.67
   0  10   1    1.86    1.43
   0  10   2   77.10    8.46
   0 -10  -3   71.77    4.34
   0  10   3   74.45    8.61
   0  10   4  219.46   15.56
   0  10  -4  247.73    5.84
   0  10  -5   64.22    4.33
   0  10   5   62.91    8.63
   0  10  -6   43.64    4.29
   0  10   6   43.08    7.22
   0  10  -7    0.50    1.00
   0  10   7    0.57    1.73
   0  10   7    1.47    0.69
   0  10   8  326.35   21.57
   0  10   8  285.95    7.42
   0  10  -8  242.85   10.16
   0  10   8  201.63    6.49
   0  10  -8  345.37   15.62
   0  10  -9  229.63   13.61
   0  10   9  226.50   18.52
   0  10  10   52.62    9.11
   0  10 -10   67.33   10.16
   0  10 -10   55.69    7.28
   0  10  11   -0.92    2.46
   0  10 -11    0.45    2.10
   0  10 -11    3.73    3.07
   0  10  12   22.52    6.06
   0  10 -12   25.25    6.33
   0  10 -12   23.27    5.23
   0  10  13   96.03   13.76
   0  10 -13   98.20   11.22
   0  10 -13   89.29   12.55
   0  10 -14    5.88    3.38
   0  10 -14    6.47    2.78
   0  10  14    7.96    4.04
   0  10 -15   -1.55    2.25
   0  10 -15    0.38    1.69
   0  10  15    4.22    3.40
   0  10 -16   17.54    5.42
   0  10  16   22.01    7.46
   0  10 -16   14.57    5.94
   0  10 -17    9.09    4.93
   0  10 -17    5.97    3.13
   0  10  17    6.03    3.77
   0  10  18   21.08    8.77
   0  10 -18   22.85    6.84
   0  10 -18   26.38    7.76
   0  10  19    6.10    4.72
   0  10 -19    5.90    4.58
   0  10  20    4.81    5.02
   0  10 -20    5.00    3.54
   0  11   0    0.97    0.95
   0  11   1   71.89    8.31
   0 -11  -1   66.55    3.71
   0  11   2  238.40   15.45
   0  11   3   -0.47    1.39
   0  11  -3    1.46    0.41
   0 -11  -4    0.57    0.90
   0  11   4    1.49    2.13
   0  11  -5   -0.43    0.50
   0  11   5    1.69    2.39
   0  11   6  182.52   15.60
   0  11  -6  181.15    8.10
   0  11   7    9.40    2.91
   0  11   7    4.34    1.90
   0  11  -7   12.04    2.55
   0  11  -8   15.49    3.65
   0  11  -8   11.13    2.25
   0  11   8   17.94    2.20
   0  11   8   22.31    5.67
   0  11  -9  110.16    9.83
   0  11   9  117.02   13.57
   0  11 -10  277.31   21.35
   0  11 -10  285.92   16.08
   0  11  10  290.74   22.40
   0  11 -11   -0.46    2.66
   0  11 -11   -0.08    1.27
   0  11  11    2.87    2.21
   0  11 -12    2.89    1.87
   0  11  12    4.68    3.44
   0  11 -12   -0.49    1.48
   0  11  13    1.71    2.78
   0  11 -13   -0.86    1.66
   0  11 -13    1.30    1.61
   0  11  14   62.33   11.85
   0  11 -14   66.46    9.66
   0  11 -14   59.10   11.23
   0  11 -15   35.08    7.48
   0  11  15   44.20   10.37
   0  11 -15   21.91    7.11
   0  11 -16    8.30    4.33
   0  11  16    6.86    4.37
   0  11  17   15.22    6.35
   0  11 -17   11.95    5.34
   0  11 -18   33.80    9.41
   0  11  18   28.14    9.42
   0  11  19   -6.77    5.73
   0  11 -19    0.84    1.79
   0  11 -20    0.18    3.06
   0  12   0  207.65   14.42
   0 -12  -1    6.60    1.21
   0  12   1    7.18    3.06
   0  12  -1   10.89    3.28
   0 -12  -1    5.49    0.96
   0 -12  -2    0.38    0.96
   0  12   2   -1.29    1.80
   0  12   3   49.08    7.77
   0  12   4  297.34   19.07
   0  12  -4  266.41   11.63
   0 -12  -5  163.06    8.82
   0  12   5  221.21   17.54
   0  12   6    2.50    2.73
   0  12  -6    2.26    0.63
   0  12   7   93.00   11.81
   0  12   7   88.98    6.68
   0  12  -7  103.53    6.70
   0  12   8  230.59   19.38
   0  12  -8  235.61   11.49
   0  12   9   22.65    5.86
   0  12  -9   19.89    3.89
   0  12 -10   22.56    4.50
   0  12 -10   30.87    7.53
   0  12  10   28.54    7.68
   0  12 -11    4.07    3.20
   0  12 -11    4.95    2.61
   0  12  11    8.79    3.95
   0  12  12    3.42    1.95
   0  12 -12    4.22    2.00
   0  12 -12    5.26    2.91
   0  12  13    3.03    3.21
   0  12 -13    4.25    2.93
   0  12  14   10.66    4.85
   0  12 -14    0.94    2.15
   0  12  15    5.70    4.48
   0  12 -15    5.31    3.14
   0  12  16    2.76    2.64
   0  12 -16    2.76    2.64
   0  12 -17   38.41    9.98
   0  12  17   39.11   10.56
   0 -12 -18    0.42    3.53
   0  12 -18    3.32    3.22
   0  12  18   -5.69    4.98
   0  12 -19    6.92    3.16
   0  13   0    0.65    1.56
   0  13   1   23.41    5.25
   0  13  -1   22.95    5.03
   0  13  -2  320.67   17.75
   0 -13  -2  299.75    9.96
   0  13   2  318.35   19.67
   0  13   3   43.41    7.38
   0  13  -3   43.87    6.43
   0  13  -4    3.06    1.09
   0  13   4    4.65    3.23
   0  13   5  104.45   12.18
   0  13   6  339.52   22.72
   0  13   7   -0.07    0.89
   0  13   7    0.37    2.88
   0  13   8  102.47   13.54
   0  13   9    0.79    2.41
   0  13 -10  225.26   20.77
   0  13  10  253.57   22.12
   0  13  11    0.57    2.52
   0  13 -11    1.15    2.34
   0  13 -12   51.34   10.22
   0  13  12   65.70   11.71
   0  13 -13   -3.46    4.34
   0  13  13   -0.76    2.60
   0  13  14   57.92   11.83
   0  13 -14   49.90   10.79
   0  13 -15  102.64   15.85
   0  13  15   84.27   14.65
   0  13  16    3.53    2.03
   0  13 -16    7.95    4.11
   0 -13 -17    5.43    3.52
   0  13 -17   -1.18    3.28
   0  13  17    0.79    3.27
   0 -13 -18    5.55    4.41
   0  13  18   10.41    5.49
   0  13 -18    6.40    3.86
   0  14   0   18.21    5.61
   0  14   1   34.71    6.92
   0  14  -1   27.26    5.78
   0 -14  -2    0.14    0.46
   0  14   2    1.88    2.70
   0  14  -2    1.52    1.18
   0 -14  -3   26.90    3.62
   0  14  -3   24.71    5.11
   0  14   3   19.82    5.30
   0  14  -4  137.54   11.09
   0  14   4  132.46   14.03
   0  14  -5  161.34   11.70
   0  14   5  157.89   15.70
   0  14   6   90.69   12.31
   0  14  -6   95.54    8.68
   0  14  -7    4.99    2.11
   0  14   7    6.66    3.42
   0  14   8   20.01    6.22
   0  14  -9   42.61    9.28
   0  14   9   34.68    8.55
   0  14  10    0.49    2.85
   0  14 -10    0.69    2.17
   0  14 -11   13.77    6.01
   0  14  11   13.36    5.87
   0  14  12   22.18    7.20
   0  14 -12   22.43    6.86
   0  14  13   43.04    9.97
   0  14 -13   47.51   10.26
   0  14 -14    5.35    3.31
   0  14  14    1.94    2.76
   0  14  15    1.77    2.09
   0  14 -15    3.29    3.77
   0  14  16   19.47    7.85
   0 -14 -16   19.00    6.52
   0  14 -16   15.98    6.11
   0  14 -17   47.42   11.64
   0  14  17   22.40    8.50
   0 -14 -17   32.12    8.68
   0  15   0   -0.63    1.79
   0  15   1  113.99   12.09
   0  15  -1  116.14   11.79
   0  15  -2    5.39    2.91
   0  15   2    0.38    2.02
   0  15   3  448.79   25.85
   0  15  -3  447.47   21.84
   0  15  -4   -0.07    0.98
   0  15   4    5.10    3.01
   0  15  -5   19.65    4.39
   0 -15  -5   12.13    3.38
   0  15   5   16.65    5.00
   0  15   6   12.20    4.90
   0  15   6   12.93    3.53
   0  15  -6   14.75    3.75
   0  15   7   30.22    7.43
   0  15   8   -0.64    2.04
   0  15  -8    1.59    2.57
   0  15  -9    6.36    4.00
   0  15   9    6.74    4.50
   0  15  10    4.85    3.44
   0  15 -10    1.88    3.06
   0  15 -11    1.84    2.29
   0  15  11    4.04    2.83
   0  15  12    0.75    2.39
   0  15 -12   -2.59    3.74
   0  15 -13   21.95    7.87
   0  15  13   25.40    9.07
   0  15 -14   44.30   10.09
   0  15  14   47.24   11.28
   0  15  15    7.30    4.10
   0 -15 -15   -1.81    2.45
   0  15 -15    5.61    2.55
   0 -15 -16   -0.71    1.80
   0  15  16    6.24    4.02
   0  15 -16    5.84    2.64
   0 -15 -17   11.28    7.33
   0  16   0   25.82    6.31
   0  16  -1   -1.08    2.10
   0  16   1   -3.92    2.65
   0  16   2    3.52    1.73
   0  16  -2    8.72    3.41
   0  16  -3    2.16    2.43
   0  16   3    2.70    3.08
   0  16   4   -0.27    1.44
   0  16  -4    1.43    1.18
   0  16  -5   -0.73    1.37
   0  16   5    2.23    2.14
   0  16  -6    4.18    2.56
   0  16   6  -11.77    4.91
   0  16   7  160.82   18.04
   0  16  -8   12.53    5.53
   0  16   8   20.81    6.84
   0  16   9   63.69   11.96
   0  16  -9   48.24   10.16
   0  16  10   -1.81    4.17
   0  16 -10    2.69    1.90
   0  16 -11   47.35   11.18
   0  16  11   47.97   10.91
   0  16 -12   10.23    4.39
   0  16  12   13.06    5.52
   0  16  13   39.12   10.66
   0  16 -13   31.60    9.28
   0  16  14   44.29   11.13
   0  16 -14   54.44   12.41
   0  16 -15   27.56    8.55
   0  16  15   20.66    7.36
   0  17   0    0.11    2.17
   0  17   1   80.96   11.15
   0  17  -1   68.45   10.30
   0  17  -2   16.69    4.93
   0  17   2   10.54    4.07
   0  17   3  220.44   19.52
   0  17  -3  220.93   16.83
   0  17   4   16.70    4.58
   0  17  -4   16.81    4.96
   0  17   4   22.76    6.94
   0  17  -5   30.38    5.70
   0  17   5   21.33    6.08
   0  17   6   12.69    5.50
   0  17  -6   16.72    6.39
   0  17   7    8.94    3.71
   0  17  -7   12.58    5.99
   0  17  -8   27.60    7.70
   0  17   8   22.45    7.07
   0  17   9  192.97   21.07
   0  17  -9  154.83   19.13
   0  17 -10    4.57    3.64
   0  17  10    4.48    3.51
   0  17  11    2.72    4.38
   0  17 -11    0.92    1.88
   0  17 -12   10.77    5.87
   0  17  12    4.75    3.57
   0  17 -13   25.61    8.31
   0  17  13   24.40    8.61
   0  17  14    4.85    3.77
   0  17 -14   14.87    5.91
   0  18   0   38.65    7.94
   0  18   1    2.14    2.39
   0  18  -1   -1.00    1.35
   0  18   2   -2.87    2.75
   0  18   2    3.37    2.53
   0  18  -2    1.37    2.78
   0  18   3    3.31    2.58
   0  18  -3    0.52    2.38
   0  18   3    0.39    2.20
   0  18   4    5.70    4.13
   0  18  -4    3.15    2.42
   0  18  -4    1.26    1.58
   0  18   4    1.09    1.37
   0  18  -5    4.38    4.32
   0  18   5    5.13    3.56
   0  18   6    8.89    5.35
   0  18  -6    6.33    4.05
   0  18   7   53.91   10.90
   0  18  -7   55.04   11.40
   0  18  -8   16.66    6.77
   0  18   8   20.55    7.13
   0  18   9   -0.73    2.25
   0  18  -9   -1.96    1.82
   0  18  10   -1.64    2.44
   0  18 -10   -2.13    3.08
   0  18  11   59.59   12.63
   0  18 -11   76.02   14.31
   0  18  12   24.98    8.87
   0  18 -12   21.14    7.38
   0  19   0    1.09    2.20
   0  19   0    0.48    2.23
   0  19  -1   -0.68    1.69
   0  19   1   -0.74    2.08
   0  19   1    3.30    3.17
   0  19  -1    4.91    3.17
   0  19  -2    4.26    3.05
   0  19  -2    5.25    4.19
   0  19   2    7.63    3.50
   0  19   2    9.45    4.67
   0  19  -3   -1.71    2.05
   0  19   3    0.38    1.06
   0  19   3    0.23    2.36
   0  19   4    0.25    1.92
   0  19  -4    0.91    1.58
   0  19   5    9.64    3.99
   0  19  -5    8.59    4.45
   0  19   6   38.11    9.92
   0  19  -6   26.34    8.28
   0  19   7   -1.53    3.32
   0  19  -7   -1.21    1.75
   0  19   8   10.40    5.19
   0  19  -8   11.54    5.07
   0  19   9   75.25   14.01
   0  19  -9   80.82   14.79
   0  19  10    5.65    4.11
   0  19 -10    0.59    1.55
   0  19 -11   31.23    9.26
   0  19  11   18.40    6.96
   0  20   0   -1.54    3.19
   0  20   0    0.65    1.64
   0  20   1    7.87    3.87
   0  20   1    4.69    3.04
   0  20  -1    0.15    2.36
   0  20  -1    1.53    1.26
   0  20  -2   -0.28    2.66
   0  20   2   -0.27    2.47
   0  20   2    0.06    1.67
   0  20  -2   -0.89    2.84
   0  20   3   10.86    5.21
   0  20  -3    2.88    3.86
   0  20  -4    0.94    3.50
   0  20   4    6.20    4.22
   0  20   5   27.63    8.08
   0  20  -5   27.96    8.06
   0  20   6    2.35    2.04
   0  20  -6   -1.20    2.32
   0  20  -7    1.53    1.79
   0  20   7    3.73    4.03
   0  20   8    7.26    3.22
   0  20  -8    7.42    4.80
   0  20   9    1.15    2.97
   0  20  -9   -1.92    3.58
   0  20  10    3.12    4.57
   0  20 -10    7.08    5.42
   0  21   0    2.12    3.00
   0  21   0    1.20    2.83
   0  21  -1   11.48    5.46
   0  21  -1    2.92    3.40
   0  21   1    2.76    2.80
   0  21   1    2.12    2.06
   0  21   2    6.23    4.48
   0  21  -2    3.12    3.93
   0  21   3    4.35    3.61
   0  21  -3   -1.00    1.38
   0  21  -4    1.40    2.53
   0  21   4   -3.50    4.46
   0  21  -5   -1.04    2.40
   0  21   5    0.06    2.48
   0  21   6   35.63   10.55
   0  21  -6   28.20    8.73
   0  21   7   -0.35    1.94
   0  21  -7   -4.28    5.01
   0  21   8    8.54    4.42
   0  21  -8    5.29    4.84
   0  22   0   36.39    8.89
   0  22   0   40.22    9.27
   0  22  -1    2.38    3.07
   0  22   1    9.67    6.15
   0  22   2   11.82    4.89
   0  22  -2   13.02    6.58
   0  22  -3    1.94    3.32
   0  22   3    9.59    4.93
   0  22   4   17.85    7.49
   0  22  -4    3.47    4.51
   0  22  -5    2.17    2.11
   0  22   5    5.68    4.09
   0  22   6   -4.14    3.71
   0  22  -6   -4.48    5.11
   0  22   7   -5.14    4.61
   0  23   1    6.90    3.90
   0  23  -1    9.17    4.96
   0  23   2   11.48    5.09
   0  23  -2   18.69    7.09
   0  23  -3   23.57    8.23
   0  23   3   34.82    9.93
   0  23  -4    2.52    3.85
   0  23   4    2.69    3.30
   0  23  -5   34.47    9.73
   0  23   5   25.68    8.82
   0  24  -2   -1.35    2.17
   0  24   2    0.51    2.90
   0  24   3   -9.02    5.20
  -1   0 -16   16.86    4.38
  -1   0 -15    3.43    2.21
   1   0  15   -1.98    1.96
   1   0  14  210.62   15.03
  -1   0 -14  189.79   14.10
   1   0  13   -2.49    1.53
  -1   0 -13   -0.48    1.56
   1   0  12    2.63    1.62
  -1   0 -12   -0.47    1.56
   1   0  11    2.03    1.97
  -1   0 -11    0.44    0.98
  -1   0 -10 1497.06   33.98
   1   0  10 1498.78   32.81
  -1   0  -9    0.86    1.36
   1   0   9   -0.17    0.96
  -1   0  -8   63.39    6.45
   1   0   8   60.10    5.85
   1   0   7   -1.48    1.19
  -1   0  -7   -0.95    1.14
   1   0   7    0.58    0.94
  -1   0  -6 1221.98   25.70
   1   0   6 1210.97   22.97
   1   0   5    0.15    0.94
  -1   0  -5    0.76    0.77
   1   0   4   76.47    5.66
  -1   0  -4   77.35    5.77
  -1   0  -3    1.23    1.36
   1   0   3    1.52    0.81
  -1   0  -3    0.17    0.78
   1   0   2 1073.17   21.28
   1   0   2 1053.93   18.73
   1   0   1    1.58    0.66
  -1   0  -1    1.21    1.24
  -1   0  -1   -0.21    0.81
   1   0   1    3.07    1.27
   1   0   1    0.06    0.91
   1   0   0  485.90   11.72
   1   0   0  478.57   11.47
  -1   0   0  477.27   11.31
  -1   0   0  477.60   11.41
   1   0  -1    1.01    0.74
   1   0  -1   -0.61    0.61
   1   0  -1   -0.41    0.56
  -1   0   1   -1.43    1.08
  -1   0   1    2.19    0.97
   1   0  -2  498.96   12.69
   1   0  -2  499.36   13.51
  -1   0   2  506.48   12.50
  -1   0   2  525.86   13.64
   1   0  -2  523.89   12.14
  -1   0   3    0.67    0.62
   1   0  -3    1.08    1.24
   1   0  -3   -0.06    1.01
   1   0  -4 1400.00   24.79
  -1   0   4 1407.39   25.44
  -1   0   4 1376.80   25.61
  -1   0   5   -2.27    1.53
   1   0  -5   -0.10    1.46
   1   0  -5   -1.48    1.21
  -1   0   6  465.55   17.08
   1   0  -6  443.20   17.44
  -1   0   7    1.99    1.76
   1   0  -7    0.75    1.06
  -1   0   8  303.39   15.36
   1   0  -8  308.57   17.01
   1   0  -9   -1.13    1.43
  -1   0   9    0.29    1.48
   1   0 -10  193.27   14.79
  -1   0  10  178.33   13.02
   1   0 -11    1.09    1.81
  -1   0  11   -1.90    1.91
  -1   0  12   27.23    6.03
   1   0 -12   30.32    6.65
   1   0 -13   -1.02    1.63
   1   0 -13    1.51    1.54
  -1   0  13   -2.52    1.56
   1   0 -14  459.17   27.78
  -1   0  14  455.60   24.59
   1   0 -14  420.01   17.77
  -1   0  15   -2.78    2.30
   1   0 -15   -0.22    2.62
   1   0 -15   -1.03    1.09
  -1   0  16    0.08    2.03
   1   0 -16   -0.52    1.79
   1   0 -16    0.55    2.21
  -1   0  17    0.69    2.62
   1   0 -17   -0.02    2.93
  -1   0  18   26.80    6.56
   1   0 -18   31.29    8.93
   1   0 -19   -2.07    2.73
   1   0 -20   -3.47    3.45
   1   0 -21    7.12    4.36
   1   1  16   29.97    6.22
  -1   1 -16   30.49    6.41
   1   1  15   13.80    4.06
  -1   1 -15   10.49    3.40
  -1  -1 -15   10.94    3.80
  -1  -1 -14   93.45    9.45
   1  -1  14   98.66    9.68
   1   1  14   94.64   10.51
  -1   1 -14   93.53   10.21
   1  -1  13   11.22    3.11
   1   1  13    7.86    2.99
  -1   1 -13   11.16    3.54
  -1  -1 -13   16.97    4.07
   1   1  12  287.87   16.57
  -1  -1 -12  285.36   15.45
  -1   1 -12  291.41   16.80
   1  -1  12  313.26   15.82
  -1   1 -11   54.91    6.94
   1  -1  11   60.83    6.62
   1   1  11   57.73    7.03
  -1  -1 -11   56.47    6.56
   1  -1  10   29.24    4.29
  -1  -1 -10   27.10    4.60
   1   1  10   28.36    4.80
  -1   1 -10   30.50    5.27
  -1   1  -9   20.95    4.04
   1   1   9   29.23    4.58
  -1  -1  -9   24.09    4.12
   1  -1   9   27.96    3.97
  -1  -1  -8   26.64    4.09
   1   1   8   24.00    3.88
  -1   1  -8   25.03    4.10
   1   1   8   27.58    3.97
   1  -1   8   26.81    3.57
  -1   1  -7   30.85    4.52
   1  -1   7   28.87    3.42
   1   1   7   28.70    4.01
  -1  -1  -7   34.35    4.37
   1   1   7   28.02    3.80
  -1   1  -6  866.87   22.83
   1  -1   6  923.66   23.08
  -1  -1  -6  866.64   20.95
   1   1   6  856.41   21.04
   1  -1   6  841.61   17.00
   1   1   6  904.76   20.64
   1   1   5   27.10    3.30
   1  -1   5   29.70    4.06
  -1  -1  -5   28.27    3.63
  -1   1  -5   24.49    3.94
   1  -1   4   67.92    5.69
  -1   1  -4   53.07    4.95
  -1  -1  -4   55.78    4.65
   1   1   3   46.95    4.02
  -1  -1  -3   52.71    5.21
   1  -1   3   43.04    4.36
  -1   1  -3   44.02    4.94
  -1  -1  -3   42.59    3.95
  -1   1  -3   42.13    4.27
  -1  -1  -2 2238.19   30.80
  -1   1  -2 2225.95   30.50
  -1   1  -2 2169.64   28.34
   1  -1   2 2159.25   30.58
   1  -1   2 2224.95   28.38
  -1  -1  -2 2178.96   26.72
   1   1   2 2229.43   26.53
   1  -1   1  115.44    6.05
  -1  -1  -1  122.63    6.54
   1   1   1  121.32    6.65
  -1   1  -1  114.78    6.22
   1  -1   1  123.11    6.71
   1   1   1  116.83    5.93
   1  -1   1  122.22    6.18
  -1   1  -1  120.99    6.04
  -1  -1  -1  109.93    5.94
   1  -1   0 7490.70   45.83
   1  -1   0 7452.06   44.85
   1   1   0 7712.36   46.79
  -1  -1   0 7531.95   47.01
  -1  -1   0 7343.01   45.47
  -1   1   0 7538.65   44.07
  -1   1   0 7515.31   46.07
   1  -1   0 7135.07   43.51
  -1   1   0 7460.46   42.59
   1   1   0 7388.98   46.47
   1  -1  -1    4.52    1.43
   1  -1  -1    5.95    1.40
  -1  -1   1    5.64    1.37
   1   1  -1    3.49    1.41
  -1   1   1    4.21    1.11
  -1   1   1    5.67    1.35
  -1   1   1    2.85    1.31
   1  -1  -1    5.98    1.30
   1   1  -1    5.46    1.47
  -1   1   2  160.31    7.08
  -1   1   2  162.55    6.24
  -1  -1   2  166.89    7.17
   1  -1  -2  156.19    7.29
   1   1  -2  163.54    7.87
   1  -1  -2  140.95    7.56
   1   1  -2  154.96    7.12
   1  -1  -2  161.90    6.17
  -1   1   2  147.45    7.79
   1   1  -3  541.53   14.36
   1  -1  -3  547.19   15.23
  -1  -1   3  540.01   14.86
  -1   1   3  515.89   14.76
   1  -1  -3  507.91   10.80
   1  -1  -3  536.22   14.75
  -1   1   3  510.82   14.98
   1   1  -3  503.51   13.97
  -1  -1   3  554.92   14.79
  -1   1   4  971.00   21.76
   1  -1  -4  990.09   23.09
   1   1  -4 1000.41   21.91
  -1  -1   4  986.97   21.32
  -1   1   4  990.42   22.11
  -1  -1   4  970.46   21.23
   1   1  -4 1004.36   20.90
   1  -1  -4 1014.37   16.80
   1   1  -5 1139.63   23.38
  -1   1   5 1126.04   25.35
   1  -1  -5 1231.49   26.16
  -1  -1   5 1145.54   24.42
   1   1  -5 1192.91   26.63
   1  -1  -5 1151.22   26.23
   1   1  -6  271.03   12.17
   1   1  -6  295.47   14.27
  -1  -1   6  307.42   13.51
   1  -1  -6  330.82   14.21
   1  -1  -6  290.71   14.53
   1   1  -7  314.24   16.01
   1  -1  -7  311.64   16.08
   1   1  -7  360.02   15.09
  -1  -1   7  313.57   14.63
  -1   1   8   10.54    2.86
  -1  -1   8    6.37    2.61
   1  -1  -8    8.00    3.05
   1   1  -8    8.70    2.35
   1   1  -9  444.76   21.37
   1  -1  -9  451.08   21.78
  -1  -1   9  484.89   19.93
   1   1 -10   82.78    9.72
   1  -1 -10   67.81    9.20
  -1  -1  10   73.76    8.37
  -1   1  10   74.46    8.75
  -1  -1  11    4.58    2.50
   1   1 -11    3.36    2.32
   1  -1 -11    2.33    2.31
  -1   1  11    2.34    2.36
  -1   1  12  150.91   13.66
   1   1 -12  158.47   14.65
  -1  -1  12  165.80   13.59
   1  -1 -12  151.36    9.24
   1  -1 -12  153.27   14.91
  -1  -1  13  277.42   18.04
  -1   1  13  252.56   17.98
   1  -1 -13  241.43   12.06
   1   1 -13  238.79   14.28
   1  -1 -13  261.43   20.14
   1   1 -13  256.98   20.00
   1  -1 -14   60.01    6.45
  -1  -1  14   62.13    8.94
  -1   1  14   69.41    9.89
   1  -1 -14   66.36   11.05
   1   1 -14   63.81   10.60
   1   1 -14   52.88    7.15
   1   1 -15    4.45    3.46
   1  -1 -15    5.84    1.94
  -1   1  15    1.79    1.93
  -1  -1  15    4.87    2.97
   1   1 -15    3.98    0.98
   1  -1 -15    6.92    4.42
  -1  -1  16   75.66   10.94
   1  -1 -16   89.37   13.35
   1   1 -16   74.30    8.42
  -1   1  16   66.65   10.95
   1   1 -16   79.81   12.24
   1  -1 -17    8.69    4.50
  -1   1  17   12.88    5.40
   1   1 -17   12.28    5.12
  -1  -1  17   14.88    5.31
   1   1 -18   60.51   11.62
  -1   1  18   55.94   10.57
   1  -1 -18   67.74   12.96
   1  -1 -19   -9.16    5.08
   1   1 -19   -0.75    2.43
   1  -1 -20   -1.18    1.81
   1   1 -20    0.45    2.98
   1  -1 -21   10.52    6.05
   1   1 -21   22.00    8.87
  -1   2 -17    0.90    1.30
  -1   2 -16    2.75    1.90
   1   2  16    6.75    3.42
  -1   2 -15  171.34   14.58
   1   2  15  190.98   16.24
   1   2  14  322.70   20.08
  -1   2 -14  314.17   19.40
  -1  -2 -14  355.78   17.78
   1  -2  13   54.25    6.43
  -1   2 -13   45.89    7.41
  -1  -2 -13   44.01    6.24
   1   2  13   55.34    7.80
  -1   2 -12   56.31    7.75
   1  -2  12   66.89    6.82
   1   2  12   64.44    8.23
  -1  -2 -12   55.30    6.78
  -1   2 -11  146.40   11.92
   1   2  11  140.79   11.67
   1  -2  11  158.99    9.90
  -1  -2 -11  149.30   10.42
   1  -2  10  474.76   16.20
   1   2  10  466.44   20.52
  -1   2 -10  418.75   19.67
  -1  -2 -10  482.54   17.99
   1   2   9   53.58    5.41
  -1  -2  -9   47.46    5.48
   1   2   9   54.88    6.51
  -1   2  -9   53.73    6.63
   1  -2   9   51.67    4.91
   1   2   8   26.75    3.62
   1   2   8   24.78    4.39
  -1   2  -8   25.86    4.51
   1  -2   8   28.75    3.39
  -1  -2  -8   26.95    3.99
   1  -2   7  338.18   10.34
  -1  -2  -7  351.44   13.39
  -1   2  -7  336.51   15.40
   1   2   7  329.81   14.82
   1   2   6  398.74   13.09
  -1   2  -6  374.05   15.72
  -1  -2  -6  396.47   13.52
   1  -2   6  381.95    9.97
   1  -2   5  292.90    7.78
  -1   2  -5  317.24   13.57
  -1  -2  -5  323.49   11.60
   1   2   5  302.59   11.47
  -1  -2  -4    0.32    0.75
  -1   2  -4    0.18    1.21
   1   2   4    0.17    0.70
   1  -2   4    2.47    1.54
  -1  -2  -3   27.52    3.86
  -1   2  -3   26.14    3.63
   1   2   3   25.34    2.96
   1  -2   3   29.09    3.63
  -1  -2  -3   30.42    3.21
  -1   2  -3   30.70    4.06
  -1  -2  -2   54.69    4.89
  -1   2  -2   46.54    4.60
  -1  -2  -2   44.95    3.86
  -1   2  -2   42.45    4.35
   1   2   2   41.06    4.48
   1  -2   2   56.75    4.80
   1   2   2   45.00    3.88
   1  -2   2   39.98    2.63
   1  -2   1 2919.91   32.53
   1  -2   1 2879.65   25.09
   1   2   1 2876.97   30.20
  -1  -2  -1 2714.45   32.59
   1  -2   1 2991.51   32.32
  -1  -2  -1 2946.53   31.64
  -1   2  -1 2812.27   23.52
   1  -2   1 2923.79   29.50
  -1   2  -1 2827.42   32.08
  -1   2  -1 2855.69   28.34
  -1   2   0  918.63   15.40
  -1   2   0  872.57   16.46
   1  -2   0  897.16   16.76
  -1   2   0  910.91   14.94
   1  -2   0  920.98   15.46
   1  -2   0  891.04   15.21
  -1  -2   0  903.62   16.26
   1   2   0  910.30   16.79
   1  -2  -1 1010.46   16.70
  -1   2   1 1053.25   16.56
  -1   2   1 1036.55   16.86
  -1   2   1 1071.46   18.45
  -1  -2   1 1048.88   17.05
   1  -2  -1 1066.89   16.74
   1   2  -1  995.68   17.33
   1  -2  -2    0.21    0.78
  -1  -2   2   -0.68    0.98
  -1   2   2    1.13    1.12
   1  -2  -2   -0.35    0.97
   1   2  -2    1.14    0.72
  -1   2   2    1.33    0.75
  -1   2   2   -0.50    0.85
   1  -2  -2   -1.08    0.84
   1   2  -3 1426.40   23.37
  -1   2   3 1446.47   26.42
  -1   2   3 1437.84   24.69
   1  -2  -3 1405.61   24.58
   1  -2  -3 1494.83   26.49
   1   2  -3 1534.59   24.58
   1  -2  -3 1378.30   17.80
  -1   2   3 1366.42   17.15
  -1  -2   3 1469.84   23.49
  -1   2   4 1779.86   31.06
   1   2  -4 1773.32   28.79
   1  -2  -4 1739.13   18.63
  -1  -2   4 1816.73   29.06
   1   2  -4 1812.43   27.75
   1  -2  -4 1730.04   31.52
   1  -2  -5  127.96    8.56
   1  -2  -5  107.74    4.73
   1  -2  -5  115.82    8.42
  -1  -2   5  125.75    8.04
   1   2  -5  114.98    7.47
   1   2  -5  129.59   10.31
  -1  -2   6  105.75    7.93
   1  -2  -6   88.83    5.11
  -1   2   6   86.95    8.53
   1   2  -6  104.37    8.70
   1   2  -6   99.62    7.34
   1  -2  -6   94.88    8.38
   1   2  -7   63.28    6.99
   1   2  -7  113.19    9.49
   1  -2  -7  107.21    9.46
  -1   2   7   78.94    9.69
  -1  -2   7  101.80    8.15
   1   2  -8  316.40   16.79
  -1   2   8  329.61   17.09
  -1  -2   8  312.22   15.20
   1  -2  -8  303.90   17.14
  -1  -2   9    8.23    2.54
   1   2  -9    5.23    2.41
  -1   2   9    4.41    2.39
  -1   2  10    0.58    1.43
  -1  -2  10    0.07    1.55
   1   2 -10   -0.29    1.74
   1   2 -11  136.63   13.05
  -1  -2  11  123.29   10.93
   1  -2 -11  128.25    7.17
  -1   2  11  139.04   12.85
  -1  -2  12   89.59    9.65
   1   2 -12   82.79   10.61
   1  -2 -12   79.55   10.76
   1  -2 -12   77.61    5.95
  -1   2  12   81.08    9.95
   1  -2 -13    1.24    1.06
  -1   2  13    0.56    2.12
  -1  -2  13    1.18    2.05
   1   2 -13    1.82    2.97
   1  -2 -13   -0.75    2.06
   1   2 -14  181.89   13.25
  -1   2  14  161.13   16.13
   1   2 -14  176.39   16.85
  -1  -2  14  191.76   15.13
   1  -2 -14  184.25   17.71
   1  -2 -14  178.64    9.81
  -1   2  15    7.37    4.08
   1  -2 -15   10.32    4.25
  -1  -2  15    9.71    3.78
   1   2 -15   12.15    4.89
   1   2 -15    6.46    3.17
  -1  -2  16   18.77    5.23
  -1   2  16   15.74    5.55
   1   2 -16   20.43    4.43
   1   2 -16   16.83    5.93
   1  -2 -16   26.39    7.62
   1   2 -17    5.55    4.40
  -1  -2  17    4.22    3.38
   1  -2 -17    3.04    2.78
  -1   2  17    1.60    2.67
   1   2 -17    2.70    1.62
   1   2 -18   12.07    5.25
  -1   2  18   10.08    4.93
   1  -2 -18    5.68    2.52
  -1   2  19    7.34    4.73
   1   2 -19   -0.58    2.37
   1  -2 -19    8.79    5.77
   1  -2 -20   -3.70    3.63
   1   2 -20   -2.82    3.29
   1   2 -21   12.86    6.69
   1  -2 -21   19.48    8.23
  -1   3 -17   -0.02    1.74
   1   3  17   -0.75    1.32
   1   3  16   19.20    5.60
  -1   3 -16   11.89    4.44
   1   3  15   28.55    6.43
  -1   3 -15   29.62    6.24
   1   3  14    0.25    1.35
  -1   3 -14    2.62    1.99
  -1  -3 -14    0.66    1.34
  -1  -3 -13   55.32    6.56
  -1   3 -13   45.18    7.45
   1   3  13   57.51    8.32
   1  -3  13   51.35    5.59
   1   3  12  271.56   17.61
  -1  -3 -12  270.08   13.81
  -1   3 -12  245.49   16.66
   1  -3  12  274.10   12.51
  -1   3 -11   61.21    7.93
  -1  -3 -11   62.76    6.39
   1   3  11   55.73    7.78
   1  -3  11   55.20    5.45
   1   3  10    1.24    1.28
   1   3  10    3.35    2.06
  -1  -3 -10    1.32    1.13
   1  -3  10    1.38    0.98
  -1   3 -10   -1.32    1.82
   1   3   9  267.18   15.51
   1  -3   9  289.55   10.25
  -1  -3  -9  294.46   13.03
  -1   3  -9  258.77   15.71
   1   3   9  287.26   12.12
  -1  -3  -8   30.35    4.04
  -1   3  -8   22.82    4.87
   1   3   8   24.84    3.58
   1   3   8   22.36    4.33
   1  -3   8   27.40    2.85
   1  -3   7  163.67    6.22
   1   3   7  177.72    8.82
   1   3   7  168.18   11.18
  -1  -3  -7  186.92    9.47
  -1   3  -7  170.28   11.51
  -1   3  -6   -0.71    1.73
   1  -3   6   -0.21    0.35
  -1  -3  -6    0.93    1.29
   1   3   6   -0.40    0.57
  -1   3  -5  394.17   16.17
  -1  -3  -5  392.37   12.35
   1   3   5  386.68   12.21
   1  -3   4    1.90    1.61
   1   3   4    1.36    1.16
  -1  -3  -4   -0.69    0.79
  -1   3  -4   -0.29    1.30
   1  -3   3  364.59   13.92
  -1   3  -3  355.42   13.49
  -1  -3  -3  355.44   13.70
  -1  -3  -3  323.76   11.07
   1   3   3  366.32   11.37
  -1   3  -3  335.54   13.54
  -1   3  -2   26.21    3.56
  -1   3  -2   23.92    1.85
  -1  -3  -2   28.68    3.55
   1  -3   2   29.27    3.72
  -1   3  -2   24.04    2.92
  -1   3  -2   21.50    3.11
   1   3   2   27.86    3.16
  -1  -3  -2   19.97    3.04
   1  -3   2   16.99    1.83
   1   3   2   17.50    3.20
   1  -3   1  176.37    8.59
  -1  -3  -1  170.30    8.48
  -1   3  -1  152.73    6.26
   1  -3   1  177.40    7.93
  -1   3  -1  159.38    8.17
   1   3   1  177.88    8.20
  -1   3  -1  164.11    6.58
   1  -3   1  173.11    6.96
   1  -3   1  151.48    6.33
  -1   3   0  136.16    8.04
   1  -3   0  133.12    5.83
  -1  -3   0  145.17    6.64
   1  -3   0  141.16    7.04
   1   3   0  135.81    6.77
  -1   3   0  125.72    5.41
  -1   3   0  123.56    6.80
   1  -3  -1   30.80    3.43
  -1  -3   1   36.65    3.34
   1  -3  -1   33.69    3.01
  -1   3   1   34.18    3.17
   1   3  -1   35.11    3.25
   1  -3  -1   28.23    3.32
  -1   3   1   37.77    3.17
  -1  -3   2   12.12    2.01
   1  -3  -2   14.39    1.92
   1  -3  -2   13.29    2.28
  -1   3   2   14.55    2.28
   1   3  -2   14.53    2.33
  -1   3   2   14.24    1.90
   1  -3  -2    6.02    2.55
  -1   3   2    8.54    3.05
  -1  -3   3  409.72   12.71
   1  -3  -3  456.98   14.02
   1   3  -3  432.78   12.77
   1  -3  -3  457.19   15.17
  -1   3   3  388.60   14.53
  -1   3   3  414.04    9.70
  -1   3   3  447.91   13.70
   1  -3  -3  426.18    9.94
  -1   3   4  206.85    6.29
   1  -3  -4  189.69   10.62
   1  -3  -4  243.79   11.61
   1   3  -4  211.95    9.77
   1  -3  -4  218.05    6.26
  -1  -3   4  215.29   10.01
  -1   3   4  222.39   11.76
   1   3  -4  213.48    9.84
   1   3  -5   -1.21    1.14
   1   3  -5    1.51    1.44
   1  -3  -5    0.04    0.31
   1  -3  -5    0.07    1.08
   1   3  -6    7.71    2.03
   1  -3  -6   11.65    3.21
   1   3  -6    9.31    2.48
   1  -3  -6    5.96    1.06
  -1   3   6    9.61    3.59
  -1  -3   7  359.15   15.67
   1   3  -7  375.61   17.12
   1  -3  -7  334.02    7.71
   1  -3  -7  345.73   17.08
   1   3  -7  371.94   14.50
  -1   3   7  381.51   18.27
  -1  -3   8  150.13   10.70
   1  -3  -8  152.74   11.88
   1  -3  -8  124.63    5.42
  -1   3   8  149.68   12.30
   1   3  -8  153.61   11.62
   1   3  -8  134.06    9.59
   1  -3  -9  106.38    4.86
   1  -3  -9  101.37    5.36
  -1   3   9  115.44   11.45
   1   3  -9  122.73   10.85
  -1  -3   9  118.54    9.69
   1  -3 -10    0.18    0.43
  -1   3  10   -0.61    1.30
  -1  -3  10   -0.56    1.39
   1   3 -10    0.99    1.88
   1  -3 -11  263.69    8.94
  -1   3  11  319.74   20.23
  -1  -3  11  328.09   17.38
   1   3 -11  303.03   19.18
   1  -3 -12  362.35   11.04
  -1  -3  12  399.88   20.09
   1   3 -12  423.53   23.79
  -1   3  12  362.23   23.01
   1  -3 -13  108.47   12.90
  -1   3  13  115.79   12.71
  -1  -3  13  114.54   11.13
   1   3 -13  112.36   12.81
   1  -3 -13  104.16    6.24
  -1   3  14   69.12   10.38
   1   3 -14   66.88   10.43
  -1  -3  14   70.15    8.87
   1   3 -14   66.96    8.60
   1  -3 -14   71.14   11.30
   1  -3 -14   65.13    5.35
  -1  -3  15   74.65    9.72
   1  -3 -15   61.33   11.29
   1   3 -15   56.38    8.42
   1   3 -15   59.38   10.19
  -1   3  16    2.93    2.32
   1   3 -16    1.17    1.06
   1  -3 -16   -2.89    4.39
   1   3 -16    3.42    2.41
  -1  -3  16   -3.77    2.26
   1   3 -17    2.36    1.29
  -1   3  17    0.46    1.98
   1  -3 -17   -3.06    2.13
   1   3 -17   -0.48    2.63
  -1   3  18   11.46    4.89
   1   3 -18   14.89    6.49
   1  -3 -18   14.25    7.00
  -1   3  19   16.59    5.84
   1   3 -19   15.27    6.04
   1  -3 -19   16.86    6.50
   1  -3 -20    4.83    3.64
   1   3 -20    8.03    5.91
   1  -3 -21   -1.06    3.58
   1   3 -21    1.42    2.44
  -1   4 -18   52.35    9.67
   1   4  17   53.77   10.18
  -1   4 -17   44.74    8.40
   1   4  16    2.56    2.07
  -1   4 -16    3.95    2.81
  -1   4 -15   -0.24    1.85
   1   4  15   -1.40    2.97
  -1   4 -14  352.44   22.03
   1   4  14  374.91   23.22
  -1   4 -13  158.48   14.28
   1   4  13  169.07   14.93
  -1  -4 -13  183.69   11.15
   1   4  12   39.25    6.64
  -1   4 -12   28.43    6.06
  -1  -4 -12   42.92    5.24
   1  -4  12   26.95    3.90
   1   4  11  235.32   16.72
   1  -4  11  197.08    8.93
  -1  -4 -11  261.11   12.44
  -1   4 -11  224.21   16.02
   1   4  10   13.71    2.66
  -1   4 -10   19.15    4.43
  -1  -4 -10   18.34    3.10
   1  -4  10    5.67    1.71
   1   4  10   11.02    3.30
  -1  -4  -9  321.74   12.78
   1   4   9  287.67   17.07
  -1   4  -9  297.93   17.28
   1   4   9  317.75   12.14
  -1   4  -8   93.46    9.50
   1   4   8  111.28    6.96
  -1  -4  -8  101.76    6.89
   1   4   8   87.32    9.12
   1   4   7  511.85   14.80
  -1  -4  -7  509.88   14.75
  -1  -4  -6   61.44    5.09
   1   4   6   70.33    5.29
  -1   4  -6   64.65    7.20
  -1  -4  -5   43.90    4.61
  -1   4  -5   54.46    6.39
   1   4   5   57.83    4.74
  -1  -4  -4    0.86    1.06
  -1  -4  -4    1.82    1.48
   1   4   4    2.49    1.01
  -1   4  -4    1.38    1.68
  -1  -4  -3  526.04   16.43
  -1   4  -3  511.37   16.08
   1  -4   3  542.66   17.79
   1   4   3  550.50   14.51
  -1   4  -2  186.75    5.79
   1  -4   2  152.68    5.83
   1   4   2  177.49    9.49
  -1   4  -2  185.75    9.04
  -1   4  -2  204.97    8.03
   1  -4   2  213.02   10.53
   1  -4   1    1.46    1.12
  -1  -4  -1    4.20    1.69
   1  -4   1    2.40    1.14
   1   4   1    1.82    0.99
   1  -4   1    0.90    0.67
  -1   4  -1    0.88    1.12
  -1   4  -1    1.14    0.79
   1  -4   1    0.83    0.65
  -1   4  -1    2.74    1.56
   1  -4   0  556.16   15.10
   1  -4   0  533.32   13.63
  -1  -4   0  561.88   13.50
   1  -4   0  537.67   11.37
  -1   4   0  536.39   14.03
  -1   4   0  544.83   11.01
   1   4   0  492.50   13.72
  -1   4   0  523.72   14.92
   1  -4  -1 1395.14   19.35
  -1   4   1 1444.45   19.49
   1   4  -1 1373.07   20.69
  -1   4   1 1429.32   25.04
  -1  -4   1 1395.53   20.77
  -1   4   1 1379.48   22.31
   1  -4  -1 1471.60   22.45
   1  -4  -1 1456.56   24.61
  -1  -4   2    7.92    1.59
  -1   4   2    6.70    2.11
  -1   4   2   10.03    1.99
   1  -4  -2    9.62    1.84
   1  -4  -2    8.06    2.15
   1   4  -2    9.76    1.79
  -1   4   2    6.38    1.56
   1  -4  -2    6.10    1.43
   1  -4  -3   34.85    4.30
   1   4  -3   35.16    3.68
   1  -4  -3   31.95    2.82
  -1   4   3   29.28    2.90
  -1   4   3   31.73    4.25
   1  -4  -3   38.57    4.61
  -1  -4   3   39.20    3.85
   1  -4  -4  151.60    5.46
   1   4  -4  152.42    8.19
  -1   4   4  161.54    5.80
   1  -4  -4  160.73    9.38
  -1   4   4  147.57   10.27
  -1  -4   4  160.11    8.42
  -1  -4   5 1774.65   30.09
  -1   4   5 1670.09   16.99
   1  -4  -5 1700.38   33.37
  -1   4   5 1567.55   36.53
   1  -4  -5 1694.37   15.85
   1   4  -5 1736.49   30.57
   1   4  -5 1850.71   30.00
   1   4  -6  296.76   12.49
   1   4  -6  312.90   14.27
   1  -4  -6  298.57   15.13
  -1   4   6  281.28   15.91
  -1   4   7  482.32   21.19
   1   4  -7  452.24   15.90
   1  -4  -7  469.68   19.92
   1   4  -7  446.93   18.96
   1   4  -8   -0.20    0.97
   1   4  -8    2.83    1.72
  -1   4   8    0.26    1.50
   1   4  -9   47.24    6.73
  -1   4   9   27.60    7.44
   1   4 -10    8.89    2.98
  -1   4  10   11.47    3.31
  -1   4  11  109.78   12.27
   1   4 -11   93.04   10.57
  -1  -4  11  110.91    9.97
  -1  -4  12   33.63    5.91
   1   4 -12   32.32    6.46
   1  -4 -12   25.56    2.18
   1  -4 -12   19.75    1.96
  -1   4  12   35.69    6.88
   1  -4 -13    3.14    0.84
  -1   4  13    0.85    1.66
   1   4 -13    6.50    3.42
   1  -4 -13    7.12    2.61
  -1  -4  13    6.23    2.69
  -1   4  14   85.45   11.72
   1   4 -14   92.40   12.27
   1  -4 -14   73.44   11.77
  -1  -4  14   90.57   10.00
   1  -4 -15    7.83    3.49
   1   4 -15    4.53    1.89
   1   4 -15    8.88    4.35
  -1  -4  15    4.77    2.11
  -1   4  15    7.36    3.54
   1  -4 -16   62.14   11.38
  -1   4  16   66.12   11.46
   1   4 -16   58.23   10.68
   1   4 -16   53.11    8.34
   1  -4 -17   60.75   11.72
  -1   4  17   48.40   10.50
   1   4 -17   62.18   11.38
   1   4 -17   53.18    8.60
   1   4 -18   15.48    4.75
   1   4 -18   21.41    6.90
   1  -4 -18   21.49    7.37
  -1   4  18    2.98    3.79
   1   4 -19   14.35    6.01
  -1   4  19   17.11    6.68
   1  -4 -19   20.35    7.31
   1  -4 -20    9.51    5.47
  -1   4  20    5.66    4.52
   1   4 -20   13.04    6.29
   1   4 -21   36.46   10.50
   1   5  18   30.53    7.99
  -1   5 -18   37.75    8.35
  -1   5 -17   11.85    4.24
   1   5  17   15.07    5.38
   1   5  16    3.08    2.97
  -1   5 -16    2.92    3.11
  -1   5 -15   84.52   11.50
   1   5  15   89.19   11.91
   1   5  14    8.89    4.15
  -1   5 -14    4.05    2.71
  -1   5 -13   33.37    6.90
   1   5  13   39.72    7.49
  -1  -5 -12  422.20   15.01
   1   5  12  423.24   24.21
  -1   5 -12  428.87   24.16
   1   5  11  372.76   21.75
  -1  -5 -11  348.32   13.31
  -1   5 -11  369.42   21.19
   1   5  10    0.45    0.46
   1   5  10   -1.11    2.28
  -1   5 -10   -1.46    1.99
  -1  -5 -10    2.15    0.99
  -1  -5  -9  126.76    7.80
   1   5   9  143.86   12.61
  -1   5  -9  141.67   12.51
   1   5   8  202.55    9.44
  -1   5  -8  206.50   14.54
   1   5   8  183.27   13.58
  -1  -5  -8  179.08    9.09
   1   5   7  198.46    9.00
  -1   5  -7  187.65   13.40
  -1  -5  -7  158.72    8.60
   1   5   7  189.43   13.12
  -1   5  -6    7.04    2.31
   1   5   6   10.33    2.17
  -1   5  -5  101.67    8.88
   1   5   5   97.90    6.45
   1   5   4  112.40    6.79
  -1   5  -4  105.35    8.65
  -1   5  -4  121.70    8.82
  -1  -5  -4  113.98    8.46
  -1   5  -3    4.46    1.02
  -1  -5  -3    5.15    1.86
  -1   5  -3    8.29    2.16
   1   5   3    3.35    2.13
  -1   5  -3    4.64    1.80
   1  -5   2    1.88    0.73
  -1   5  -2    2.51    0.94
  -1   5  -2    2.54    1.42
  -1   5  -2    3.19    1.08
  -1   5  -2    3.02    1.57
  -1   5  -1  536.05   11.06
  -1  -5  -1  509.08   15.21
   1  -5   1  560.15   13.69
  -1   5  -1  489.40   13.70
   1  -5   1  539.68   13.12
  -1   5  -1  523.35   16.89
   1   5   1  503.90   13.72
  -1   5   0    3.65    1.58
   1  -5   0    4.40    1.05
   1  -5   0    5.10    1.74
  -1  -5   0    4.14    1.52
   1  -5   0    3.27    1.52
  -1   5   0    3.48    0.79
  -1   5   0    1.85    1.15
   1  -5  -1    5.95    1.37
   1  -5  -1    6.54    1.45
  -1  -5   1    5.20    1.36
   1  -5  -1    6.64    2.11
   1   5  -1    4.13    1.39
  -1   5   1    3.39    1.49
  -1   5   1    4.03    1.86
  -1   5   1    4.67    1.19
  -1   5   2  928.28   22.67
   1   5  -2  833.99   17.02
   1  -5  -2  909.34   18.00
  -1   5   2  901.76   17.65
  -1  -5   2  887.70   16.94
   1  -5  -2  785.23   22.62
  -1   5   2  800.25   17.61
   1  -5  -2  930.29   18.04
   1   5  -3   37.42    3.76
  -1  -5   3   35.95    3.81
  -1   5   3   42.52    3.62
   1  -5  -3   37.08    3.28
  -1   5   3   48.93    5.65
   1  -5  -3   35.63    5.10
   1  -5  -3   36.80    4.46
   1   5  -4  143.94    7.84
  -1   5   4  136.33    5.78
   1  -5  -4  140.78    8.87
  -1  -5   4  155.53    8.25
   1  -5  -5  705.58   21.71
  -1   5   5  695.63   11.17
   1   5  -5  677.54   18.73
  -1   5   5  746.34   24.48
   1   5  -6 1654.00   32.48
   1  -5  -6 1577.68   34.83
  -1   5   6 1625.14   37.88
   1   5  -6 1645.90   29.78
  -1   5   7 1053.61   32.35
   1   5  -7  977.60   23.59
   1   5  -7  964.99   27.45
   1  -5  -7  970.04   28.87
   1   5  -8  106.32    9.72
   1   5  -8  110.40    8.13
   1  -5  -8  114.63   10.47
   1   5  -9   61.02    7.62
  -1   5   9   73.23    9.29
   1   5 -10  117.78   11.48
  -1   5  10  119.55   12.59
  -1   5  11  306.26   21.37
   1   5 -11  291.73   18.72
   1   5 -12   10.23    3.64
  -1   5  12   16.26    5.35
   1   5 -13    1.92    1.48
  -1   5  13    5.76    3.81
   1  -5 -13    2.51    3.31
  -1   5  14   20.71    6.35
   1   5 -14   27.67    6.54
   1  -5 -14   21.56    6.37
   1   5 -15  465.79   28.37
  -1   5  15  496.49   30.50
   1   5 -15  476.70   25.75
   1  -5 -15  456.84   30.17
  -1   5  16   44.50    9.11
   1   5 -16   37.73    7.16
   1   5 -16   44.00    9.03
   1  -5 -16   38.55    8.97
   1  -5 -17    6.67    3.44
   1   5 -17    6.88    2.74
  -1   5  17    5.77    4.43
   1   5 -17   11.19    4.99
   1  -5 -18   38.90    9.64
   1   5 -18   37.27    7.50
  -1   5  18   23.07    8.21
   1   5 -18   28.73    8.68
  -1   5  19   80.09   14.68
   1   5 -19  112.69   16.81
   1  -5 -19  101.74   16.69
   1   5 -20    6.99    4.38
  -1   5  20    4.40    3.86
   1  -5 -20    6.51    2.60
   1   5 -21    0.98    1.91
  -1   6 -19    3.85    3.60
   1   6  18   29.90    7.96
  -1   6 -18   29.90    7.84
   1   6  17  158.83   17.76
  -1   6 -17  137.05   15.84
   1   6  16   11.48    4.32
  -1   6 -16    7.59    3.90
   1   6  15   78.23   11.86
  -1   6 -15   84.18   11.53
  -1   6 -14   -1.25    2.34
   1   6  14    1.23    2.90
   1   6  13  126.65   13.90
  -1   6 -13  122.20   13.44
   1   6  12   28.79    7.14
  -1   6 -12   21.53    5.54
   1   6  11   15.92    4.31
  -1   6 -11    8.79    3.50
   1   6  10   19.30    4.82
   1   6  10   15.60    2.48
  -1   6 -10   17.78    4.65
   1   6   9   98.04   10.76
  -1   6  -9  102.67   11.10
   1   6   9  103.21    6.47
   1   6   8    7.97    1.95
   1   6   8   12.97    3.60
  -1   6  -8   11.62    3.73
  -1   6  -7   96.39    9.74
   1   6   7   98.87    6.38
   1   6   7   88.92    9.46
  -1   6  -6   56.49    7.22
   1   6   6   57.36    5.12
  -1   6  -5   24.90    4.51
   1   6   5   26.27    3.35
  -1   6  -4   21.54    4.27
   1   6   4   25.72    3.97
  -1  -6  -4   26.40    4.15
  -1   6  -4   27.50    4.18
  -1   6  -3   14.10    2.65
  -1   6  -3   15.98    2.41
  -1   6  -3   15.29    1.98
  -1  -6  -3   14.34    2.98
  -1   6  -3   14.04    3.18
  -1   6  -2   54.55    3.69
  -1   6  -2   48.71    4.11
  -1   6  -2   48.65    5.56
   1   6   1  302.43   10.44
  -1   6  -1  338.08    8.21
  -1   6  -1  327.22   11.62
  -1   6  -1  341.13   14.35
   1  -6   1  369.16   11.74
  -1  -6  -1  363.95   12.90
  -1  -6   0  582.98   14.47
  -1   6   0  610.73   11.27
   1  -6   0  625.16   16.68
   1  -6   0  571.96   11.23
  -1   6   0  607.93   16.83
  -1   6   0  591.43   17.83
  -1   6   1   97.64    7.13
  -1   6   1  107.88    5.35
  -1  -6   1  117.16    6.08
   1  -6  -1  108.12    5.41
   1  -6  -1   96.35    7.99
   1   6  -1  107.59    6.22
   1  -6  -2  361.47   11.35
   1  -6  -2  375.99   15.26
  -1  -6   2  376.37   10.93
  -1   6   2  364.46   12.37
   1   6  -2  348.22   10.81
   1  -6  -3   12.03    2.51
  -1   6   3   10.19    2.14
  -1  -6   3    6.05    1.72
   1   6  -3    9.47    1.89
  -1   6   3   11.07    2.70
  -1   6   4   57.48    4.20
  -1  -6   4   74.17    5.73
   1   6  -4   68.01    5.34
  -1   6   4   70.44    7.66
   1  -6  -4   68.34    6.48
  -1   6   5 1079.24   15.72
   1   6  -5 1110.30   23.74
   1  -6  -5 1113.78   27.20
  -1   6   5 1103.07   31.02
   1  -6  -6    0.72    1.46
  -1   6   6    1.74    1.72
   1   6  -6   -0.06    0.73
   1   6  -6   -0.68    1.37
   1   6  -7   55.82    6.20
  -1   6   7   52.48    7.62
   1   6  -7   54.71    5.65
   1  -6  -7   43.03    6.68
  -1   6   8   -1.46    2.55
   1  -6  -8   -0.59    1.68
   1   6  -8    1.23    0.94
   1   6  -8   -0.48    1.18
   1   6  -9   47.50    7.29
  -1   6   9   52.49    8.41
  -1   6  10  126.05   12.99
   1   6 -10  114.50   11.31
  -1   6  11   17.64    5.37
   1   6 -11   13.79    4.23
   1   6 -12   11.54    3.55
  -1   6  12    9.70    4.12
   1  -6 -13   72.20   10.79
   1   6 -13   78.43   10.63
  -1   6  13   87.41   12.32
   1  -6 -14   -3.05    4.08
   1   6 -14   -2.89    2.67
  -1   6  14    1.69    2.83
   1  -6 -15    0.50    2.26
   1   6 -15    1.28    1.99
   1   6 -15    0.93    1.57
  -1   6  15   -0.33    1.88
   1   6 -16   18.57    5.71
  -1   6  16   14.08    5.14
   1   6 -16   10.66    3.84
   1  -6 -16   11.28    4.80
   1  -6 -17   89.53   14.69
  -1   6  17  102.63   14.74
   1   6 -17  108.61   13.28
   1   6 -17  104.75   14.61
   1   6 -18   -1.44    2.44
  -1   6  18   -1.38    2.77
   1  -6 -18    0.52    1.61
   1   6 -18   -3.48    2.62
  -1   6  19    1.84    3.13
   1   6 -19    2.32    2.75
   1   6 -19    4.43    2.61
   1  -6 -19   -1.90    4.13
   1  -6 -20    2.29    3.18
  -1   6  20   -2.51    3.22
   1   6 -20    3.83    2.06
  -1   6  21    6.06    5.16
   1   6 -21   13.13    6.03
  -1   7 -20   19.46    7.22
   1   7  19   34.75    9.23
  -1   7 -19   23.72    7.88
   1   7  18    5.41    3.31
  -1   7 -18    0.72    1.71
   1   7  17   12.34    4.76
  -1   7 -17   15.33    5.75
   1   7  16   66.64   11.59
  -1   7 -16   79.34   12.03
   1   7  15  167.35   17.53
  -1   7 -15  151.47   16.46
   1   7  14   21.83    6.00
  -1   7 -14   18.04    5.49
   1   7  13   23.69    6.55
  -1   7 -13   27.21    6.16
  -1   7 -12   34.14    7.28
   1   7  12   37.26    7.61
  -1   7 -11  277.47   19.59
   1   7  11  271.63   19.96
   1   7  10   21.87    5.69
  -1   7 -10   14.97    4.38
  -1   7  -9   51.39    8.03
   1   7   9   51.95    8.09
   1   7   9   43.55    4.56
   1   7   8    2.53    2.53
   1   7   8    3.11    1.32
  -1   7  -8    1.01    1.48
   1   7   7  212.02    9.56
   1   7   7  190.20   14.33
  -1   7  -7  190.68   14.25
  -1   7  -6   52.02    7.28
   1   7   6   55.54    5.38
  -1   7  -5    8.51    2.93
   1   7   5    6.80    1.89
  -1   7  -4  412.39   18.87
  -1   7  -4  393.95    9.55
  -1  -7  -4  400.22   15.70
  -1   7  -3  219.12   13.30
  -1  -7  -3  232.49   11.14
  -1   7  -3  229.56    8.49
  -1   7  -3  234.87   11.02
  -1   7  -3  216.03    8.28
  -1   7  -2  230.08    7.17
  -1   7  -2  227.88    9.61
  -1   7  -2  246.14   13.46
  -1  -7  -1  150.55    8.17
  -1   7  -1  135.33    7.93
  -1   7  -1  134.93    4.90
  -1   7  -1  127.47    9.29
   1  -7   0  406.18    9.13
   1  -7   0  404.63   10.58
  -1  -7   0  427.75   12.52
  -1   7   0  417.91   15.04
  -1   7   0  399.47   15.73
  -1   7   1   90.70    7.13
   1   7  -1   85.69    5.77
  -1  -7   1   94.96    5.54
   1  -7  -1  101.86    7.80
   1  -7  -1   97.84    4.99
  -1   7   1   91.15    7.47
  -1   7   2    5.84    2.05
  -1   7   2    4.15    1.80
   1   7  -2    5.87    1.45
   1  -7  -2    4.46    1.34
  -1  -7   2    4.91    1.26
   1   7  -3  489.21   13.30
  -1   7   3  481.34   19.49
  -1   7   3  450.71   14.57
  -1  -7   4    1.01    0.73
   1  -7  -4    2.32    1.60
   1   7  -4    0.76    0.64
  -1   7   4    1.24    1.34
  -1   7   4    0.77    0.71
  -1   7   5   55.04    7.11
   1   7  -5   51.43    5.07
  -1   7   5   44.18    3.67
   1  -7  -5   43.72    5.71
  -1   7   6  125.42    5.19
   1  -7  -6  152.43   10.99
   1   7  -6  144.96    9.17
  -1   7   6  147.22   12.53
   1  -7  -7   58.59    7.05
  -1   7   7   56.91    7.87
   1   7  -7   53.39    6.01
  -1   7   8   45.17    8.12
   1   7  -8   45.91    6.41
   1  -7  -8   49.13    7.34
  -1   7   9   14.49    4.53
   1  -7  -9   14.17    4.32
   1   7  -9   14.32    3.90
   1  -7 -10   68.90    9.33
   1   7 -10   60.50    8.17
  -1   7  10   63.99   10.28
   1   7 -11   16.97    4.95
  -1   7  11   21.26    5.80
   1  -7 -11   19.32    5.07
   1   7 -12  115.42   12.46
   1  -7 -12  100.63   12.38
  -1   7  12  102.80   13.96
   1   7 -13   -0.74    1.42
   1  -7 -13    0.44    2.51
  -1   7  13    1.48    3.31
   1  -7 -14   72.07   11.50
  -1   7  14   74.31   12.05
   1   7 -14   65.14   10.50
   1   7 -15  164.56   16.87
   1   7 -15  168.89   17.00
  -1   7  15  154.51   18.19
   1  -7 -15  161.52   17.90
   1  -7 -16   69.75   12.81
   1   7 -16   66.10   11.10
  -1   7  16   68.86   13.28
   1   7 -16   69.42   11.60
  -1   7  17    3.83    3.87
   1   7 -17    1.36    2.48
   1   7 -17   -0.37    1.66
   1   7 -18    0.01    1.95
   1  -7 -18    1.76    2.50
   1   7 -18   -0.82    2.86
  -1   7  19   84.47   14.79
   1   7 -19   66.72   11.64
   1  -7 -19   90.79   16.15
   1   7 -19   67.18   13.11
   1  -7 -20   56.72   13.04
  -1   7  20   44.78   11.27
   1   7 -20   50.36   12.40
  -1   7  21   19.70    7.33
   1   7 -21   10.99    6.58
  -1   8 -20   18.60    6.85
   1   8  19   22.93    7.39
  -1   8 -19   25.08    7.86
  -1   8 -19   20.43    6.97
   1   8  18   45.04   10.26
  -1   8 -18   46.34   10.36
   1   8  17  151.22   18.47
  -1   8 -17  123.87   16.03
  -1   8 -16    8.75    4.71
   1   8  16    7.40    4.59
   1   8  15   10.08    4.21
  -1   8 -15   11.48    3.93
  -1   8 -14  102.90   14.04
   1   8  14  123.11   15.39
  -1   8 -13   50.05    9.23
   1   8  13   48.49    9.52
   1   8  12   20.96    6.10
  -1   8 -12   22.07    5.77
  -1   8 -11   36.60    7.26
   1   8  11   33.31    7.18
   1   8  10   68.39   10.00
  -1   8 -10   50.19    8.46
   1   8   9   63.17    5.63
  -1   8  -9   87.82   10.86
   1   8   9   85.61   10.64
   1   8   8   70.68    5.62
  -1   8  -8   70.78    9.46
   1   8   8   70.22    9.39
   1   8   7  427.38   14.33
   1   8   7  375.96   21.27
  -1   8  -7  394.09   21.40
   1   8   6  115.40    8.00
  -1   8  -6  108.29   10.88
   1   8   5   45.39    6.25
  -1   8  -5   48.83    3.12
  -1   8  -5   55.85    7.57
  -1  -8  -4   36.92    4.67
  -1   8  -4   37.88    5.85
  -1   8  -4   30.50    3.15
  -1   8  -4   36.68    3.68
  -1   8  -4   44.51    5.08
   1   8   4   26.30    4.38
  -1   8  -3  186.99   12.78
  -1   8  -3  175.99    8.59
  -1   8  -3  206.64   10.34
  -1   8  -3  186.51    7.02
  -1   8  -2    3.03    0.78
  -1  -8  -2    4.05    1.36
  -1   8  -2    1.48    1.00
  -1   8  -2    3.16    1.40
  -1   8  -1  208.94   11.15
  -1  -8  -1  225.57   10.29
  -1   8  -1  215.99   12.72
  -1   8  -1  226.96    5.80
  -1   8   0  397.08   16.51
  -1  -8   0  430.87   12.68
   1  -8   0  465.54   10.85
   1  -8   0  400.64    8.60
  -1   8   0  443.99   16.70
   1   8   0  410.92   11.23
  -1   8   1  411.98   16.12
  -1  -8   1  442.80   12.03
   1  -8  -1  425.07   10.35
  -1   8   1  439.71   17.48
  -1   8   2   13.63    2.92
   1   8  -2    8.64    2.02
  -1  -8   2   11.13    1.79
  -1   8   2    5.37    2.78
   1  -8  -2    9.64    1.91
  -1   8   3   25.60    4.59
   1  -8  -3   24.61    3.35
  -1  -8   3   17.42    2.66
  -1   8   3   18.64    3.49
   1   8  -3   23.81    2.98
  -1   8   4    0.57    1.36
   1  -8  -4    1.35    1.66
   1   8  -4    3.55    1.39
  -1  -8   4    5.38    1.57
  -1   8   4    3.58    1.08
   1  -8  -5  152.82   10.34
  -1   8   5  164.67   13.02
   1   8  -5  168.18    8.93
  -1   8   5  153.13    7.50
  -1   8   6   18.81    5.04
  -1   8   6   23.37    2.60
   1   8  -6   24.03    3.74
   1  -8  -6   28.02    5.01
   1   8  -7   69.37    6.84
   1  -8  -7   75.13    8.27
  -1   8   7   81.90   10.06
   1   8  -8   33.03    5.06
  -1   8   8   28.33    6.64
   1  -8  -8   27.09    5.24
   1  -8  -9   37.83    6.43
  -1   8   9   27.13    6.87
   1   8  -9   43.22    6.20
   1   8 -10   74.75    8.90
   1  -8 -10   81.97   10.71
  -1   8  10   88.55   11.56
  -1   8  11    0.72    1.76
   1  -8 -11    1.67    2.32
   1   8 -11    0.60    1.14
   1  -8 -12   44.09    8.51
   1   8 -12   39.42    7.15
  -1   8  12   38.19    8.37
   1   8 -13  193.84   17.49
  -1   8  13  239.01   21.59
   1  -8 -13  247.60   20.46
   1   8 -14   -2.12    1.98
   1  -8 -14   -1.07    2.11
  -1   8  14   -2.25    2.75
   1  -8 -15    1.44    1.42
  -1   8  15   -4.32    4.53
   1   8 -15    0.84    3.00
   1  -8 -16   52.40   10.99
  -1   8  16   72.96   12.93
   1   8 -16   51.02   10.06
   1   8 -16   62.72   10.62
   1   8 -17  116.01   16.19
   1  -8 -17  119.29   17.28
   1   8 -17  125.14   15.93
  -1   8  17  134.55   17.92
   1   8 -18   25.83    7.60
   1   8 -18   19.98    6.55
   1  -8 -18   15.83    6.59
  -1   8  18   14.68    6.08
   1  -8 -19    0.25    2.68
   1   8 -19   -2.75    2.95
   1   8 -19   -1.37    1.98
  -1   8  19   -0.30    2.38
  -1   8  20   16.49    7.02
   1  -8 -20   26.13   10.03
   1   8 -20   21.90    7.42
   1   8 -21   -2.10    4.01
  -1   8  21   -2.63    4.72
  -1   9 -20   26.52    8.83
   1   9  19   36.92   10.51
  -1   9 -19   32.47    9.33
  -1   9 -19   39.62    9.23
   1   9  18    6.19    4.84
  -1   9 -18   -5.43    4.55
  -1   9 -18    2.68    2.66
  -1   9 -17    2.75    2.73
   1   9  17    9.80    5.19
  -1   9 -16   32.39    8.40
   1   9  16   34.70    8.71
   1   9  15   78.79   12.94
  -1   9 -15   77.46   12.11
  -1   9 -14    1.81    2.70
   1   9  14   14.87    6.54
   1   9  13  114.73   14.57
  -1   9 -13  128.45   14.96
   1   9  12   13.45    5.07
  -1   9 -12    9.00    4.22
   1   9  11   38.39    7.84
  -1   9 -11   37.39    7.39
   1   9  10   10.27    3.65
  -1   9 -10   10.61    4.17
  -1   9  -9  195.20   16.78
   1   9   9  194.39   16.83
   1   9   8   87.86    6.33
  -1   9  -8   77.70   10.33
   1   9   8   69.78    9.80
  -1   9  -7    2.75    2.17
   1   9   7    0.86    2.00
   1   9   7    4.37    1.84
   1   9   6    5.83    3.45
  -1   9  -6    6.15    3.04
   1   9   6    5.45    2.02
  -1   9  -5   50.57    7.49
  -1   9  -5   45.54    3.71
  -1   9  -4    0.97    0.86
  -1   9  -4    1.18    0.89
  -1   9  -4   -1.39    1.57
  -1  -9  -4    0.01    0.84
  -1   9  -4    1.39    1.78
  -1   9  -3   13.28    3.46
  -1   9  -3   21.01    2.13
  -1   9  -3   15.80    2.77
  -1  -9  -2   81.40    7.94
  -1   9  -2   93.35    7.69
  -1   9  -2   94.94    9.14
  -1  -9  -1   64.20    5.46
  -1   9  -1   57.24    7.04
  -1   9  -1   66.51    6.34
  -1  -9   0  446.85   12.99
   1   9   0  309.34    9.49
  -1   9   0  408.47   17.19
  -1   9   0  408.28   17.77
  -1   9   1    4.48    1.52
  -1   9   1    2.67    0.98
   1  -9  -1    5.67    1.22
   1  -9  -1    5.98    1.20
  -1  -9   1    6.84    1.43
  -1  -9   2   48.33    3.84
  -1   9   2   38.18    6.28
  -1   9   2   40.87    5.23
   1   9  -2   44.11    3.98
   1  -9  -2   39.94    3.73
   1   9  -3  537.27   13.58
  -1  -9   3  481.16   13.24
  -1   9   3  538.22   22.34
  -1   9   3  503.44   16.95
   1  -9  -3  533.21   15.57
  -1   9   4   38.33    6.11
   1   9  -4   35.64    3.91
   1  -9  -4   46.88    6.19
  -1   9   4   30.95    3.87
  -1  -9   4   33.06    3.57
  -1   9   5   17.94    2.70
   1  -9  -5   16.99    3.55
   1   9  -5   16.59    2.74
  -1   9   5   16.72    4.46
   1   9  -6   83.80    6.88
   1  -9  -6   82.65    8.05
  -1   9   6   77.19    5.21
  -1   9   6   74.77    9.87
  -1   9   7    3.07    0.74
  -1   9   7    2.64    2.50
   1  -9  -7    3.69    2.12
   1   9  -7    6.36    2.12
   1  -9  -8  187.15   14.34
   1   9  -8  183.92   11.74
  -1   9   8  184.90   15.94
   1  -9  -9    0.55    1.63
   1   9  -9   -0.97    1.67
  -1   9   9    2.49    2.25
  -1   9  10   47.73    8.61
   1  -9 -10   39.70    7.72
   1   9 -10   43.24    6.71
   1   9 -11    0.65    1.20
   1  -9 -11   -0.04    1.75
  -1   9  11    3.12    2.35
   1  -9 -12   52.18    9.77
  -1   9  12   53.70    9.90
   1   9 -12   52.88    7.88
   1  -9 -13   31.87    7.29
   1   9 -13   38.94    7.52
  -1   9  13   39.40    9.26
   1  -9 -14   49.63   10.00
   1   9 -14   36.50    7.56
  -1   9  14   52.49   10.74
   1  -9 -15    6.31    4.21
  -1   9  15    0.25    2.51
   1   9 -15    5.39    3.47
   1   9 -16   72.21   11.85
   1  -9 -16   78.76   13.90
   1   9 -16   79.85   12.97
  -1   9  16   76.98   13.74
   1   9 -17    2.69    1.30
   1  -9 -17    5.45    4.41
   1   9 -17    1.17    2.42
  -1   9  17    9.71    5.68
   1  -9 -18   30.20    8.99
  -1   9  18   28.24    9.40
   1   9 -18   29.95    7.45
   1   9 -18   36.72    8.89
   1  -9 -19   55.82   12.63
   1   9 -19   41.01   10.02
  -1   9  19   29.56   10.44
   1   9 -19   47.79   10.48
   1   9 -20   15.23    6.20
   1   9 -20   15.32    6.25
  -1   9  20   20.87    9.07
   1   9 -21   21.15    8.02
  -1   9  21   26.08    9.35
   1  10  20   11.14    6.84
  -1  10 -20    0.85    1.69
  -1  10 -19    4.20    4.83
   1  10  19    3.98    3.42
   1  10  18    8.79    5.45
  -1  10 -18   10.95    5.28
   1  10  17   13.45    6.93
  -1  10 -17   11.47    5.62
  -1  10 -17   12.08    5.05
   1  10  16   -0.87    3.63
  -1  10 -16    2.41    2.34
  -1  10 -15    1.93    1.91
   1  10  15    6.86    5.41
  -1  10 -14   20.73    6.50
   1  10  14   27.80    7.50
  -1  10 -13   17.61    5.90
   1  10  13   26.99    7.55
  -1  10 -12   12.54    5.12
   1  10  12    8.60    4.31
   1  10  11   16.11    5.39
  -1  10 -11   16.42    5.67
  -1  10 -10  182.93   17.22
   1  10  10  185.03   17.35
  -1  10  -9   74.85   10.48
   1  10   9   76.05   10.92
  -1  10  -8  129.15   13.57
   1  10   8  135.26   13.87
  -1  10  -7  293.41   19.76
   1  10   7  270.37   19.65
   1  10   7  311.34   13.89
  -1  10  -6    3.44    3.03
   1  10   6    4.75    2.06
   1  10   6    2.39    2.11
  -1  10  -6    2.11    0.85
  -1  10  -5   20.58    2.94
  -1  10  -5   11.72    2.38
  -1  10  -5   14.73    4.38
  -1  10  -4   43.57    3.31
  -1  10  -4   35.36    6.23
  -1  10  -4   50.88    5.48
  -1  10  -4   45.42    4.61
  -1  10  -3   16.23    4.37
  -1  10  -3   15.89    3.02
  -1  10  -2    6.32    2.80
  -1 -10  -2    3.04    2.08
  -1  10  -2    3.67    1.70
  -1 -10  -1  230.01   10.42
  -1  10  -1  234.32   12.97
  -1  10  -1  225.62   14.16
  -1  10   0  131.19   10.70
  -1  10   0  152.73   10.87
  -1 -10   1  329.00   10.26
   1 -10  -1  320.78    8.36
  -1  10   1  314.97   16.40
  -1  10   1  298.50   15.39
  -1 -10   2   30.08    2.97
   1 -10  -2   26.48    2.94
  -1  10   2   29.23    5.43
  -1  10   2   27.20    4.44
  -1 -10   3  152.71    7.31
  -1  10   3  143.45   12.50
  -1  10   3  151.40    9.85
   1 -10  -3  165.43    8.65
   1  10  -3  153.61    7.22
   1 -10  -4    0.83    0.70
   1  10  -4    2.01    0.98
  -1  10   4    0.39    0.96
   1 -10  -5   64.34    7.09
  -1  10   5   71.69    6.00
  -1  10   5   63.74    9.42
   1  10  -5   68.69    5.49
  -1  10   6  201.28    9.29
   1  10  -6  195.71   10.15
   1 -10  -6  207.95   13.15
  -1  10   6  185.45   15.87
   1  10  -7   15.62    3.25
  -1  10   7   11.51    2.24
  -1  10   7   15.16    4.45
   1 -10  -7   14.67    4.10
   1  10  -8   63.45    6.92
   1 -10  -8   65.64    8.17
  -1  10   8   74.69   10.40
   1  10  -9  115.36    9.79
   1 -10  -9  129.02   12.24
  -1  10   9  109.28   13.60
   1  10 -10  127.64   11.11
  -1  10  10  129.58   14.57
   1 -10 -10  106.48   12.72
   1  10 -11    6.80    3.55
  -1  10  11    6.67    4.30
   1 -10 -11    9.07    4.94
   1  10 -12    6.80    2.88
  -1  10  12    6.91    4.44
   1 -10 -12    2.85    3.65
   1 -10 -13   17.15    5.65
  -1  10  13    8.78    4.46
   1  10 -13   11.44    4.11
   1 -10 -14   91.34   13.11
  -1  10  14   87.87   14.85
   1  10 -14   96.83   12.70
   1  10 -15    7.48    3.79
  -1  10  15    8.08    4.43
   1 -10 -15    7.95    4.17
   1  10 -16    7.35    3.74
   1  10 -16   11.06    5.67
   1 -10 -16    9.92    4.46
  -1  10  16    9.64    5.66
   1  10 -17   10.97    4.45
   1  10 -17   12.84    5.40
   1 -10 -17   10.77    4.79
  -1  10  17   12.21    6.90
   1  10 -18  107.32   16.04
   1 -10 -18  102.12   16.38
   1  10 -18  105.62   14.55
  -1  10  18  107.51   19.15
   1  10 -19    3.66    3.25
   1 -10 -19    8.48    4.67
   1  10 -19    8.83    4.42
  -1  10  19    5.46    3.92
  -1  10  20    9.05    6.78
   1  10 -20   11.82    5.08
  -1  11 -19   -8.47    5.01
   1  11  19    3.14    2.84
   1  11  18    6.81    5.12
  -1  11 -18   13.38    5.60
  -1  11 -17    4.50    4.70
   1  11  17   12.42    4.88
   1  11  16   -0.23    4.46
  -1  11 -16   -1.02    2.89
   1  11  15    2.37    3.78
  -1  11 -15    1.06    3.14
  -1  11 -14    2.99    1.47
  -1  11 -14    4.54    3.60
   1  11  14    3.39    3.05
  -1  11 -13   47.06   10.11
   1  11  13   36.21    8.69
   1  11  12   32.42    8.13
  -1  11 -12   42.35    9.03
  -1  11 -11   -1.33    1.55
   1  11  11   -2.12    3.13
   1  11  10   10.31    5.05
  -1  11 -10    3.88    2.42
   1  11   9  364.49   24.37
  -1  11  -9  350.43   23.68
   1  11   8  252.46   19.95
  -1  11  -8  257.15   19.67
  -1  11  -7   -0.90    2.87
   1  11   7    6.55    3.71
   1  11   6    2.38    2.10
  -1  11  -6    3.79    1.33
  -1  11  -6    3.58    2.13
  -1  11  -6    2.65    1.15
  -1  11  -5   38.93    3.45
  -1  11  -5   29.63    2.89
  -1  11  -5   36.04    4.22
  -1  11  -5   33.71    6.48
  -1  11  -4  241.77   16.91
  -1  11  -4  250.22    6.08
  -1  11  -4  261.02   11.98
  -1  11  -3    2.83    1.57
  -1  11  -3   -0.67    1.79
  -1  11  -2   -0.64    1.08
  -1  11  -2    1.86    1.36
  -1 -11  -2    1.23    1.25
  -1  11  -1    0.41    1.04
  -1  11  -1    1.61    1.75
  -1 -11  -1    0.34    0.89
  -1  11   0  420.25   19.72
  -1 -11   0  472.79   13.23
  -1  11   0  462.39   20.27
  -1  11   1    1.43    1.76
  -1 -11   1    0.80    0.70
   1  11  -1    0.24    0.39
   1 -11  -1   -0.14    0.29
  -1  11   1   -0.44    1.54
  -1  11   2  139.09   12.21
   1 -11  -2  131.31    6.40
  -1 -11   2  136.23    6.14
  -1  11   2  131.87   10.18
   1 -11  -3  159.34    8.48
  -1 -11   3  154.86    6.74
  -1  11   3  155.30   10.54
  -1  11   3  162.13   13.31
   1  11  -4  870.15   17.36
   1 -11  -4  880.62   22.37
  -1  11   4  906.24   32.68
  -1  11   4  891.29   24.25
   1  11  -5  186.34    8.78
   1 -11  -5  155.44   13.67
  -1  11   5  188.16   10.58
  -1  11   5  190.10   15.26
   1  11  -6  102.40    7.09
   1 -11  -6   87.43    8.96
  -1  11   6  104.98   11.57
  -1  11   6   95.18    6.86
   1 -11  -7   56.07    7.14
   1  11  -7   61.20    5.95
  -1  11   7   49.62    8.90
  -1  11   7   46.59    4.70
   1 -11  -8  443.39   22.32
   1  11  -8  482.42   18.44
  -1  11   8  448.99   26.76
  -1  11   9    8.95    3.69
   1 -11  -9    8.38    3.79
   1  11  -9   10.14    3.04
   1 -11 -10   21.46    5.22
  -1  11  10   22.36    7.42
   1  11 -10   24.13    4.90
   1  11 -11   34.15    6.08
  -1  11  11   33.23    7.98
   1 -11 -11   37.60    7.67
   1 -11 -12   -2.65    2.66
  -1  11  12   -2.11    2.27
   1  11 -12    3.20    2.51
  -1  11  13    7.91    4.25
   1  11 -13    7.85    3.55
   1 -11 -13   11.69    4.75
   1 -11 -14    6.36    3.89
  -1  11  14    7.89    4.54
   1  11 -14    7.25    2.96
   1  11 -15   15.57    4.81
  -1  11  15   16.33    6.88
   1 -11 -15    5.70    4.08
   1  11 -15   16.32    6.00
   1  11 -16   -0.86    2.49
   1  11 -16    1.44    2.73
   1 -11 -16    5.48    2.00
   1  11 -17    0.85    2.33
  -1  11  17    1.24    3.68
   1 -11 -17   -1.84    3.40
   1 -11 -18   11.94    7.76
   1  11 -18   24.81    7.75
  -1  11  18   30.67    9.87
   1  11 -19   -2.39    2.02
  -1  11  19    0.05    4.20
   1 -11 -19   -0.47    3.37
   1  11 -20    0.61    1.58
  -1  12 -18   19.21    7.04
   1  12  18   23.02    8.86
   1  12  17   -4.26    3.79
  -1  12 -17   -2.25    3.29
   1  12  16   -3.63    4.41
  -1  12 -16   -3.73    1.69
   1  12  15   35.33    9.17
  -1  12 -15   42.31    9.87
  -1  12 -14   57.76   11.39
   1  12  14   64.47   12.23
  -1  12 -13   -1.86    2.28
   1  12  13    2.28    3.33
   1  12  12   15.90    5.96
  -1  12 -12   12.87    5.96
  -1  12 -11    0.25    1.42
   1  12  11    2.72    1.95
  -1  12 -10  211.20   19.50
  -1  12 -10  202.58   13.18
   1  12  10  216.12   20.10
  -1  12  -9    4.68    2.16
   1  12   9    8.51    4.25
  -1  12  -9    6.74    3.62
  -1  12  -8   13.96    3.01
  -1  12  -8   12.13    4.74
   1  12   8   13.03    4.61
  -1  12  -7   -0.51    0.85
  -1  12  -7   -0.06    0.68
  -1  12  -7    1.77    2.17
   1  12   7    2.65    1.84
  -1  12  -6  194.09   16.74
  -1  12  -6  190.17    8.00
  -1  12  -6  158.55    9.41
   1  12   6  180.83   16.73
   1  12   5   33.81    6.82
  -1  12  -5   42.59    7.70
  -1  12  -5   37.83    2.70
  -1  12  -5   29.62    2.48
  -1  12  -5   35.96    4.51
  -1  12  -4    8.02    2.12
  -1  12  -4    4.39    2.99
  -1  12  -3  140.45   10.06
  -1  12  -3  139.55   12.90
  -1 -12  -2  452.28   16.45
  -1  12  -2  492.12   23.82
  -1  12  -2  525.82   20.65
  -1 -12  -1    1.62    1.38
  -1  12  -1    3.91    1.96
  -1  12  -1    4.31    2.79
  -1  12   0   -0.66    1.70
  -1 -12   0    0.34    0.54
  -1  12   0   -0.13    1.58
  -1  12   1    3.55    1.53
  -1 -12   1    3.43    0.89
  -1  12   1    3.31    2.17
  -1  12   2  240.99   14.62
   1 -12  -2  263.98    8.60
  -1 -12   2  220.86    7.83
  -1  12   2  257.10   17.15
  -1  12   3    1.49    0.92
   1 -12  -3    0.44    0.77
  -1 -12   3    0.67    0.49
  -1  12   3    2.68    1.90
   1  12  -4  121.31    6.16
  -1  12   4   95.88    8.71
   1 -12  -4  113.03    7.79
  -1  12   4  128.94   12.66
   1 -12  -5  116.06    9.00
  -1  12   5  100.77   11.92
   1  12  -5   96.56    5.93
  -1  12   5   97.37    7.99
  -1  12   6  171.62   15.58
   1  12  -6  172.89    9.17
  -1  12   6  181.55   10.11
   1  12  -7   51.16    5.35
  -1  12   7   65.07    9.93
  -1  12   7   49.57    4.98
   1 -12  -7   49.47    6.78
   1  12  -8  290.24   13.95
   1 -12  -8  295.11   17.89
  -1  12   8  285.57   21.73
   1 -12  -9  182.14   14.60
   1  12  -9  186.93   11.98
  -1  12   9  154.52   16.56
   1  12 -10  225.95   14.34
   1 -12 -10  196.29   16.81
  -1  12  10  223.00   20.09
   1 -12 -11    3.53    3.13
   1  12 -11    0.93    1.16
  -1  12  11    3.29    2.82
   1 -12 -12  113.64   13.71
  -1  12  12   98.50   14.33
   1  12 -12  121.85   11.76
  -1  12  13   36.69    9.78
   1  12 -13   46.76    7.81
   1 -12 -13   45.96    9.25
   1 -12 -14  111.78   14.45
  -1  12  14  108.59   16.04
   1 -12 -15    1.27    3.66
   1  12 -15   -0.85    2.28
   1  12 -16   42.91   10.09
   1 -12 -16   39.54    9.16
  -1  12  16   32.57   10.46
   1  12 -17   10.38    4.11
  -1  12  17   11.73    5.59
   1 -12 -17   14.06    5.79
   1 -12 -18   11.92    6.03
   1  12 -18    8.64    4.77
  -1  12  18   11.74    5.78
   1 -12 -19    2.96    4.59
   1  12 -19   -5.02    3.04
   1  13  17   32.27   11.15
  -1  13 -17   35.89    9.73
   1  13  16   41.26   10.50
  -1  13 -16   70.99   13.59
  -1  13 -15   12.21    5.44
   1  13  15   12.49    6.06
   1  13  14    2.90    2.37
  -1  13 -14    2.71    3.02
  -1  13 -13    7.51    4.37
   1  13  13   12.56    5.79
   1  13  12   61.31   11.58
  -1  13 -12   47.15   10.09
  -1  13 -11    1.10    2.89
   1  13  11    0.95    2.59
  -1  13 -10    2.88    2.48
   1  13  10    4.06    1.87
   1  13   9   20.86    5.98
  -1  13  -9   14.29    5.70
   1  13   8   39.08    8.54
  -1  13  -8   44.87    8.89
  -1  13  -7   10.66    4.51
   1  13   7    8.73    3.69
  -1  13  -6    2.17    1.46
  -1  13  -6    1.38    2.02
   1  13   6    5.35    3.75
   1  13   5   38.31    7.84
  -1  13  -5   42.34    7.88
  -1  13  -5   46.38    5.65
  -1  13  -4  158.15   14.91
  -1  13  -4  167.73   11.02
  -1  13  -3    6.21    1.95
  -1  13  -3    2.46    2.03
  -1  13  -2   -1.70    1.77
  -1  13  -2    1.88    1.21
  -1  13  -1   30.32    6.07
  -1 -13  -1   25.91    3.52
  -1  13  -1   39.49    5.91
  -1 -13   0  234.74    8.81
  -1  13   0  251.40   16.04
  -1  13   0  221.99   15.59
  -1  13   1   -0.57    1.54
  -1 -13   1   -0.30    0.37
  -1  13   1   -1.69    1.73
  -1  13   2   80.69    8.71
  -1  13   2   89.95   10.73
   1 -13  -2   94.21    4.69
  -1  13   3    3.64    2.15
   1 -13  -3    4.26    1.27
  -1  13   3    3.96    2.45
  -1  13   4  433.80   24.18
   1 -13  -4  444.24   15.29
  -1  13   4  411.36   18.37
   1  13  -5  140.69    6.63
   1 -13  -5  142.43   10.00
  -1  13   5  151.00   14.77
   1 -13  -6    0.20    1.25
  -1  13   6    0.76    1.56
   1  13  -6    2.31    1.09
  -1  13   6    1.91    1.03
  -1  13   7    4.81    1.92
   1 -13  -7   -0.25    1.85
  -1  13   7    4.35    1.66
   1  13  -7    3.05    1.57
   1  13  -8  186.29   10.63
  -1  13   8  177.70   17.32
   1 -13  -8  166.62   14.15
   1 -13  -9    1.54    1.10
  -1  13   9   -0.21    2.25
   1  13  -9    0.09    1.26
   1 -13 -10   23.51    5.45
  -1  13  10   18.79    6.61
  -1  13  11   40.93    8.90
   1 -13 -11   41.66    8.60
  -1  13  12   34.48    8.83
   1 -13 -12   27.31    6.66
  -1  13  13    5.42    4.09
   1 -13 -13    2.48    2.15
  -1  13  14    2.20    3.45
   1 -13 -14    5.35    3.51
   1 -13 -15    7.21    4.40
   1  13 -15    8.15    5.63
  -1  13  15    1.28    2.24
   1 -13 -16    6.16    3.14
   1  13 -16    7.40    3.63
  -1  13  16   13.29    6.88
   1  13 -17    7.01    6.21
   1 -13 -17    6.62    4.38
  -1  13  17   11.77    6.03
   1 -13 -18    7.74    5.51
  -1  13  18    9.40    5.19
   1  14  16    9.20    6.14
  -1  14 -16   -0.33    2.54
  -1  14 -15   15.30    6.95
   1  14  15   25.28    7.89
   1  14  14   26.03    7.55
  -1  14 -14   43.82   10.53
   1  14  13   -4.55    3.65
  -1  14 -13    6.86    3.55
  -1  14 -12    4.97    3.66
   1  14  12    4.14    3.21
  -1  14 -11    1.84    2.78
   1  14  11   -4.95    3.69
  -1  14 -10    7.49    3.92
   1  14  10    5.73    3.95
   1  14   9   -2.50    4.03
  -1  14  -9    2.31    2.89
  -1  14  -8    8.68    4.15
   1  14   8   16.12    5.59
  -1  14  -7    2.77    2.06
   1  14   7    4.00    3.59
  -1  14  -6   41.90    8.46
   1  14   6   44.33    8.84
  -1  14  -5    5.47    2.11
  -1  14  -5    5.35    3.14
   1  14   5    8.51    3.48
   1  14   4    8.56    3.72
  -1  14  -4   13.46    4.24
  -1  14  -4   10.61    3.00
  -1  14  -3   71.58   10.40
  -1  14  -3   84.95    8.70
  -1  14  -2   87.46    9.33
  -1  14  -2   81.91   10.66
  -1  14  -1   66.06    9.28
  -1  14  -1   54.44    7.94
  -1  14   0    4.09    2.58
  -1  14   0    8.46    4.06
  -1  14   1    0.14    2.45
  -1  14   1    1.55    2.41
  -1  14   2  147.29   13.63
  -1  14   2  125.86   11.57
  -1  14   3  403.42   23.96
  -1  14   3  394.10   19.54
   1 -14  -3  391.15   11.71
  -1  14   4   12.50    3.94
   1 -14  -4   11.01    2.33
  -1  14   4    9.10    4.89
  -1  14   5   69.89   10.50
   1 -14  -5   71.03    6.69
  -1  14   6   -0.22    1.27
   1 -14  -6    0.01    1.21
  -1  14   6    1.10    1.66
   1 -14  -7   57.43    8.22
  -1  14   7   44.57    8.94
   1 -14  -8    5.29    3.33
  -1  14   8    6.40    2.98
   1 -14  -9   36.14    6.72
  -1  14   9   36.76    8.49
  -1  14  10   51.73   10.55
   1 -14 -10   56.48    8.58
   1 -14 -11   39.14    7.81
  -1  14  11   39.81    9.51
   1 -14 -12   -0.13    1.56
  -1  14  12   -2.34    4.16
  -1  14  13   36.33    9.50
   1 -14 -13   43.29    9.38
  -1  14  14   57.08   13.12
   1 -14 -14   54.08   10.43
   1 -14 -15  108.79   15.13
  -1  14  15  116.55   17.56
   1  14 -15  115.45   17.59
   1  14 -16   -9.13    5.28
   1 -14 -16    0.57    2.49
  -1  14  16   -2.51    3.63
   1 -14 -17   15.38    6.35
   1  14 -17    8.76    5.18
  -1  14  17   16.63    7.76
   1 -14 -18    8.01    6.12
  -1  15 -15    3.27    3.01
   1  15  15    0.14    3.38
  -1  15 -14   47.93   11.54
   1  15  14   28.60    8.54
  -1  15 -13   62.10   12.54
   1  15  13   43.18   10.66
   1  15  12   24.16    8.12
  -1  15 -12   15.80    5.71
  -1  15 -11   23.62    7.80
   1  15  11   14.34    5.85
  -1  15 -10    6.77    4.24
   1  15  10    3.31    2.77
  -1  15  -9   87.94   13.55
   1  15   9   87.70   13.91
   1  15   8    4.05    3.54
  -1  15  -8    7.12    4.64
   1  15   7   62.59   10.98
  -1  15  -7   56.53   10.64
  -1  15  -6   39.40    8.41
   1  15   6   42.72    9.18
  -1  15  -5  100.91   13.17
   1  15   5   95.34   13.52
  -1  15  -5  116.38    9.87
  -1  15  -4   36.36    7.96
  -1  15  -4   37.75    5.78
   1  15   4   38.33    8.36
  -1  15  -3   42.90    8.10
  -1  15  -3   50.95    7.28
   1  15   3   55.26    9.55
  -1  15  -2   -1.15    1.56
  -1  15  -2    1.99    2.18
  -1  15  -1   65.52    9.71
  -1  15  -1   58.30    8.19
  -1  15   0   22.58    5.48
  -1  15   0   25.91    5.49
  -1  15   1   40.56    7.49
  -1  15   1   44.30    7.48
  -1  15   2   39.60    6.80
  -1  15   2   27.99    7.19
  -1  15   3   82.35   10.78
  -1  15   3   63.34    8.67
  -1  15   4   20.19    4.49
  -1  15   4   21.77    5.76
  -1  15   5   20.42    5.95
  -1  15   5   37.02    6.20
  -1  15   6   10.36    4.23
  -1  15   6   11.50    3.19
  -1  15   7  187.64   18.54
   1 -15  -7  217.65   14.24
   1 -15  -8   34.56    6.18
  -1  15   8   43.75    9.44
   1 -15  -9    2.51    2.20
  -1  15   9    7.67    4.53
   1 -15 -10   17.77    5.93
  -1  15  10   32.07    8.70
  -1  15  11   53.37   10.65
   1 -15 -11   54.75   10.16
   1 -15 -12    0.65    2.63
  -1  15  12   -2.49    2.97
   1 -15 -13    9.30    4.59
  -1  15  13   11.66    6.36
  -1  15  14    2.62    2.04
   1 -15 -14   10.01    5.19
   1  15 -14    5.14    2.48
   1  15 -15   26.61    9.18
   1 -15 -15    8.23    6.53
  -1  15  15   21.36    8.33
   1 -15 -16   10.65    6.00
   1  15 -16   16.27    6.66
  -1  15  16   11.94    6.82
   1 -15 -17   20.28    9.13
   1 -15 -18    5.19    3.57
  -1  16 -14   29.14    9.36
   1  16  14   23.38    7.55
  -1  16 -13   21.68    7.03
   1  16  13   17.91    6.23
   1  16  12   12.32    5.76
  -1  16 -12   11.13    4.03
  -1  16 -11    0.99    2.72
   1  16  11   -1.73    3.86
  -1  16 -10   30.61    8.50
   1  16  10   27.07    8.16
  -1  16  -9   75.42   12.82
   1  16   9   85.33   14.26
  -1  16  -8    1.39    2.07
   1  16   8    3.20    4.15
  -1  16  -7    3.33    2.15
   1  16   7    0.46    1.88
  -1  16  -6   10.72    4.41
   1  16   6    9.59    4.36
  -1  16  -5   -1.94    3.28
   1  16   5   -0.08    1.99
  -1  16  -4   10.05    4.36
  -1  16  -4    4.56    1.75
   1  16   4    6.08    3.45
  -1  16  -3  308.68   18.31
   1  16   3  286.18   22.66
  -1  16  -3  282.12   21.55
   1  16   2    4.38    2.64
  -1  16  -2    5.37    2.21
  -1  16  -2    0.32    1.95
  -1  16  -1  129.29   13.71
  -1  16  -1  132.91   12.74
  -1  16   0   10.94    3.88
  -1  16   0   14.19    4.15
  -1  16   1  195.00   16.98
  -1  16   1  207.36   16.79
  -1  16   2    4.68    2.58
  -1  16   2    3.27    2.57
  -1  16   3  230.74   19.22
  -1  16   3  220.71   15.95
  -1  16   4    1.09    1.42
  -1  16   4   -5.07    3.18
  -1  16   5  105.87   14.10
  -1  16   5  108.67   10.71
  -1  16   6   11.51    4.34
  -1  16   7   13.00    4.76
  -1  16   8    6.69    3.15
  -1  16   9  146.51   18.09
  -1  16  10   -7.57    4.44
  -1  16  11    1.48    2.91
  -1  16  12   -1.12    3.07
  -1  16  13   60.43   12.58
  -1  16  14   20.83    8.03
   1  16 -14   33.98    9.44
   1  16 -15   -3.14    3.15
  -1  16  15    0.27    2.09
  -1  17 -13   26.41    8.43
   1  17  13   24.39    9.11
   1  17  12   -2.60    4.61
  -1  17 -12    4.18    3.82
   1  17  11   83.33   15.05
  -1  17 -11   53.80   11.83
   1  17  10    1.40    2.27
  -1  17 -10    0.98    2.07
   1  17   9    3.99    4.00
  -1  17  -9    0.28    3.35
   1  17   8   -0.20    1.73
  -1  17  -8    0.19    1.86
  -1  17  -7  191.72   20.01
   1  17   7  190.12   20.71
  -1  17  -6   27.39    7.31
   1  17   6   35.80    8.71
  -1  17  -5    1.18    2.09
   1  17   5    0.45    2.61
   1  17   4    1.14    3.12
  -1  17  -4    2.81    3.49
   1  17   3  125.36   15.44
  -1  17  -3  115.69   14.39
  -1  17  -3  117.44   11.88
  -1  17  -2   -1.79    2.22
  -1  17  -2    2.12    2.41
   1  17   2    3.91    3.33
  -1  17  -1    9.06    3.89
  -1  17  -1   11.77    4.10
   1  17   1   10.63    4.31
  -1  17   0   24.73    6.15
  -1  17   0   23.92    6.33
  -1  17   1   15.43    5.00
  -1  17   1   10.19    4.93
  -1  17   2   17.63    5.48
  -1  17   2   20.49    6.37
  -1  17   3   28.49    6.01
  -1  17   3   29.06    7.19
  -1  17   4    0.59    1.35
  -1  17   4   -3.78    2.61
  -1  17   5   -0.36    1.97
  -1  17   6   -0.39    2.82
  -1  17   7  218.71   20.91
  -1  17   8   21.62    6.51
  -1  17   9    9.10    5.19
  -1  17  10   -9.16    4.99
  -1  17  11  139.16   19.19
  -1  17  12   -0.96    2.59
  -1  17  13   -4.02    4.91
   1  17 -13   -3.62    5.25
   1  17 -14   23.87    9.00
  -1  17  14   18.61    8.02
  -1  18 -12    7.52    5.13
   1  18  12    1.60    5.56
   1  18  11   13.39    6.34
  -1  18 -11    8.47    5.94
   1  18  10   33.08    9.95
  -1  18 -10   20.37    7.16
  -1  18  -9   29.23    7.97
   1  18   9   32.95    9.17
  -1  18  -8   28.54    8.30
   1  18   8   32.99    8.28
   1  18   7   17.71    6.49
  -1  18  -7   11.37    4.87
   1  18   6   32.49    8.57
  -1  18  -6   26.90    7.79
  -1  18  -5    5.88    3.59
   1  18   5    7.00    4.28
   1  18   4    7.60    4.52
  -1  18  -4    8.73    4.12
  -1  18  -3   16.18    6.07
  -1  18  -3   24.82    5.74
   1  18   3   12.93    5.20
   1  18   2    0.34    2.84
  -1  18  -2   -0.41    1.79
  -1  18  -2    3.20    2.93
  -1  18  -1   22.04    5.84
  -1  18  -1   21.31    6.04
   1  18   1   19.82    6.32
  -1  18   0   -5.61    3.14
  -1  18   0    2.54    2.98
   1  18   0    4.85    3.89
  -1  18   1   33.28    8.14
  -1  18   1   34.19    7.37
   1  18  -1   26.14    6.97
  -1  18   2    4.78    3.97
  -1  18   2    0.59    1.97
  -1  18   3   35.81    6.99
  -1  18   3   31.76    7.75
  -1  18   4   23.19    7.15
  -1  18   5   25.02    7.23
  -1  18   6   12.04    5.83
  -1  18   7   22.80    7.28
  -1  18   8   10.75    4.73
  -1  18   9   99.72   15.22
  -1  18  10   13.55    6.48
  -1  18  11   33.03    9.59
  -1  18  12    4.48    3.97
   1  18 -13   32.00   10.03
  -1  18  13   19.66    8.11
   1  19  10    4.65    4.89
  -1  19 -10    7.02    4.51
  -1  19  -9   12.68    5.85
   1  19   9   16.41    6.52
  -1  19  -8   26.99    8.04
   1  19   8   17.35    6.21
  -1  19  -7   22.20    8.07
   1  19   7   17.59    6.36
  -1  19  -6    3.59    3.03
   1  19   6    4.88    3.54
  -1  19  -5    3.45    2.93
   1  19   5    1.63    1.69
  -1  19  -4    0.11    2.40
   1  19   4   -0.50    2.01
  -1  19  -3   19.23    6.43
   1  19   3   16.82    5.96
   1  19   2    7.30    4.10
  -1  19  -2    4.75    2.80
  -1  19  -2   11.21    4.92
  -1  19  -1    9.54    4.07
  -1  19  -1    4.94    3.32
   1  19   1    5.47    3.51
   1  19   0    4.70    3.54
  -1  19   0    2.58    2.67
  -1  19   0   -0.86    1.74
  -1  19   1   -0.35    1.25
  -1  19   1    1.26    2.88
   1  19  -1    1.41    1.81
   1  19  -2   12.22    3.99
  -1  19   2    6.52    3.02
  -1  19   2    0.26    1.01
  -1  19   3   30.60    6.58
   1  19  -3   29.92    7.32
  -1  19   3   27.73    7.86
   1  19  -4    9.11    3.93
  -1  19   4   22.98    7.04
  -1  19   5    4.57    3.57
  -1  19   6    5.61    4.28
  -1  19   7    4.69    3.99
  -1  19   8   -1.08    2.93
  -1  19   9   10.73    6.01
  -1  19  10   11.29    5.72
  -1  19  11   65.36   13.77
  -1  19  12   -4.11    2.78
  -1  20  -9   27.11    8.92
   1  20   9   42.07   10.63
   1  20   8    1.59    3.99
  -1  20  -8   -5.27    3.93
  -1  20  -7    1.04    3.29
   1  20   7    0.59    2.31
  -1  20  -6   26.86    7.95
   1  20   6   30.14    8.81
  -1  20  -5   25.11    8.37
   1  20   5   25.70    8.16
  -1  20  -4    8.91    4.81
   1  20   4    6.62    4.05
  -1  20  -3    0.41    2.29
   1  20   3   -3.26    3.05
  -1  20  -2    5.87    3.55
   1  20   2   14.14    6.07
  -1  20  -1    3.55    2.33
  -1  20  -1    2.04    1.67
   1  20   1    1.49    2.08
  -1  20   0   -0.63    2.00
  -1  20   0   -0.60    1.86
   1  20   0   -0.17    3.54
  -1  20   1    3.19    3.58
   1  20  -1    8.33    4.21
  -1  20   1    8.62    4.89
   1  20  -2    1.07    2.04
  -1  20   2   -0.16    1.88
  -1  20   2    2.97    2.47
   1  20  -3    3.27    3.06
  -1  20   3    7.19    3.64
  -1  20   4    2.82    2.88
   1  20  -4    6.37    3.95
  -1  20   5   12.08    5.26
  -1  20   6   28.65    8.42
  -1  20   7    2.95    2.66
  -1  20   8    3.39    3.10
  -1  20   9   87.25   15.08
  -1  20  10   -2.24    3.30
  -1  21  -7   -6.98    5.05
   1  21   7    1.74    2.37
  -1  21  -6   -2.73    2.10
   1  21   6   -3.90    5.17
   1  21   5   35.01    9.78
  -1  21  -5   29.21    9.25
  -1  21  -4   39.97   11.25
   1  21   4   37.06   10.14
   1  21   3    0.01    3.25
  -1  21  -3    4.84    3.81
  -1  21  -2    3.60    2.70
   1  21   2    2.57    2.97
  -1  21  -1   16.81    6.55
   1  21   1    5.59    3.29
   1  21   0   61.94   11.80
  -1  21   0   55.68   10.60
  -1  21   0   56.91   10.87
  -1  21   1   12.83    5.74
   1  21  -1    7.80    4.90
  -1  21   1    2.27    2.34
  -1  21   2    2.94    2.41
   1  21  -2    4.18    3.45
  -1  21   3   16.00    6.08
   1  21  -3   12.18    4.95
  -1  21   4   14.97    5.87
  -1  21   5   27.89    7.81
  -1  21   6    6.19    4.55
  -1  21   7    3.10    3.22
  -1  21   8   23.79    7.47
  -1  21   9   12.74    7.16
   1  22   6   29.76    9.33
  -1  22  -6   23.75    8.53
  -1  22  -5   11.79    5.46
   1  22   5   14.23    6.56
  -1  22  -4    0.51    1.56
   1  22   4    3.09    4.18
   1  22   3   27.82    8.02
  -1  22  -3   23.07    7.91
  -1  22  -2   20.75    6.69
   1  22   2   30.46    8.69
  -1  22  -1    3.36    3.43
   1  22   1   -0.75    3.99
  -1  22   0   -0.90    1.86
   1  22   0    0.22    3.31
  -1  22   1    9.25    5.11
   1  22  -1    6.63    3.82
   1  22  -2    5.38    3.78
  -1  22   2   10.30    4.75
  -1  22   3   14.11    5.66
  -1  22   4    2.26    2.43
  -1  22   5    5.25    4.12
  -1  22   6   55.80   12.40
  -1  22   7   -5.15    5.24
   1  23   4   92.42   16.02
  -1  23  -4   67.20   13.39
  -1  23  -3   11.34    5.77
   1  23   3   11.62    4.72
  -1  23  -2    7.12    5.45
   1  23   2    1.49    2.78
  -1  23  -1    5.84    3.92
   1  23   1    2.44    2.73
   1  23   0   57.21   12.04
   1  23  -1    5.96    2.04
  -1  23   2   -1.33    3.61
  -1  23   3    3.84    4.22
  -1  23   4   19.61    7.55
  -1  23   5   -1.91    2.77
  -1  23   6   -0.96    3.89
  -1  24  -2   22.10    9.09
   1  24   1    0.83    1.78
   1  24   0    8.24    5.17
   1  24  -2   30.19    9.16
  -1  24   4    1.50    1.97
  -2   0 -16   -0.71    1.71
  -2   0 -15   -0.56    1.73
  -2   0 -14   37.17    6.94
   2   0  13    2.20    1.73
  -2   0 -13   -0.67    1.66
  -2   0 -12  125.47   12.34
   2   0  12  118.00   10.42
   2   0  11   -0.16    1.67
  -2   0 -11    0.54    1.21
   2   0  10   32.40    5.01
  -2   0 -10   41.31    6.69
   2   0   9    0.62    0.80
  -2   0  -9   -0.54    1.40
  -2   0  -8   10.52    3.29
  -2   0  -7   -2.03    2.36
  -2   0  -6 2422.63   45.26
  -2   0  -5   -1.43    1.83
  -2   0  -4  285.33   14.52
  -2   0  -3    0.18    1.15
   2   0   3   -0.98    1.63
  -2   0  -2 2756.16   42.05
   2   0   2 2575.80   43.48
   2   0   1   -0.93    1.12
  -2   0  -1   -0.41    0.94
   2   0   1    0.67    1.82
  -2   0  -1   -2.04    2.02
  -2   0   0 3534.92   43.55
  -2   0   0 3485.78   44.77
   2   0   0 3542.47   45.66
   2   0  -1   -0.74    1.02
   2   0  -1   -0.15    1.19
  -2   0   1   -1.13    1.33
  -2   0   1    3.11    1.80
   2   0  -1    0.32    1.53
   2   0  -2  132.49    8.94
  -2   0   2  138.23    8.64
   2   0  -2  106.87    9.08
   2   0  -2  132.58    8.36
  -2   0   2  130.04    8.62
   2   0  -3   -0.55    1.11
  -2   0   3    0.79    1.61
   2   0  -3   -1.05    1.65
  -2   0   3   -1.87    1.65
  -2   0   3    0.87    1.32
   2   0  -3    2.03    1.94
   2   0  -4 1489.88   31.83
  -2   0   4 1565.03   33.50
   2   0  -5    0.70    1.15
  -2   0   5    1.31    1.24
   2   0  -5    1.56    1.28
  -2   0   6   36.97    5.85
   2   0  -6   31.55    4.91
   2   0  -6   34.72    5.56
  -2   0   7    1.07    2.25
   2   0  -7   -0.87    1.73
   2   0  -7    0.94    1.61
  -2   0   8   40.80    6.58
   2   0  -8   43.99    6.60
  -2   0   9    2.26    2.36
   2   0  -9    1.29    2.29
   2   0 -10    7.84    2.97
  -2   0  10   10.23    3.79
  -2   0  11    2.28    2.60
   2   0 -11   -2.52    2.95
  -2   0  12    3.16    3.12
   2   0 -12    3.55    3.86
  -2   0  13    0.77    1.43
   2   0 -13   -1.05    2.50
  -2   0  14   20.27    5.75
   2   0 -14   15.79    7.59
   2   0 -15   -4.14    3.29
  -2   0  15    1.66    1.47
   2   0 -16    0.38    2.76
  -2   0  16    0.75    2.05
   2   0 -17    5.33    4.97
  -2   0  17   -1.08    3.53
   2   0 -18   -0.30    1.76
  -2   0  18   -0.83    2.85
   2   0 -19   -1.45    2.88
  -2   0  19    1.67    1.78
   2   0 -20   20.21    7.77
   2   0 -21   -1.20    3.22
  -2   1 -16   12.06    4.48
  -2  -1 -15   27.67    5.95
  -2   1 -15   21.50    5.67
  -2  -1 -14   53.55    8.04
  -2   1 -14   49.80    8.32
   2   1  14   50.82    7.48
   2  -1  13    2.85    1.88
   2   1  13    7.70    2.83
  -2   1 -13    8.35    3.80
  -2  -1 -13    7.64    3.38
   2   1  12   -2.69    2.22
   2  -1  12    0.31    0.79
  -2   1 -12   -1.36    1.66
  -2  -1 -12   -0.29    1.60
   2  -1  11   99.66    8.52
  -2  -1 -11  106.58   10.51
   2   1  11  106.10   10.13
  -2   1 -11   98.43   10.87
   2   1  10  255.40   14.85
  -2   1 -10  271.78   17.20
   2  -1  10  257.56   13.05
  -2  -1 -10  291.77   17.01
   2  -1   9    2.26    1.46
  -2   1  -9    2.00    1.55
   2   1   9    0.38    1.14
  -2  -1  -9    2.11    2.18
  -2  -1  -8  117.63   10.09
  -2   1  -8  116.04   10.64
  -2   1  -7   92.02    9.24
  -2  -1  -7   91.15    8.74
  -2  -1  -6  301.13   15.43
  -2   1  -6  304.10   16.24
  -2  -1  -5    3.94    2.18
  -2   1  -5    1.75    1.33
  -2  -1  -4    6.08    2.22
  -2   1  -4   15.55    3.55
  -2  -1  -3   55.43    6.20
   2  -1   3   48.69    6.26
  -2   1  -3   49.04    6.14
   2   1   3   45.04    6.10
  -2   1  -2 1010.77   25.55
   2  -1   2 1006.11   27.62
  -2  -1  -2 1012.81   25.20
   2   1   2 1049.68   24.74
   2   1   2  994.34   27.06
   2  -1   1    1.86    1.30
  -2  -1  -1    2.96    1.81
   2   1   1    4.70    2.18
   2   1   1    2.14    1.09
   2  -1   1    3.17    1.58
  -2  -1  -1    3.47    1.65
  -2   1  -1    3.46    1.70
  -2   1  -1    3.02    1.96
   2   1   0 1257.98   27.45
   2  -1   0 1280.39   26.95
  -2  -1   0 1233.32   26.16
  -2   1   0 1276.13   26.20
   2  -1   0 1162.17   25.77
   2  -1   0 1185.05   25.96
   2   1   0 1041.15   24.38
  -2   1   0 1023.34   24.51
  -2  -1   0 1199.53   26.15
   2   1  -1  648.97   19.58
   2  -1  -1  657.21   19.12
  -2  -1   1  625.95   18.57
  -2   1   1  672.07   18.57
   2   1  -1  675.83   19.41
  -2  -1   1  654.35   19.50
   2  -1  -1  647.85   18.67
  -2   1   1  667.17   19.17
   2  -1  -2 1428.92   29.28
   2   1  -2 1265.36   27.30
   2  -1  -2 1281.19   27.24
   2   1  -2 1176.34   29.59
  -2   1   2 1287.80   28.24
  -2   1   2 1313.58   26.59
  -2   1   2 1379.67   27.23
  -2  -1   2 1330.32   26.82
   2   1  -2 1462.52   28.68
   2  -1  -2 1417.11   27.19
  -2  -1   2 1344.09   29.45
  -2  -1   3  247.53   11.94
   2   1  -3  223.23   11.64
   2  -1  -3  236.64   12.14
  -2   1   3  251.70   12.74
  -2   1   3  233.82   11.56
   2  -1  -3  233.52   12.91
   2   1  -3  263.67   12.61
   2  -1  -3  229.93   10.85
  -2   1   3  238.28   11.29
  -2   1   4    3.38    2.33
   2  -1  -4    8.80    3.07
  -2   1   4    3.91    1.93
   2   1  -4    4.40    1.38
   2  -1  -4    5.11    1.77
   2   1  -4    4.16    2.48
   2  -1  -5   36.19    4.41
  -2   1   5   39.89    5.72
   2   1  -5   39.62    5.31
  -2  -1   5   33.29    5.29
   2  -1  -5   30.33    5.24
   2   1  -5   31.80    5.08
  -2  -1   6  474.47   20.13
   2  -1  -6  457.00   19.50
   2  -1  -6  468.45   16.23
  -2   1   6  484.11   21.12
   2   1  -6  461.91   19.57
  -2  -1   7    7.52    2.70
   2  -1  -7    7.48    2.39
  -2   1   7   15.20    3.98
   2  -1  -7    8.68    2.52
   2   1  -7   11.77    3.09
   2  -1  -8  288.43   13.79
   2  -1  -8  269.73   16.66
  -2   1   8  276.07   16.95
   2   1  -8  271.45   16.67
  -2  -1   8  269.08   16.45
   2  -1  -9   49.46    6.20
  -2   1   9   51.40    7.43
   2  -1  -9   54.49    8.28
   2   1  -9   47.47    7.19
  -2  -1   9   37.11    6.62
  -2  -1  10   10.80    3.52
   2   1 -10    8.84    3.60
   2  -1 -10   15.75    4.28
  -2   1  10   13.56    4.23
   2   1 -11   58.35   10.11
   2  -1 -11   98.43   13.73
  -2   1  11   71.21    9.79
  -2  -1  11   74.09    9.61
   2   1 -12  258.16   21.11
  -2  -1  12  284.89   19.25
  -2   1  12  277.18   19.68
  -2  -1  13  197.90   16.60
   2   1 -13  216.50   22.92
   2  -1 -13  172.26   17.30
  -2   1  13  179.82   16.49
  -2  -1  14  327.97   22.14
   2   1 -14  386.50   27.77
  -2   1  14  334.51   22.98
   2   1 -15   -1.11    3.39
   2  -1 -15    0.44    2.42
  -2   1  15    3.76    3.60
  -2  -1  15   -0.12    1.39
   2   1 -16   38.78    9.14
  -2   1  16   29.97    7.54
   2  -1 -16   14.82    7.85
  -2  -1  16   33.64    8.09
  -2   1  17   -3.52    4.05
   2   1 -17    0.28    1.92
   2  -1 -17    3.39    2.40
  -2  -1  17   -2.05    3.90
  -2   1  18   88.32   13.37
   2   1 -18   96.26   18.87
   2  -1 -18   87.60   15.91
  -2  -1  18   92.58   13.15
   2   1 -19    6.00    4.48
   2  -1 -19   -0.52    3.09
  -2  -1  19    2.02    3.14
  -2   1  19   -0.51    2.33
   2   1 -20   25.08    8.37
   2  -1 -20   40.01   11.75
  -2   1  20   20.90    6.48
   2   1 -21    5.59    4.84
   2  -1 -21    4.74    4.19
  -2   2 -17    8.70    4.16
  -2   2 -16   10.19    4.12
   2   2  15   40.42    7.07
  -2   2 -15   42.54    8.71
   2   2  14    2.21    1.93
  -2   2 -14    1.38    1.44
  -2  -2 -14    1.94    1.98
   2   2  13   48.19    7.45
  -2   2 -13   49.29    8.23
  -2  -2 -13   49.93    7.58
  -2  -2 -12  123.64   11.59
  -2   2 -12  101.08   11.47
   2   2  12  108.01   11.14
   2  -2  12  100.86    8.18
   2  -2  11   16.77    3.22
  -2   2 -11   12.07    4.06
   2   2  11   16.80    4.40
  -2  -2 -11   16.27    4.22
   2   2  10   13.57    3.94
  -2  -2 -10   15.49    4.17
   2  -2  10   17.39    3.02
  -2   2 -10   18.73    4.89
  -2   2  -9  488.63   22.71
  -2  -2  -9  521.37   21.80
   2  -2   9  482.28   15.47
   2   2   9  462.85   20.93
   2  -2   8    0.51    0.61
  -2   2  -8   -1.39    1.50
  -2  -2  -8   -0.12    1.91
  -2   2  -7  100.68    9.67
  -2  -2  -7  103.49    9.08
  -2   2  -6  352.01   17.72
  -2  -2  -6  391.23   17.37
  -2   2  -5  134.77   10.70
  -2  -2  -5  147.21   10.28
  -2  -2  -4  237.17   12.90
  -2   2  -4  233.21   13.50
   2   2   3    0.47    1.16
   2  -2   3    1.04    1.08
  -2  -2  -3    2.00    1.44
  -2   2  -3    0.66    1.54
   2  -2   2    0.66    0.71
   2   2   2   -0.49    1.48
   2   2   2    2.09    1.80
   2  -2   2    2.55    2.02
  -2   2  -2    0.75    1.20
  -2  -2  -2    4.69    2.01
  -2   2  -1    6.50    2.04
  -2   2  -1    1.71    1.10
   2   2   1    4.13    1.99
   2  -2   1    4.21    2.37
  -2  -2  -1    2.19    1.70
   2   2   1    0.50    0.92
   2  -2   1    1.35    0.83
   2   2   0 1104.02   25.54
   2   2   0 1078.15   25.86
   2  -2   0 1091.51   24.68
  -2  -2   0 1052.34   24.61
  -2   2   0 1070.82   23.71
   2  -2   0 1151.85   24.55
  -2   2   0 1032.67   25.10
   2  -2   0 1097.21   24.58
  -2  -2   0 1069.07   26.21
  -2   2   1  461.64   15.24
   2   2  -1  425.92   15.95
   2  -2  -1  418.25   15.51
  -2  -2   1  437.53   15.52
  -2   2   1  422.31   15.40
   2   2  -1  482.86   16.96
   2  -2  -1  401.60   15.33
  -2   2   1  455.04   16.00
  -2  -2   1  453.14   16.92
   2  -2  -1  439.19   15.35
   2  -2  -2 1078.08   25.76
  -2   2   2 1020.19   23.30
  -2  -2   2 1041.37   23.97
   2   2  -2  951.54   24.45
   2  -2  -2 1034.96   24.23
  -2   2   2 1064.13   23.84
  -2   2   2 1037.72   25.41
   2  -2  -2 1007.16   22.53
  -2   2   3  263.84   13.39
   2  -2  -3  259.11   12.54
  -2   2   3  233.76   10.99
   2   2  -3  239.39   12.20
   2  -2  -3  250.92   11.24
  -2  -2   3  249.01   12.08
  -2   2   3  248.21   11.89
  -2   2   4  237.12   13.73
   2  -2  -4  247.01   12.83
  -2   2   4  240.87   11.23
   2  -2  -4  240.51   10.82
   2   2  -4  262.71   13.21
  -2   2   5   17.86    4.10
   2  -2  -5   17.23    3.77
  -2   2   5   14.92    3.15
   2  -2  -5   18.86    3.23
   2   2  -5   11.89    3.02
  -2   2   6   15.75    3.88
   2  -2  -6   12.16    3.37
   2   2  -6   13.30    3.40
   2  -2  -6   10.84    2.33
   2   2  -7   50.83    6.82
  -2   2   7   49.52    7.11
  -2  -2   7   57.75    7.45
   2  -2  -7   62.61    5.46
   2  -2  -7   55.13    7.32
  -2  -2   8    2.11    2.27
  -2   2   8    0.67    1.57
   2  -2  -8   -1.93    2.21
   2  -2  -8    0.71    0.65
   2   2  -8    2.10    1.74
   2  -2  -9   14.38    4.27
   2  -2  -9   12.38    2.78
  -2  -2   9   10.73    3.25
  -2   2   9   12.56    3.98
   2   2  -9   19.74    5.09
   2   2 -10   17.77    4.94
   2  -2 -10   16.57    4.85
  -2   2  10   11.54    4.12
  -2  -2  10   18.72    4.79
   2  -2 -10   15.58    3.35
   2   2 -11    6.86    2.69
   2  -2 -11    5.54    3.16
  -2   2  11    7.35    3.88
   2  -2 -11    9.68    2.63
  -2  -2  11    7.96    3.21
  -2  -2  12  264.91   18.38
   2   2 -12  217.39   19.12
   2  -2 -12  271.07   20.71
  -2   2  12  257.46   19.11
   2   2 -13  212.56   18.78
   2  -2 -13  196.48   19.99
  -2   2  13  209.86   18.41
  -2  -2  13  200.76   16.57
   2   2 -14   20.10    6.47
   2  -2 -14   33.42    8.11
  -2   2  14   23.67    6.31
  -2  -2  14   29.86    6.32
   2   2 -15   11.80    4.56
   2  -2 -15    7.94    3.92
  -2   2  15   15.58    5.36
  -2  -2  15   16.02    5.25
   2   2 -16  112.30   15.33
   2  -2 -16  107.95   15.06
  -2   2  16   97.32   14.04
  -2  -2  16  107.43   13.55
   2   2 -17   24.29    7.21
   2  -2 -17   15.96    8.06
  -2   2  17   24.97    7.64
  -2  -2  17   28.25    7.33
   2   2 -18   54.33   12.44
   2  -2 -18   45.71   11.08
  -2   2  18   65.37   11.94
  -2  -2  18   61.27   10.77
   2   2 -19   48.67   11.57
  -2   2  19   55.24   11.42
   2  -2 -19   39.15   12.79
  -2   2  20   17.16    6.49
   2   2 -20    9.63    6.80
   2  -2 -20   22.70    9.24
   2   2 -21    3.51    3.09
   2  -2 -21    8.43    6.62
  -2   3 -17   -1.40    2.57
  -2   3 -16   18.58    5.66
   2   3  15   71.49   10.08
  -2   3 -15   63.61   10.09
   2   3  14  137.12   13.78
  -2  -3 -14  132.64   12.31
  -2   3 -14  120.62   13.77
   2   3  13   41.84    7.43
  -2  -3 -13   37.43    6.27
  -2   3 -13   27.62    6.12
  -2   3 -12    2.16    2.18
   2   3  12    1.85    2.40
  -2  -3 -12    2.08    1.42
   2  -3  11  205.60    9.83
   2   3  11  203.67   15.21
  -2   3 -11  202.68   15.96
  -2  -3 -11  233.04   15.18
   2  -3  10   54.42    4.66
  -2  -3 -10   55.94    7.13
   2   3  10   55.75    7.71
  -2   3 -10   54.13    7.82
   2  -3   9   37.95    3.74
   2   3   9   29.60    5.66
  -2   3  -9   35.51    6.33
  -2  -3  -9   30.44    5.80
  -2   3  -8  236.98   15.74
  -2  -3  -8  248.21   14.47
   2  -3   8  219.41    8.66
  -2  -3  -7  174.14   11.83
  -2   3  -7  174.21   13.06
  -2  -3  -6   11.11    3.25
  -2   3  -6    8.75    3.08
  -2  -3  -5    2.09    1.66
  -2   3  -5   -1.26    1.28
   2  -3   4    0.23    0.76
  -2   3  -4   -0.14    1.77
   2  -3   3   33.15    3.62
   2   3   3   26.79    4.88
   2  -3   3   34.99    5.25
  -2  -3  -3   25.56    4.23
  -2   3  -3   30.42    4.80
  -2   3  -2  228.01   12.72
   2   3   2  237.72   13.38
  -2   3  -2  249.02   12.08
   2  -3   2  230.64   13.10
  -2  -3  -2  219.83   12.33
   2   3   1    1.95    2.30
  -2  -3  -1   -1.01    1.77
  -2   3  -1    0.08    0.95
   2  -3   1    0.45    1.48
  -2   3  -1    2.84    1.69
   2  -3   0    2.36    1.34
  -2   3   0    4.57    1.66
   2   3   0    3.80    1.22
  -2  -3   0    6.27    2.17
   2  -3   0    5.77    2.71
  -2   3   0    5.53    1.77
  -2   3   0    1.62    1.04
  -2  -3   1 1347.32   27.72
   2   3  -1 1269.96   27.75
   2  -3  -1 1318.26   26.82
  -2   3   1 1258.23   27.12
   2  -3  -1 1390.86   28.15
  -2   3   1 1239.54   26.97
   2  -3  -1 1378.29   27.28
  -2   3   1 1285.30   25.45
  -2   3   2  513.58   16.49
  -2   3   2  504.05   16.48
   2  -3  -2  510.50   17.08
  -2   3   2  524.38   18.17
  -2  -3   2  514.08   16.87
   2  -3  -2  527.58   16.38
   2   3  -2  528.06   17.84
   2   3  -3  602.06   19.34
   2  -3  -3  603.16   19.13
  -2  -3   3  615.19   18.96
  -2   3   3  609.46   18.62
  -2   3   3  612.76   21.03
   2  -3  -3  576.69   16.89
  -2   3   3  557.06   17.16
  -2   3   4    8.30    3.39
   2   3  -4   16.98    3.69
   2  -3  -4   16.93    3.63
  -2   3   4   11.61    2.57
   2  -3  -4   17.64    2.85
   2  -3  -5 1483.15   34.14
  -2   3   5 1571.39   37.60
   2  -3  -5 1585.46   27.57
  -2   3   5 1628.23   28.52
   2   3  -5 1584.56   34.09
   2   3  -6  102.96    9.23
   2  -3  -6  101.38    9.28
  -2   3   6  101.67    9.85
   2  -3  -6  114.01    7.09
   2   3  -7  439.71   19.82
   2  -3  -7  455.81   20.92
  -2   3   7  448.44   21.77
   2  -3  -7  508.19   15.04
   2   3  -8   19.15    4.28
  -2   3   8   26.09    5.30
   2  -3  -8   26.70    3.35
   2  -3  -8   24.54    4.96
   2   3  -9   38.98    6.70
   2  -3  -9   26.93    6.56
  -2   3   9   27.99    6.66
   2  -3  -9   36.86    4.05
  -2  -3  10   70.20    9.02
   2   3 -10   70.86    9.49
   2  -3 -10   71.84   12.42
  -2   3  10   65.04    9.21
   2  -3 -10   72.99    5.71
  -2  -3  11  117.15   11.95
   2  -3 -11  108.16   12.65
  -2   3  11  120.83   12.91
   2  -3 -11  129.80    7.79
   2   3 -11  107.68   11.78
  -2  -3  12   67.15    9.55
   2   3 -12   76.85   10.65
  -2   3  12   59.03    9.78
   2  -3 -12   75.21    6.12
  -2  -3  13   17.69    4.52
   2   3 -13   19.82    5.58
   2  -3 -13   19.56    6.20
  -2   3  13   13.05    4.76
   2   3 -14   24.31    7.41
   2  -3 -14   19.64    7.57
  -2   3  14   26.91    7.48
  -2  -3  14   31.59    6.71
   2   3 -15   21.16    6.37
   2  -3 -15    8.95    7.03
  -2   3  15   21.43    6.19
  -2  -3  15   24.10    5.77
   2   3 -16   22.35    6.87
   2  -3 -16   12.50    6.01
  -2   3  16   10.54    4.78
  -2  -3  16   18.08    6.35
   2   3 -17   69.18   12.38
   2  -3 -17   82.15   13.91
  -2   3  17   42.80   10.22
  -2  -3  17   68.83   10.61
   2   3 -18   36.46   10.11
   2  -3 -18   15.87    9.06
  -2   3  18   34.78    8.78
   2   3 -19   24.61    7.46
   2  -3 -19   32.01    9.41
  -2   3  19   30.64    8.32
   2   3 -20   28.36    9.09
   2  -3 -20   14.44    7.21
  -2   3  20   28.96    8.25
   2   3 -21   63.50   13.07
  -2   3  21   50.11   11.64
   2  -3 -21   87.65   20.50
  -2   4 -17   28.47    7.65
   2   4  16   15.65    5.11
  -2   4 -16   22.37    6.56
  -2   4 -15    4.18    4.01
   2   4  15    4.54    2.88
   2   4  14    1.27    2.00
  -2   4 -14    5.47    3.31
  -2  -4 -13  137.93   11.75
  -2   4 -13  124.68   13.70
   2   4  13  135.23   14.01
  -2   4 -12  239.32   18.45
   2   4  12  222.33   17.16
  -2  -4 -12  247.26   15.55
  -2   4 -11   10.45    3.44
  -2  -4 -11   12.76    3.24
   2   4  11   14.93    4.48
   2   4  10   -2.40    1.96
  -2  -4 -10    0.34    1.06
   2  -4  10    0.09    0.45
  -2   4 -10   -0.74    1.90
  -2  -4  -9  579.65   22.36
  -2   4  -9  598.09   26.64
   2  -4   8   98.27    4.52
  -2  -4  -8  131.56   10.12
  -2   4  -8  126.55   11.96
   2  -4   7    0.56    0.35
  -2   4  -7    0.19    2.00
  -2  -4  -7    0.13    1.23
   2  -4   7    0.26    0.53
  -2   4  -6   11.53    3.55
   2  -4   6    4.30    1.16
  -2  -4  -6   13.44    3.29
  -2  -4  -5  699.07   22.55
  -2   4  -5  659.40   24.76
   2  -4   4  115.29    6.21
  -2  -4  -4   97.76    8.65
  -2   4  -4  123.09   10.26
   2  -4   3   17.24    3.32
   2  -4   3   34.44    5.22
  -2   4  -3   29.83    4.93
  -2  -4  -3   32.11    5.03
   2   4   3   20.18    4.26
   2   4   2   67.33    7.25
  -2   4  -2   82.00    6.68
   2  -4   2   57.04    5.84
   2  -4   2   79.25    7.45
  -2  -4  -2   57.66    7.17
  -2   4  -2   68.82    7.31
  -2   4  -1   14.63    3.43
   2  -4   1   12.17    2.81
  -2   4  -1    5.98    1.90
   2  -4   1    9.98    3.27
   2   4   0  215.84   12.22
   2  -4   0  223.73   10.96
  -2   4   0  215.69   10.39
  -2   4   0  217.70   10.68
   2  -4   0  229.49   11.02
  -2   4   0  215.90   11.90
   2   4  -1  175.61   10.33
   2  -4  -1  192.17   10.53
  -2   4   1  188.73    9.72
  -2   4   1  175.48   10.29
  -2  -4   1  183.00   10.19
  -2   4   1  183.90   10.56
   2  -4  -1  190.74   10.59
   2  -4  -1  183.66   10.47
  -2  -4   2   -0.80    1.64
   2  -4  -2   -1.38    1.52
  -2   4   2    0.37    1.18
  -2   4   2    0.39    0.91
   2   4  -2   -0.17    1.49
   2  -4  -2   -0.19    1.25
   2  -4  -2   -0.93    1.45
  -2   4   2    0.83    0.71
  -2   4   3   25.30    3.69
   2  -4  -3   23.98    3.74
   2  -4  -3   27.70    4.30
  -2   4   3   22.10    4.25
  -2   4   3   26.57    4.00
   2   4  -3   22.93    4.14
   2   4  -4  121.38    8.86
  -2   4   4  106.03   10.44
  -2   4   4  127.43    7.91
   2  -4  -4  136.30    8.03
   2  -4  -4  122.17    9.29
   2  -4  -5   30.26    3.64
  -2   4   5   34.63    3.98
  -2   4   5   34.98    5.38
   2   4  -5   35.42    5.15
   2  -4  -5   29.76    4.79
   2  -4  -6  318.03   16.63
   2   4  -6  309.71   15.59
  -2   4   6  326.12   17.60
   2  -4  -6  328.08   11.80
  -2   4   6  329.71   12.80
   2   4  -7  166.95   11.98
   2  -4  -7  167.09   12.79
   2  -4  -7  163.36    8.34
   2   4  -8  225.93   14.94
   2  -4  -8  243.08   17.15
  -2   4   8  228.46   16.25
   2  -4  -8  244.28    9.73
   2   4  -9   97.73   10.24
  -2   4   9   89.08   10.74
   2  -4  -9   99.53    6.41
   2  -4  -9  107.00   11.73
   2   4 -10   53.33    7.95
  -2   4  10   42.29    8.77
   2  -4 -10   60.75    4.84
   2  -4 -11   16.04    5.75
   2   4 -11   12.96    4.56
  -2   4  11   19.57    5.54
   2  -4 -11   19.57    2.69
   2   4 -12   74.15   11.65
  -2   4  12   84.95   11.84
   2  -4 -12  108.69    6.35
   2  -4 -12   85.58   13.33
   2  -4 -13   13.29    4.80
  -2   4  13    8.87    5.15
   2   4 -13   20.59    6.23
   2   4 -14   11.34    4.81
   2  -4 -14   -0.16    4.06
  -2   4  14    6.30    4.58
   2   4 -15   21.06    7.04
   2  -4 -15    4.69    5.94
  -2   4  15   14.15    6.13
   2   4 -16    9.71    4.80
   2  -4 -16   11.52    6.13
  -2   4  16   11.69    5.58
   2   4 -17   -2.27    3.36
   2  -4 -17    0.99    1.78
  -2   4  17    1.59    2.13
   2   4 -18   72.08   14.41
   2  -4 -18   65.49   15.27
  -2   4  18   62.16   12.93
   2   4 -18   84.63   11.10
   2   4 -19   30.20    8.55
   2  -4 -19   23.50    8.30
  -2   4  19   28.90    7.56
   2   4 -20   14.79    6.83
   2  -4 -20    6.54    6.57
  -2   4  20    6.33    4.25
  -2   4  21    0.95    3.21
   2   4 -21  -12.02    6.07
  -2   5 -18    7.62    3.75
  -2   5 -17   47.76   10.25
   2   5  16    8.16    3.55
  -2   5 -16   11.91    4.62
   2   5  15    5.78    3.63
  -2   5 -15    5.69    3.82
   2   5  14   59.98    9.74
  -2   5 -14   57.00    9.78
   2   5  13   63.67   10.25
  -2   5 -13   65.70   10.32
   2   5  12   26.22    6.08
  -2   5 -12   25.63    6.32
  -2  -5 -12   26.37    5.06
   2   5  11    9.72    3.96
  -2   5 -11    7.81    2.95
  -2  -5 -11   12.55    3.62
   2   5  10   27.17    5.89
  -2   5 -10   30.24    6.36
  -2  -5 -10   23.04    4.73
  -2   5  -9  160.00   14.29
  -2  -5  -9  159.40   11.57
  -2  -5  -8    6.09    2.84
  -2   5  -8    2.28    1.29
  -2  -5  -7   82.13    8.47
  -2   5  -7  103.00   10.78
  -2  -5  -6   15.50    4.18
  -2   5  -6   29.20    5.70
   2  -5   5   13.59    1.66
  -2  -5  -5   16.51    3.77
  -2  -5  -4    5.72    3.34
   2  -5   4   12.09    1.92
  -2   5  -4   15.63    4.09
   2  -5   3  260.94    9.79
  -2   5  -3  258.26   15.04
   2   5   3  224.31   13.89
  -2   5  -2  911.11   22.16
   2  -5   2  893.81   25.33
  -2   5  -2  902.40   18.90
  -2   5  -2  914.00   27.23
   2  -5   1  189.44   10.59
  -2   5  -1  182.16    9.40
  -2   5  -1  177.94    9.56
   2  -5   1  173.34   11.35
  -2   5  -1  177.62   11.65
   2   5   0   86.22    7.92
   2  -5   0   75.65    6.33
  -2   5   0   75.89    6.11
  -2   5   0   83.27    6.81
  -2   5   0   78.24    7.28
   2  -5   0   73.95    6.88
   2   5  -1  400.47   15.85
   2  -5  -1  412.29   15.08
  -2  -5   1  410.79   15.45
  -2   5   1  394.66   13.93
  -2   5   1  400.37   15.80
  -2   5   1  385.47   15.72
   2   5  -2  325.44   14.15
   2  -5  -2  327.29   13.52
  -2  -5   2  323.81   13.67
  -2   5   2  342.09   13.49
  -2   5   2  277.68   15.06
   2  -5  -2  351.35   14.14
  -2   5   2  295.62   13.37
   2   5  -3   75.15    7.00
   2  -5  -3   77.78    6.80
  -2   5   3   61.30    6.49
  -2   5   3   79.48    7.90
   2  -5  -3   66.66    6.57
  -2   5   3   61.03    6.09
   2   5  -4   89.96    7.72
   2  -5  -4   82.87    7.68
   2  -5  -4   92.55    6.72
  -2   5   4   83.52    6.92
  -2   5   5 1915.86   30.31
   2   5  -5 1920.18   36.87
   2  -5  -5 1897.86   38.42
   2  -5  -5 1936.67   30.72
   2   5  -6   31.37    4.98
  -2   5   6   36.09    4.04
   2  -5  -6   31.61    3.60
   2  -5  -6   27.53    5.01
   2   5  -7  169.70   12.20
   2  -5  -7  171.58   13.07
  -2   5   7  157.24   14.39
  -2   5   7  168.29    9.04
   2  -5  -7  183.34    8.29
   2  -5  -8    2.51    1.80
  -2   5   8    0.45    2.40
   2   5  -8    2.23    1.39
   2  -5  -8    1.63    0.74
   2   5  -9  129.84   11.67
   2  -5  -9  142.36   13.41
   2  -5  -9  127.73    6.41
   2  -5 -10    5.42    3.35
   2   5 -10    4.60    2.58
  -2   5  10    6.39    3.99
   2  -5 -10    3.25    1.09
   2  -5 -11   44.17    8.22
  -2   5  11   38.88    8.95
   2  -5 -11   38.89    3.08
   2   5 -11   41.74    7.34
   2  -5 -12   -0.77    1.87
  -2   5  12   -1.74    3.13
   2   5 -12    4.46    3.10
   2   5 -13   91.31   11.96
   2  -5 -13   66.38   12.74
  -2   5  13   76.66   11.89
   2  -5 -14   24.39    9.32
  -2   5  14   34.61    8.05
   2   5 -14   29.25    8.19
   2  -5 -15   15.93    6.90
  -2   5  15   11.10    5.23
   2   5 -15   13.37    4.74
   2   5 -16   21.89    6.53
   2  -5 -16    6.81    5.93
  -2   5  16   16.27    6.72
   2  -5 -17   69.24   13.09
  -2   5  17   70.84   12.94
   2   5 -17   96.74   14.48
   2   5 -18    1.03    1.98
  -2   5  18    6.04    5.07
   2  -5 -19   19.71    8.11
  -2   5  19   24.29    7.85
   2   5 -19   12.50    5.46
   2   5 -20   21.51    7.96
   2  -5 -20    5.33    7.48
  -2   5  20   21.65    7.25
  -2   5  21   95.07   15.91
   2   5 -21   97.40   15.99
  -2   6 -18    8.74    4.56
  -2   6 -17   21.53    7.32
   2   6  17   17.06    5.84
   2   6  16   66.19   11.42
  -2   6 -16   66.70   11.41
   2   6  15    0.11    1.85
  -2   6 -15   -0.42    2.93
   2   6  14   28.52    6.98
  -2   6 -14   19.33    5.90
   2   6  13   45.13    8.71
  -2   6 -13   49.54    9.18
  -2   6 -12   -0.79    2.10
   2   6  12    2.71    2.68
  -2  -6 -12   -0.29    1.26
  -2   6 -11   96.19   12.13
   2   6  11   92.96   11.82
   2   6  10  105.00   11.79
  -2   6 -10   99.26   11.91
  -2  -6  -9   29.93    5.30
  -2   6  -9   44.53    7.57
  -2   6  -8   10.71    4.11
  -2  -6  -8    3.24    2.12
  -2  -6  -7   31.84    7.26
  -2   6  -7  110.43   11.36
  -2   6  -6   11.80    3.56
  -2   6  -5   11.27    3.42
   2  -6   4  220.65    7.45
  -2   6  -4  281.19   16.83
  -2   6  -3   61.32    4.68
  -2   6  -3   72.43    6.56
   2   6   3   61.39    7.30
   2  -6   3   62.13    4.68
  -2   6  -3   60.52    7.56
  -2   6  -2  131.67    8.37
  -2   6  -2  134.65    7.59
   2   6   2  119.30    9.26
   2  -6   2  122.18    9.48
   2  -6   2  132.86    7.70
  -2   6  -2  137.80   11.01
  -2   6  -1  258.75   11.12
   2  -6   1  280.19   12.58
  -2   6  -1  264.56   11.61
   2   6   1  279.70   14.03
   2  -6   1  280.30   11.87
   2  -6   1  268.52   13.45
  -2   6  -1  247.22   14.20
   2  -6   0   28.40    3.95
  -2   6   0   30.21    3.85
   2   6   0   30.27    4.61
  -2   6   0   27.13    4.09
   2  -6   0   27.22    4.14
  -2   6   0   34.50    5.02
   2   6  -1  147.58    9.83
   2  -6  -1  140.91    8.63
  -2   6   1  134.28    9.95
  -2   6   1  149.01   10.10
  -2   6   1  132.54    8.19
   2   6  -2   81.92    7.21
   2  -6  -2   87.87    7.06
  -2  -6   2   93.06    7.30
  -2   6   2   84.92    6.64
  -2   6   2   79.15    7.29
   2  -6  -3    0.59    0.91
   2   6  -3    0.14    0.99
   2  -6  -3    2.13    1.13
  -2   6   3   -1.11    1.14
  -2   6   3    0.26    0.96
   2   6  -4    3.10    1.78
   2  -6  -4    4.96    1.86
  -2   6   4    2.83    2.10
   2  -6  -4    1.25    1.38
  -2   6   4    2.53    1.59
  -2   6   5    7.95    3.15
   2  -6  -5    9.16    3.16
   2  -6  -5   11.09    2.29
  -2   6   5    5.15    1.72
   2   6  -5   13.99    3.30
   2  -6  -6   34.29    5.53
   2  -6  -6   33.34    3.85
  -2   6   6   34.25    3.87
   2   6  -6   33.34    5.05
   2  -6  -7  212.06    8.80
   2  -6  -7  216.07   14.56
   2   6  -7  194.39   12.98
  -2   6   7  202.91    9.36
   2  -6  -8    1.83    0.77
  -2   6   8   -1.59    2.80
   2   6  -8    0.91    1.12
   2  -6  -8   -0.44    1.86
   2  -6  -9    4.78    2.54
  -2   6   9    5.01    1.81
   2   6  -9    5.31    2.74
   2  -6  -9    8.17    1.40
   2   6 -10   52.05    7.88
   2  -6 -10   59.75   11.34
  -2   6  10   38.89    9.33
   2  -6 -11   69.57   13.83
  -2   6  11   72.98   13.61
   2  -6 -12    0.38    1.90
  -2   6  12   -3.46    3.59
   2   6 -12   -1.16    1.56
   2  -6 -13   21.58    5.94
  -2   6  13   13.65    5.64
   2   6 -13   19.10    5.54
   2  -6 -14    8.29    5.69
  -2   6  14   22.53    7.49
   2   6 -14   21.02    5.63
   2   6 -15  226.85   20.60
  -2   6  15  255.03   22.77
   2  -6 -16   19.85    8.73
   2   6 -16   25.10    7.00
  -2   6  16   24.48    8.40
   2  -6 -17    4.70    4.23
   2   6 -17   -5.82    4.26
  -2   6  17   -6.70    4.15
   2  -6 -18    8.40    6.44
  -2   6  18    5.37    3.95
   2   6 -18    8.94    4.24
   2   6 -19  138.26   19.15
   2  -6 -19  144.88   20.45
   2   6 -19  178.39   18.25
  -2   6  19  171.55   21.03
   2   6 -20    3.74    3.51
   2  -6 -20    8.85    6.37
  -2   6  20    7.17    4.59
  -2   6  21   -1.23    5.06
   2   6 -21   -3.72    4.33
  -2   6  22   13.13    7.07
  -2   7 -19   19.10    7.58
  -2   7 -18    4.79    4.74
   2   7  17   51.28   10.31
  -2   7 -17   41.37    9.65
   2   7  16    6.27    4.54
  -2   7 -16    3.43    3.53
  -2   7 -15   19.47    6.73
   2   7  15   20.49    6.80
   2   7  14   60.12   10.78
  -2   7 -14   68.73   11.55
  -2   7 -13   -0.24    2.40
   2   7  13   -5.26    3.51
  -2   7 -12   -0.04    2.44
   2   7  12    0.63    1.43
  -2   7 -11   -0.40    2.09
   2   7  11   -1.09    1.62
  -2   7 -10   11.66    4.47
   2   7  10   10.15    3.78
  -2   7  -9   92.55   11.25
  -2   7  -8    3.90    3.32
  -2   7  -7  241.08   17.38
  -2   7  -6    4.71    2.53
  -2   7  -5   -0.96    1.45
   2  -7   4   15.97    2.19
  -2   7  -4   18.77    4.53
  -2   7  -3   37.92    4.64
  -2   7  -3   35.12    3.62
  -2   7  -3   43.96    6.55
   2  -7   3   34.17    3.54
  -2   7  -2    9.10    2.28
   2   7   2   12.12    3.01
   2  -7   2   12.46    3.10
  -2   7  -2   11.06    2.37
  -2   7  -2   14.99    4.05
   2  -7   2    8.39    2.13
   2  -7   1  552.80   17.40
  -2   7  -1  552.41   15.86
  -2   7  -1  534.01   17.68
   2   7   1  552.82   19.74
   2  -7   1  538.88   18.70
  -2   7  -1  500.46   21.19
   2  -7   1  590.23   17.98
   2  -7   0  278.75   11.89
  -2   7   0  280.08   11.38
  -2   7   0  274.79   13.44
  -2   7   0  264.48   14.96
   2  -7   0  290.63   13.43
   2   7  -1    4.12    2.14
  -2   7   1   -0.44    1.49
   2  -7  -1    3.12    1.58
  -2   7   1    4.44    2.03
  -2   7   1    4.65    1.85
   2   7  -2  212.20   11.80
   2  -7  -2  216.77   10.93
  -2   7   2  213.97   10.87
  -2   7   2  223.09   12.21
  -2   7   2  183.33   14.16
   2   7  -3   86.55    7.45
   2  -7  -3   90.40    7.43
  -2   7   3   53.71    5.60
  -2   7   3   58.10    8.16
  -2   7   3   82.80    7.64
  -2   7   4   30.59    5.59
   2   7  -4   35.42    4.92
   2  -7  -4   36.84    5.19
  -2   7   4   36.91    4.63
   2  -7  -4   39.76    4.66
   2   7  -5   34.52    4.92
   2  -7  -5   41.78    5.71
  -2   7   5   34.43    4.29
   2  -7  -5   44.09    4.54
  -2   7   5   38.43    7.08
   2  -7  -6    0.39    0.55
   2  -7  -6   -0.70    1.29
  -2   7   6    0.85    1.14
  -2   7   6   -1.74    2.25
   2   7  -6   -1.50    1.11
   2  -7  -7    0.93    0.54
   2  -7  -7   -1.09    1.31
  -2   7   7    1.69    2.97
  -2   7   7    0.80    0.68
   2   7  -7    0.05    1.20
   2   7  -8   48.03    6.79
   2  -7  -8   53.08    7.62
  -2   7   8   39.43    4.42
   2  -7  -8   49.92    3.76
   2  -7  -9   -0.66    2.06
   2   7  -9    0.68    1.42
  -2   7   9   -0.56    2.59
   2  -7 -10    9.68    3.18
  -2   7  10    4.70    4.59
   2   7 -10   13.43    3.79
   2  -7 -11   -1.65    2.79
  -2   7  11   -2.24    2.93
   2   7 -11   -1.52    1.28
   2  -7 -12    1.61    2.11
   2   7 -12    1.92    1.57
  -2   7  12   -3.52    3.36
   2  -7 -13   91.09   13.75
   2   7 -13   93.69   11.85
  -2   7  13   60.59   13.29
   2  -7 -14   35.45    8.26
  -2   7  14   23.63    9.29
   2   7 -14   41.03    8.08
   2  -7 -15    3.32    3.17
   2   7 -15    7.00    3.48
  -2   7  15   10.31    4.74
   2  -7 -16   78.64   13.54
   2   7 -16   78.46   12.15
  -2   7  16   56.78   12.94
   2   7 -17  119.70   15.62
   2  -7 -17   99.11   17.47
  -2   7  17  104.82   15.57
   2   7 -18    5.84    3.64
  -2   7  18    2.82    2.36
   2  -7 -19    1.69    4.32
   2   7 -19    2.01    3.15
  -2   7  19   -0.92    5.41
   2   7 -19    3.24    2.69
   2   7 -20   10.24    4.58
   2  -7 -20    3.95    3.82
  -2   7  20   11.46    5.48
  -2   7  21    2.19    3.28
   2   7 -21   -0.06    3.27
  -2   8 -19    6.37    4.74
   2   8  18    0.57    2.96
  -2   8 -18    4.03    4.18
   2   8  17   14.91    6.44
  -2   8 -17   14.14    5.44
  -2   8 -16   76.31   12.85
   2   8  16   71.45   12.40
  -2   8 -15   88.76   13.55
   2   8  15   76.24   12.89
   2   8  14    1.86    2.29
  -2   8 -14    7.89    4.56
  -2   8 -13   40.69    8.81
   2   8  13   42.95    9.49
  -2   8 -12    2.40    2.54
   2   8  12    1.76    2.81
   2   8  11  103.95   13.41
  -2   8 -11  122.96   14.39
   2   8  10  151.99   15.27
  -2   8 -10  165.47   16.32
  -2   8  -9  200.54   17.76
   2   8   9  181.52   16.24
  -2   8  -8  116.53   12.57
  -2   8  -7   53.65    8.58
  -2   8  -6   30.75    6.29
  -2   8  -5   31.77    6.34
  -2   8  -4  172.87    7.90
  -2   8  -4  196.88   15.33
  -2   8  -3    4.43    2.71
  -2   8  -3    8.55    1.99
   2  -8   3    5.96    1.91
  -2   8  -3    6.23    2.00
  -2   8  -2   73.21    5.93
  -2   8  -2   60.31    6.07
   2   8   2   69.67    7.11
  -2   8  -2   77.09    8.60
   2  -8   2   70.65    5.93
   2  -8   1  165.79    9.25
  -2   8  -1  163.82    8.52
  -2   8  -1  162.97   10.02
   2  -8   1  156.15   10.18
   2   8   1  155.52   10.37
  -2   8  -1  160.10   12.27
   2  -8   1  159.62    9.71
  -2   8   0   -1.20    1.77
   2  -8   0    0.41    0.78
   2  -8   0   -0.17    1.25
  -2   8   0   -0.34    1.02
  -2   8   0    0.84    0.90
  -2   8   1   20.00    3.09
   2   8  -1   19.12    3.83
   2  -8  -1   20.45    3.20
  -2   8   1   15.54    3.68
  -2   8   1   18.02    3.78
  -2   8   2    5.45    1.78
  -2   8   2    3.09    1.40
  -2   8   2    2.11    1.97
   2  -8  -2    4.48    1.44
   2   8  -3  632.11   20.42
   2  -8  -3  643.20   19.94
  -2   8   3  635.66   19.51
  -2   8   3  686.74   26.21
   2   8  -4    4.63    2.25
  -2   8   4    1.60    1.76
   2  -8  -4    3.74    1.47
  -2   8   4    2.96    1.28
  -2   8   5   22.09    3.66
   2  -8  -5   18.39    4.01
   2   8  -5   20.14    4.20
   2  -8  -5   23.24    3.43
  -2   8   5   25.44    5.57
   2  -8  -6   25.79    4.68
  -2   8   6   21.82    3.59
   2   8  -6   21.91    4.35
  -2   8   6   33.43    6.60
   2   8  -7   81.90    8.24
   2  -8  -7   81.59    9.00
  -2   8   7   93.81   11.42
  -2   8   7   87.75    6.30
   2   8  -8   22.36    4.53
  -2   8   8   14.85    2.62
   2  -8  -8   21.21    5.33
   2  -8  -9    9.37    3.92
  -2   8   9    9.98    4.54
   2   8  -9    9.18    2.67
   2   8 -10   65.49    8.84
   2  -8 -10   78.82   10.53
  -2   8  10   63.13   10.55
   2  -8 -11   19.86    6.67
  -2   8  11   11.99    5.03
   2   8 -11   13.75    4.10
   2  -8 -12    0.81    3.79
   2   8 -12    1.69    1.30
  -2   8  12    2.77    3.03
   2  -8 -13    1.39    1.73
  -2   8  13    0.53    1.80
   2   8 -13    2.80    2.93
   2  -8 -14   30.88   10.28
   2   8 -14   48.29    8.93
  -2   8  14   54.98   10.72
   2   8 -15  143.66   15.81
   2  -8 -15  129.55   19.89
  -2   8  15  159.40   19.19
   2  -8 -16   10.59    6.12
   2   8 -16   11.81    4.71
  -2   8  16    8.99    6.25
   2  -8 -17   10.79    6.70
   2   8 -17   12.34    4.75
  -2   8  17   12.64    7.24
   2  -8 -18    4.80    3.53
   2   8 -18    3.77    3.95
  -2   8  18    5.78    4.54
   2   8 -19  201.14   21.30
  -2   8  19  170.30   22.88
   2   8 -19  199.21   21.05
   2   8 -20   14.30    6.09
   2  -8 -20   19.02    9.77
  -2   8  20    4.79    3.01
  -2   8  21    4.00    2.63
   2   8 -21   -0.57    2.11
  -2   9 -19   16.66    6.93
  -2   9 -18   25.06    8.06
   2   9  18   16.54    6.86
   2   9  17   41.13    9.89
  -2   9 -17   42.74   10.21
  -2   9 -16    2.48    4.12
   2   9  16    3.21    3.43
  -2   9 -15    6.37    4.07
   2   9  15   -1.23    3.17
  -2   9 -14   76.80   12.54
   2   9  14   84.02   13.58
   2   9  13   13.16    5.81
  -2   9 -13   14.86    5.79
  -2   9 -12    5.28    3.35
   2   9  12    8.97    4.97
  -2   9 -11   46.75    8.83
   2   9  11   33.12    7.98
  -2   9 -10  253.21   20.37
   2   9  10  233.83   19.94
  -2   9  -9  112.54   13.67
   2   9   9  111.58   13.27
  -2   9  -8   97.03   13.07
  -2   9  -7  632.46   30.23
  -2   9  -6  140.43   13.49
  -2   9  -5   11.50    4.16
  -2   9  -4    2.44    1.22
  -2   9  -4    1.08    1.30
  -2   9  -4    4.49    1.19
  -2   9  -3   31.53    6.22
  -2   9  -3   42.18    4.54
  -2   9  -3   31.99    4.28
  -2   9  -2   59.09    5.19
  -2   9  -2   44.34    5.52
  -2   9  -2   58.92    8.07
   2   9   2   41.57    6.18
   2  -9   2   58.86    5.93
  -2   9  -1   25.62    5.29
   2   9   1   24.92    4.08
   2  -9   1   17.50    3.50
  -2   9  -1   19.84    2.96
   2  -9   0   59.86    5.47
  -2   9   0   69.80    5.55
  -2   9   0   66.21    7.67
   2  -9   0   59.50    6.12
   2  -9  -1   57.37    5.37
  -2   9   1   64.26    5.50
  -2   9   1   54.96    6.64
  -2   9   1   40.84    7.34
   2   9  -2   45.08    5.35
   2  -9  -2   43.64    4.74
  -2   9   2   41.81    4.67
  -2   9   2   40.17    6.82
  -2   9   2   35.98    5.48
  -2   9   3   24.39    4.43
   2   9  -3   16.61    3.53
  -2   9   3   19.24    3.44
   2  -9  -3   21.01    3.49
  -2   9   3   14.99    4.36
   2   9  -4  113.28    8.71
   2  -9  -4  121.43    9.22
  -2   9   4  104.58   12.51
  -2   9   4  128.11    9.34
  -2   9   5    5.00    2.96
   2   9  -5    3.74    2.15
   2  -9  -5    4.32    1.84
  -2   9   5    5.58    2.15
   2   9  -6   99.31    8.71
   2  -9  -6   93.30    8.93
  -2   9   6   96.27    7.37
  -2   9   6   87.77   11.50
   2   9  -7  112.36    9.80
   2  -9  -7  117.90   10.71
  -2   9   7  116.05    7.58
   2   9  -8  159.35   12.17
   2  -9  -8  163.95   13.49
  -2   9   8  174.87   16.28
  -2   9   8  162.08    7.99
   2  -9  -9    2.75    1.77
  -2   9   9    5.11    4.10
   2   9  -9    3.72    1.97
   2   9 -10   45.92    7.16
   2  -9 -10   50.76    8.85
  -2   9  10   35.27   10.29
   2  -9 -11   12.97    5.01
  -2   9  11   18.32    6.81
   2   9 -11   14.48    4.44
   2   9 -12   85.20   10.47
   2  -9 -12   77.03   12.50
  -2   9  12   73.45   13.45
   2  -9 -13   -0.88    3.36
  -2   9  13    4.05    4.98
   2   9 -13    9.80    4.07
   2  -9 -14   -0.96    2.41
   2   9 -14    1.17    2.27
   2  -9 -15   18.55    6.11
  -2   9  15   22.55    7.93
   2   9 -15   23.64    6.46
   2  -9 -16   55.13   11.24
   2   9 -16   72.24   11.44
  -2   9  16   73.34   13.35
   2  -9 -17   31.64   12.35
  -2   9  17   42.14   12.97
   2   9 -17   57.77   10.27
   2   9 -18   30.88    8.22
  -2   9  18   15.71    7.82
   2  -9 -19   10.44    8.06
   2   9 -19   11.04    5.19
   2   9 -19   14.96    6.32
  -2   9  19   12.66    6.52
   2   9 -20   46.03   10.60
  -2   9  20   56.44   12.62
   2   9 -20   40.68    9.66
   2   9 -21    5.31    4.46
  -2  10 -18    5.43    5.05
   2  10  18    4.67    3.34
  -2  10 -17    0.71    3.68
   2  10  17   -1.87    2.16
  -2  10 -16   12.75    6.28
   2  10  16    9.86    6.05
  -2  10 -15    1.97    1.98
   2  10  15    2.34    4.20
   2  10  14   -2.26    2.59
  -2  10 -14    0.05    2.02
  -2  10 -13    1.90    2.87
   2  10  13    0.58    2.01
   2  10  12    9.88    5.12
  -2  10 -12    3.63    2.42
  -2  10 -11    6.31    2.50
   2  10  11    4.59    3.37
  -2  10 -10    3.07    3.00
   2  10  10    4.33    3.58
  -2  10  -9  109.00   13.62
   2  10   9  114.50   13.87
  -2  10  -8   84.62   12.19
  -2  10  -7    2.72    1.80
  -2  10  -6    3.18    3.10
  -2  10  -5   52.67    8.78
  -2  10  -5   36.34    3.15
  -2  10  -4  137.22    8.43
  -2  10  -4  121.08    7.26
  -2  10  -4  135.74   12.99
  -2  10  -3   16.04    4.16
  -2  10  -3   10.78    2.80
  -2  10  -3   20.41    3.09
  -2  10  -2   45.92    7.21
  -2  10  -2   43.37    4.15
  -2  10  -2   48.11    5.82
  -2  10  -1    1.05    1.49
  -2  10  -1    0.31    1.17
   2  10   1    3.29    1.97
  -2  10  -1    1.93    1.02
  -2  10   0    7.46    2.64
   2 -10   0    8.44    2.03
   2 -10   0    6.57    2.00
   2  10   0    6.29    1.99
  -2  10   0    9.80    2.04
  -2  10   0    3.79    1.66
  -2  10   1   22.40    3.24
   2 -10  -1   21.29    3.20
  -2  10   1   15.42    3.91
  -2  10   1   21.71    4.37
   2  10  -2  189.01   11.39
   2 -10  -2  167.98    9.50
  -2  10   2  184.26    9.65
  -2  10   2  198.15   14.36
  -2  10   2  164.79   12.59
  -2  10   3   16.13    3.81
   2  10  -3   14.11    3.33
   2 -10  -3   17.61    3.10
  -2  10   3   24.44    5.34
   2  10  -4  345.69   15.30
   2 -10  -4  361.16   15.70
  -2  10   4  328.00   20.62
  -2  10   4  353.90   16.47
  -2  10   5   22.81    6.47
  -2  10   5   30.43    4.41
   2  10  -5   27.18    4.37
   2 -10  -5   24.42    4.53
  -2  10   6    5.35    1.68
   2  10  -6    4.76    2.17
  -2  10   6    3.60    2.00
   2 -10  -6    4.60    2.50
   2 -10  -7   -0.22    1.36
   2  10  -7    1.82    1.06
  -2  10   7   -0.40    1.00
  -2  10   7   -0.42    2.08
   2  10  -8  275.40   15.93
   2 -10  -8  283.52   17.69
  -2  10   8  296.42   11.32
  -2  10   8  267.90   21.90
   2  10  -9   50.70    6.96
   2 -10  -9   57.18    8.70
   2 -10 -10    2.84    3.38
  -2  10  10    3.32    2.88
   2  10 -10    0.74    1.26
   2 -10 -11   10.72    4.26
   2  10 -11   13.09    3.53
  -2  10  11   16.43    5.66
   2 -10 -12    1.74    2.46
  -2  10  12    6.14    4.08
   2  10 -12    2.04    1.65
  -2  10  13   57.32   12.02
   2  10 -13   48.75    8.23
   2 -10 -14   22.21    7.55
   2  10 -14   56.16    9.55
  -2  10  14   35.21   11.91
   2 -10 -15   -0.84    3.73
   2  10 -15    3.97    1.85
  -2  10  15   -0.15    1.94
   2 -10 -16    1.10    4.03
  -2  10  16   -1.67    2.44
   2  10 -16    0.11    1.62
   2 -10 -17    1.15    2.12
   2  10 -17    1.39    2.79
  -2  10  17   -3.55    4.68
   2 -10 -18   19.72    8.31
  -2  10  18   12.05    6.02
   2  10 -18    6.18    3.11
   2 -10 -19   14.74    7.08
   2  10 -19   32.33    9.08
   2  10 -19   23.46    6.89
  -2  10  19   18.42    7.55
   2  10 -20    0.96    2.67
  -2  10  20    1.72    2.37
   2  11  18   -1.52    2.69
   2  11  17   -2.47    2.70
  -2  11 -17    2.78    4.78
  -2  11 -16   10.84    5.72
   2  11  16   16.18    7.30
  -2  11 -15   14.10    6.56
   2  11  15    3.91    2.42
   2  11  14    0.53    2.16
  -2  11 -14    1.36    1.93
   2  11  13   -2.02    2.37
  -2  11 -13   -0.15    2.42
  -2  11 -12   59.14   11.15
   2  11  12   60.58   11.62
  -2  11 -11    2.73    3.26
   2  11  11    3.59    2.34
  -2  11 -10  160.71   17.68
   2  11  10  168.03   18.01
  -2  11  -9   -1.90    3.63
   2  11   9   -6.66    3.70
  -2  11  -8    4.56    3.13
  -2  11  -7   42.99    8.67
  -2  11  -6  173.97   16.38
  -2  11  -5    3.30    1.30
  -2  11  -5   12.64    3.85
  -2  11  -5   15.60    3.16
  -2  11  -4    6.51    3.57
  -2  11  -4    5.11    1.53
  -2  11  -4    5.01    1.49
  -2  11  -3   23.04    5.61
  -2  11  -3   27.25    3.32
  -2  11  -3   27.90    5.05
  -2  11  -2  404.40   12.42
  -2  11  -2  428.69   18.54
  -2  11  -2  403.81   21.97
  -2  11  -1   61.32    4.67
   2  11   1   49.52    6.10
  -2  11  -1   56.86    7.98
  -2  11  -1   53.54    7.05
   2 -11   0   22.41    3.11
  -2  11   0   23.66    2.94
  -2  11   0   25.45    4.99
   2 -11   0   18.65    3.03
  -2  11   0   29.96    5.39
   2  11   0   20.43    3.37
  -2  11   1    0.67    1.45
   2 -11  -1    1.54    0.95
   2 -11  -1    0.08    1.10
  -2  11   1   -1.16    1.55
   2 -11  -2   93.10    7.01
  -2  11   2   79.50    8.55
   2  11  -3   36.09    5.30
   2 -11  -3   34.14    4.48
  -2  11   3   33.85    6.39
  -2  11   3   34.93    5.43
  -2  11   4    8.46    2.99
   2 -11  -4   10.34    2.53
   2  11  -4   10.88    2.67
  -2  11   4    4.67    3.25
   2  11  -5   60.17    6.41
   2 -11  -5   62.63    7.08
  -2  11   5   66.03    7.07
   2  11  -6  211.86   12.68
   2 -11  -6  202.86   13.33
  -2  11   6  215.01   11.99
  -2  11   6  224.68   18.49
   2  11  -7  222.28   13.53
   2 -11  -7  217.12   14.71
  -2  11   7  222.72   19.05
  -2  11   7  231.28   11.60
   2  11  -8   46.25    6.60
   2 -11  -8   42.41    6.88
  -2  11   8   54.57    5.12
  -2  11   8   30.57    7.07
   2 -11  -9   37.72    6.74
   2  11  -9   42.40    6.60
  -2  11   9   26.70    8.68
   2  11 -10  137.57   12.30
   2 -11 -10  146.29   14.28
  -2  11  10  164.69   18.31
   2  11 -11   61.21    8.54
   2 -11 -11   54.41    9.98
  -2  11  11   70.38   11.80
   2  11 -12  118.86   12.45
   2 -11 -12  109.07   14.32
  -2  11  12  124.05   16.90
   2 -11 -13    4.89    2.61
  -2  11  13   12.75    6.17
   2  11 -13    7.58    2.99
   2 -11 -14   50.25   10.11
   2  11 -14   60.51    9.93
  -2  11  14   30.66   11.11
   2 -11 -15    6.52    3.36
   2  11 -15   14.16    5.12
  -2  11  15   13.89    5.78
   2 -11 -16   40.06    9.48
  -2  11  16   52.59   11.72
   2  11 -16   48.37    9.55
   2 -11 -17   30.66    8.54
  -2  11  17   15.23    7.71
   2  11 -17   24.03    6.78
   2 -11 -18   -1.60    3.89
  -2  11  18    2.09    2.19
   2 -11 -19    1.31    2.67
   2  11 -19    2.99    3.45
  -2  11  19    2.56    3.53
   2  11 -20   64.08   13.34
  -2  12 -17   12.85    6.23
   2  12  17   18.75    8.62
  -2  12 -16   19.82    7.80
   2  12  16   19.25    7.64
  -2  12 -15   27.53    8.48
   2  12  15   22.70    8.55
  -2  12 -14    0.59    3.33
   2  12  14   -1.74    3.85
  -2  12 -13   15.98    6.37
   2  12  13   13.33    5.70
  -2  12 -12   61.67   12.54
   2  12  12   58.50   11.52
   2  12  11   -8.39    4.41
  -2  12 -11    1.77    2.33
  -2  12 -10   10.60    4.92
   2  12  10    9.34    5.48
  -2  12  -9   -1.78    2.66
   2  12   9   -2.20    3.52
  -2  12  -8  106.28   14.11
   2  12   8  112.65   14.25
  -2  12  -7    1.92    1.72
  -2  12  -6   -0.38    2.21
  -2  12  -5    3.18    1.86
  -2  12  -5    1.06    0.79
  -2  12  -4  192.39   10.73
  -2  12  -4  196.10   17.38
  -2  12  -3   -1.45    2.75
  -2  12  -3   -0.74    1.17
  -2  12  -3    1.38    0.71
  -2  12  -2   89.68    5.19
  -2  12  -2   90.93    8.90
  -2  12  -2   78.95   10.39
  -2  12  -1  112.25    5.52
  -2  12  -1  135.33   11.77
  -2  12  -1  117.46   11.98
   2  12   0  332.77   14.15
  -2  12   0  280.08   18.57
  -2  12   0  331.87   19.71
  -2  12   1    2.06    1.64
  -2  12   1    4.43    2.78
   2 -12  -1   -0.04    1.20
   2 -12  -1    1.78    1.24
   2  12  -1    1.07    0.85
   2 -12  -2  440.39   14.62
  -2  12   2  427.21   21.05
  -2  12   3   39.83    7.11
   2  12  -3   46.29    5.75
   2 -12  -3   41.72    4.83
  -2  12   3   37.72    6.24
   2  12  -4  900.72   24.98
   2 -12  -4  894.19   24.18
  -2  12   4  919.19   35.88
  -2  12   4  909.05   28.59
   2 -12  -5   24.65    4.39
  -2  12   5   33.30    7.19
   2  12  -5   27.87    4.52
  -2  12   5   30.07    4.95
  -2  12   6   62.03    9.72
   2  12  -6   58.85    6.56
   2 -12  -6   56.53    6.90
  -2  12   6   56.94    6.68
   2  12  -7    3.21    1.89
  -2  12   7    5.90    4.42
  -2  12   7    9.92    2.45
   2 -12  -7    7.20    3.06
   2  12  -8  491.57   20.89
   2 -12  -8  472.50   22.66
  -2  12   8  514.31   30.32
   2 -12  -9    2.21    2.30
   2  12  -9    0.91    1.46
  -2  12   9    0.65    3.67
   2 -12 -10   -1.27    2.66
   2  12 -10   -0.63    1.38
  -2  12  10   -3.02    2.65
   2  12 -11    3.23    1.73
   2 -12 -11    4.26    2.61
  -2  12  11   -2.22    1.67
   2 -12 -12   20.51    6.14
   2  12 -12   29.72    6.23
  -2  12  12   16.29    8.40
   2 -12 -13   -1.35    2.14
  -2  12  13    1.03    2.34
   2  12 -13    1.71    1.55
   2  12 -14   87.86   11.71
   2 -12 -14   70.28   12.35
  -2  12  14   68.64   13.40
   2 -12 -15   -2.58    3.35
  -2  12  15    2.76    4.84
   2 -12 -16    4.36    2.51
  -2  12  16    6.73    5.67
   2 -12 -17    1.80    2.72
  -2  12  17    5.67    4.98
   2 -12 -18   88.65   16.64
  -2  12  18   79.56   15.77
   2 -12 -19    4.24    4.57
   2  12 -19    0.80    1.57
  -2  13 -16   -1.46    1.80
   2  13  16   -0.98    5.12
  -2  13 -15   15.12    7.03
   2  13  15    5.14    5.14
  -2  13 -14   40.15    9.68
   2  13  14   31.45   10.42
   2  13  13    4.98    2.41
  -2  13 -13    3.84    2.55
  -2  13 -12   18.16    6.11
   2  13  12   15.58    6.08
  -2  13 -11    0.91    3.16
   2  13  11   -0.96    3.33
  -2  13 -10   70.34   12.25
   2  13  10   70.04   12.09
  -2  13  -9    0.73    2.35
   2  13   9    6.49    4.32
  -2  13  -8   59.05   10.55
   2  13   8   59.97   10.76
  -2  13  -7   10.86    5.18
  -2  13  -6  104.94   13.61
  -2  13  -5   27.26    6.47
  -2  13  -4   28.26    6.62
  -2  13  -4   46.12    5.66
  -2  13  -3  142.57   11.67
  -2  13  -3  144.49   14.61
  -2  13  -2  170.66   12.78
  -2  13  -2  150.02   14.32
  -2  13  -1   55.91    8.15
  -2  13  -1   48.34    8.75
  -2  13   0    9.82    3.74
  -2  13   0   19.10    4.91
  -2  13   1   33.60    6.23
   2  13  -1   31.59    4.02
   2 -13  -1   20.76    3.16
  -2  13   1   21.31    6.04
  -2  13   2   46.42    8.13
   2 -13  -2   49.70    4.61
  -2  13   2   60.32    7.86
  -2  13   3   47.23    8.78
   2 -13  -3   49.75    5.15
  -2  13   3   49.70    7.35
  -2  13   4   41.53    8.42
   2 -13  -4   40.12    5.06
  -2  13   4   36.58    6.03
   2  13  -4   38.92    5.18
   2  13  -5  101.85    8.30
   2 -13  -5   89.68    8.02
  -2  13   5  106.60   13.31
  -2  13   5   98.62    9.50
  -2  13   6    6.48    5.33
   2  13  -6   17.02    3.31
   2 -13  -6   18.40    4.09
  -2  13   6   18.51    4.06
  -2  13   7   59.03   10.28
   2 -13  -7   44.10    6.91
   2  13  -7   59.69    6.99
  -2  13   7   66.79    6.84
   2  13  -8  120.03   10.53
   2 -13  -8  118.43   11.10
  -2  13   8   95.70   15.11
   2  13  -9  147.92   11.87
   2 -13  -9  120.12   12.12
  -2  13   9  156.04   17.45
   2 -13 -10   20.79    5.48
  -2  13  10   12.93    5.80
   2  13 -10   15.13    3.91
   2 -13 -11    5.40    3.30
  -2  13  11    7.65    3.63
   2 -13 -12   14.51    5.23
  -2  13  12   17.03    6.72
   2 -13 -13   66.68   11.19
  -2  13  13   85.12   14.47
   2 -13 -14   34.67    9.20
  -2  13  14   41.24   10.95
   2 -13 -15   15.58    5.96
  -2  13  15   10.47    6.47
   2 -13 -16   13.94    5.87
  -2  13  16    7.21    5.76
   2 -13 -17   -2.28    2.50
  -2  13  17    4.67    4.31
   2 -13 -18   -0.16    3.34
   2  14  15    4.79    3.87
  -2  14 -15   16.16    6.39
  -2  14 -14    7.20    5.28
   2  14  14   10.42    5.05
  -2  14 -13    8.37    4.14
   2  14  13    4.65    2.23
  -2  14 -12   25.16    7.36
   2  14  12   13.98    5.19
  -2  14 -11   -4.56    2.86
   2  14  11    8.94    5.84
   2  14  10    6.88    4.40
  -2  14 -10    5.84    4.32
  -2  14  -9    7.68    4.75
   2  14   9   15.59    5.82
  -2  14  -8   64.04   11.01
   2  14   8   71.05   12.30
   2  14   7   11.99    5.48
  -2  14  -7    9.58    4.50
  -2  14  -6   10.93    4.81
  -2  14  -5  178.69   17.34
  -2  14  -4   79.91   11.45
  -2  14  -4   90.02    8.53
  -2  14  -3    3.16    1.39
  -2  14  -3    3.60    1.54
  -2  14  -2    8.61    3.97
  -2  14  -2   12.01    3.90
  -2  14  -1  278.50   20.12
  -2  14  -1  287.87   18.93
  -2  14   0  112.26   11.86
  -2  14   0   98.00   11.63
  -2  14   1   -2.61    2.74
  -2  14   1   -1.17    1.98
   2  14  -1   -0.32    0.68
  -2  14   2   41.48    8.46
   2  14  -2   50.80    5.06
  -2  14   2   43.86    7.71
  -2  14   3   34.16    6.59
  -2  14   3   48.41    8.26
   2 -14  -4  155.95    9.58
  -2  14   4  146.31   12.66
  -2  14   4  149.39   15.21
  -2  14   5   15.89    5.78
   2  14  -5   18.72    3.70
   2 -14  -5   17.62    3.50
  -2  14   5   17.35    3.72
  -2  14   6    5.34    3.20
   2 -14  -6    1.57    1.39
  -2  14   6    2.06    1.23
  -2  14   7   10.28    5.60
   2 -14  -7    6.97    2.19
  -2  14   8   22.58    6.71
   2 -14  -8   17.98    4.29
   2 -14  -9    3.48    2.17
  -2  14   9    1.89    2.41
   2 -14 -10    0.85    1.47
  -2  14  10   -0.90    2.81
   2 -14 -11   37.60    7.31
  -2  14  11   27.07    9.15
   2 -14 -12   10.08    4.69
  -2  14  12   12.29    7.42
   2 -14 -13    1.56    1.56
  -2  14  13    0.78    4.53
  -2  14  14    6.35    3.20
   2 -14 -14    2.15    1.33
   2 -14 -15    3.26    1.40
  -2  14  15    3.08    4.18
   2 -14 -16    7.97    5.52
  -2  14  16   -1.36    4.36
   2 -14 -17   14.18    6.92
   2 -14 -18   17.98    8.03
  -2  15 -14   24.09    8.36
   2  15  14   27.21    8.79
   2  15  13    4.23    3.51
  -2  15 -13   -0.48    2.31
   2  15  12    9.45    4.70
  -2  15 -12    3.99    2.87
  -2  15 -11   29.22    7.93
   2  15  11   35.23    9.67
  -2  15 -10   18.72    6.42
   2  15  10   16.00    6.84
  -2  15  -9   29.02    8.15
   2  15   9   29.28    7.74
  -2  15  -8    1.77    2.68
   2  15   8    2.77    1.47
  -2  15  -7   43.30    9.76
   2  15   7   31.28    8.43
  -2  15  -6    8.14    3.22
  -2  15  -5    2.88    2.42
  -2  15  -4    6.95    3.12
  -2  15  -3  642.48   25.85
  -2  15  -3  519.28   29.60
  -2  15  -2    2.96    2.21
  -2  15  -2    0.45    1.88
  -2  15  -1   22.58    5.86
  -2  15  -1   24.63    5.60
  -2  15   0    1.86    1.69
  -2  15   0   -1.39    1.30
  -2  15   1  179.25   16.87
  -2  15   1  168.18   15.44
  -2  15   2    5.97    3.61
  -2  15   2   12.68    4.04
  -2  15   3   56.46    8.29
  -2  15   3   59.65    9.92
  -2  15   4   25.66    5.28
  -2  15   4   15.73    5.97
  -2  15   5    8.64    2.73
  -2  15   5   15.89    5.47
  -2  15   6   11.21    5.22
  -2  15   7   33.06    8.31
  -2  15   8   32.11    8.39
   2 -15  -9  131.79   12.70
  -2  15   9  125.69   17.37
  -2  15  10   29.47    8.79
   2 -15 -10   33.15    6.48
   2 -15 -11    0.24    1.30
  -2  15  11    5.81    3.71
   2 -15 -12    4.37    3.17
  -2  15  12    1.24    3.13
   2 -15 -13   69.32   11.06
  -2  15  13   62.87   13.91
   2 -15 -14   47.91    9.71
  -2  15  14   47.49   13.33
  -2  15  15    2.43    3.48
   2 -15 -15   -2.87    3.45
   2 -15 -16    8.15    4.22
  -2  15  16   15.33    7.97
   2 -15 -17    3.58    3.04
   2 -15 -18   48.85   11.47
   2  16  13   24.70    8.06
  -2  16 -13   22.04    7.57
  -2  16 -12    8.17    5.40
   2  16  12    8.92    4.24
  -2  16 -11   40.50    9.95
   2  16  11   44.83   10.50
   2  16  10   -1.25    3.49
  -2  16 -10   -0.04    2.95
  -2  16  -9    4.14    3.22
   2  16   9    8.62    5.19
  -2  16  -8   -0.79    2.13
   2  16   8   -1.86    2.55
  -2  16  -7   87.63   14.08
   2  16   7   86.57   14.15
  -2  16  -6   15.89    5.88
   2  16   6   17.82    7.03
  -2  16  -5  116.79   14.99
  -2  16  -4    1.88    2.41
  -2  16  -3  137.62   15.88
  -2  16  -2    0.54    1.44
  -2  16  -2   -1.36    2.79
  -2  16  -1  131.98   13.41
  -2  16  -1  115.95   13.97
  -2  16   0    7.62    4.60
  -2  16   0    6.14    2.43
  -2  16   1    9.18    4.09
  -2  16   1    5.84    2.95
  -2  16   2    5.90    2.86
  -2  16   2    0.95    1.79
  -2  16   3   59.70    8.64
  -2  16   3   74.17   11.69
  -2  16   4    9.15    5.25
  -2  16   4   11.54    3.69
  -2  16   5   -1.07    2.71
  -2  16   5   -1.73    2.04
  -2  16   6    6.01    4.12
  -2  16   7  152.16   18.25
  -2  16   8   20.05    7.00
  -2  16   9    3.76    4.26
  -2  16  10   36.98    9.49
  -2  16  11  278.93   26.87
  -2  16  12   -4.77    4.34
  -2  16  13   38.14   10.70
  -2  16  14    6.22    3.39
  -2  16  15  156.42   24.08
  -2  17 -12   -0.39    1.96
   2  17  12   11.61    6.58
   2  17  11   20.64    7.78
  -2  17 -11   16.98    7.36
  -2  17 -10   54.99   12.07
   2  17  10   64.25   12.87
  -2  17  -9   50.26   11.34
   2  17   9   49.75   11.34
  -2  17  -8   20.10    6.67
   2  17   8   18.98    6.11
  -2  17  -7    9.20    4.35
   2  17   7    9.25    5.13
  -2  17  -6   -1.05    2.25
   2  17   6   -6.20    4.09
  -2  17  -5   -1.21    1.32
   2  17   5    0.44    1.74
  -2  17  -4    5.94    4.09
  -2  17  -3  118.75   16.02
  -2  17  -2   -1.39    1.40
  -2  17  -2    0.13    1.26
  -2  17  -1    2.76    2.85
  -2  17  -1    2.44    2.41
  -2  17   0    0.63    1.87
  -2  17   0   -1.97    3.17
  -2  17   1  132.64   14.89
  -2  17   1  134.35   14.33
  -2  17   2    1.42    2.69
  -2  17   2    3.92    2.72
  -2  17   3   -0.66    1.65
  -2  17   3    4.65    3.92
  -2  17   4    3.37    3.10
  -2  17   4    5.77    3.17
  -2  17   5   70.39   11.93
  -2  17   6    1.93    2.75
  -2  17   7   -0.14    2.64
  -2  17   8   18.04    6.57
  -2  17   9   51.27   11.07
  -2  17  10    8.49    4.99
  -2  17  11   -1.04    4.60
  -2  17  12   11.08    3.57
  -2  17  13   21.08    7.30
  -2  17  14   -3.32    5.82
  -2  18 -10    0.57    3.36
   2  18  10   -2.32    4.44
  -2  18  -9    4.98    3.16
   2  18   9    6.91    4.28
  -2  18  -8   16.59    7.32
   2  18   8   25.25    8.56
   2  18   7   78.54   14.15
  -2  18  -7   73.62   13.07
  -2  18  -6   27.76    8.01
   2  18   6   15.20    6.81
  -2  18  -5   22.76    7.12
   2  18   5   11.53    6.46
  -2  18  -4   -3.56    3.03
   2  18   4    0.04    3.93
  -2  18  -3   79.86   12.71
  -2  18  -2   12.83    5.78
  -2  18  -1   38.80    8.56
  -2  18  -1   48.66    9.76
  -2  18   0   -2.01    2.05
  -2  18   0    1.90    2.20
  -2  18   1    5.99    3.99
  -2  18   1    4.70    3.29
  -2  18   2   17.90    5.35
  -2  18   2   16.01    7.51
  -2  18   3   67.73   11.60
  -2  18   3   78.47   10.99
  -2  18   4    1.15    2.02
  -2  18   5   -1.99    3.45
  -2  18   6    1.17    3.21
  -2  18   7   55.60   11.45
  -2  18   8    1.21    4.28
  -2  18   9    0.90    2.58
  -2  18  10    8.84    5.25
  -2  18  11   83.22   16.05
  -2  18  12   -4.48    4.67
  -2  18  13   16.35    7.48
  -2  19  -9   32.77    9.68
   2  19   9   43.91   11.48
   2  19   8   41.13   10.95
  -2  19  -8   31.17    9.09
  -2  19  -7   -7.95    4.72
   2  19   7   -0.81    2.52
  -2  19  -6  115.95   16.74
   2  19   6  111.60   17.26
  -2  19  -5   14.77    6.53
   2  19   5    1.03    3.58
  -2  19  -4   14.54    6.32
   2  19   4    9.34    5.24
  -2  19  -3   11.60    5.48
   2  19   3    3.66    2.73
  -2  19  -2   32.64    8.53
  -2  19  -1   -5.83    3.53
  -2  19   0   38.31    8.60
  -2  19   0   29.16    8.11
  -2  19   1   49.72    9.19
  -2  19   1   43.27    9.34
  -2  19   2   -3.23    2.80
  -2  19   2    1.77    2.45
  -2  19   3    5.43    2.55
  -2  19   3    4.37    3.28
  -2  19   4    1.06    3.31
  -2  19   5   13.74    6.36
  -2  19   6   -2.24    3.25
  -2  19   7    5.29    2.15
  -2  19   8    6.21    5.14
  -2  19   9  114.56   17.67
  -2  19  10   10.62    5.81
  -2  19  11   11.65    6.07
  -2  20  -8    9.23    4.83
  -2  20  -7    2.31    2.59
   2  20   7    5.01    5.42
  -2  20  -6    5.15    4.61
   2  20   6   -0.52    3.05
  -2  20  -5    6.47    4.70
   2  20   5    0.35    3.67
  -2  20  -4   46.53   10.72
   2  20   4   43.83   11.62
  -2  20  -3   -1.65    2.44
   2  20   3    1.46    3.54
  -2  20  -2   13.54    5.66
   2  20   2   16.01    6.80
  -2  20  -1    3.38    2.68
  -2  20   0    5.67    3.90
  -2  20   1   -0.30    1.76
  -2  20   1    5.93    4.78
  -2  20   2   17.99    5.56
  -2  20   2    6.82    4.83
  -2  20   3   -1.11    2.08
  -2  20   4   -3.86    3.33
  -2  20   5    2.74    4.13
  -2  20   6   10.64    5.51
  -2  20   7    5.54    3.32
  -2  20   8   15.65    7.15
  -2  20   9    4.60    4.83
  -2  20  10   34.42   11.13
  -2  21  -6   37.08   10.44
   2  21   6   28.08    9.08
  -2  21  -5    0.05    3.65
   2  21   5    2.65    3.90
  -2  21  -4    0.00    3.54
   2  21   4  -11.15    5.79
  -2  21  -3   82.88   13.63
   2  21   3   81.38   15.44
  -2  21  -2   17.42    6.07
   2  21   2   19.57    7.49
  -2  21  -1   -6.10    3.79
   2  21   1    3.54    2.72
  -2  21   0    0.38    1.75
   2  21   0    5.85    4.29
  -2  21   1   64.60   11.24
  -2  21   2    2.08    1.77
  -2  21   3    4.10    3.62
  -2  21   4   12.04    5.80
  -2  21   5    7.57    5.58
  -2  21   6    8.16    4.76
  -2  21   7   -2.09    4.19
  -2  21   8   -0.73    3.41
  -2  21   9   36.32   10.56
  -2  22  -5   29.29    8.88
   2  22   4  138.05   20.08
  -2  22  -4  132.48   18.63
  -2  22  -3   10.29    6.18
   2  22   3    8.18    4.95
  -2  22  -2   -1.66    2.72
   2  22   2   -0.26    2.17
  -2  22  -1    0.72    1.76
   2  22   1    5.39    4.28
  -2  22   0   84.29   13.38
   2  22   0  103.72   16.12
   2  22  -1    0.73    3.51
   2  22  -2    0.99    3.51
   2  22  -3   -0.13    2.22
  -2  22   3   -4.38    4.04
  -2  22   4   14.85    8.18
  -2  22   5   -3.44    3.39
  -2  22   6   11.68    6.59
  -2  22   7    1.64    2.48
  -2  23  -3   12.84    5.81
  -2  23  -2   17.85    7.10
  -2  23  -1   15.39    6.34
   2  23   1    8.20    5.79
   2  23   0   16.05    6.74
   2  23  -1   -2.97    4.31
   2  23  -2   20.44    7.72
  -2  23   4   11.33    8.25
  -2  23   5   -0.30    3.10
  -2  23   6   16.93    8.39
  -3   0 -15   -0.85    2.41
  -3   0 -14   10.53    4.61
  -3   0 -13    4.91    3.47
   3   0  12    9.99    3.42
  -3   0 -12   10.48    4.16
   3   0  11    0.91    1.50
  -3   0 -11   -0.56    2.12
  -3   0 -10    4.00    3.17
  -3   0  -9    1.14    1.48
  -3   0  -8   52.92    8.43
  -3   0  -7    2.08    2.17
  -3   0  -6  231.89   16.63
  -3   0  -5   -0.93    2.01
   3   0   4   94.12   10.66
  -3   0  -4  116.26   10.93
   3   0   3    0.16    1.56
  -3   0  -3    0.66    1.96
   3   0   2 1417.71   40.17
  -3   0  -2 1466.51   37.40
   3   0   1    0.23    1.75
  -3   0  -1    3.66    2.41
   3   0   0   13.89    4.10
  -3   0   0   13.20    3.57
   3   0  -1    0.27    1.66
  -3   0   1   -2.31    1.45
   3   0  -2 1171.03   32.56
  -3   0   2 1122.88   31.16
   3   0  -3   -1.25    1.97
  -3   0   3    1.75    1.77
  -3   0   4    6.93    2.79
   3   0  -4    4.15    2.33
   3   0  -5    0.94    1.72
  -3   0   6  353.30   20.17
   3   0  -6  345.84   19.16
  -3   0   7    2.08    2.34
   3   0  -7   -1.84    2.65
  -3   0   8  131.08   12.99
   3   0  -8  118.54   12.10
   3   0  -9    0.68    2.97
  -3   0   9   -1.83    2.02
  -3   0  10   25.98    5.98
   3   0 -10   11.71    4.89
  -3   0  11    3.46    2.96
   3   0 -11   -5.20    3.12
  -3   0  12  673.60   33.09
   3   0 -12  654.77   32.49
   3   0 -13    0.54    2.37
  -3   0  13    0.78    2.25
  -3   0  14  441.58   28.24
   3   0 -14  429.23   28.86
   3   0 -15    1.69    2.75
  -3   0  15   -0.48    1.52
  -3   0  16  236.36   21.75
   3   0 -16  207.57   21.42
   3   0 -17   -0.30    1.68
  -3   0  17    0.98    2.61
   3   0 -18   10.30    5.57
  -3   0  18   16.40    5.32
   3   0 -19    0.24    3.56
  -3   0  19   -5.49    5.09
  -3   0  20   99.58   15.19
   3   0 -20  113.57   18.15
   3   0 -21    4.07    5.44
  -3   1 -16    0.55    1.80
  -3   1 -15    1.06    1.51
  -3  -1 -15    2.19    2.01
  -3   1 -14    2.95    3.41
  -3  -1 -14    3.05    1.91
  -3  -1 -13    3.51    2.43
  -3   1 -13    0.99    1.86
  -3   1 -12   42.50    8.19
   3   1  12   39.63    6.83
  -3  -1 -12   53.03    8.90
   3  -1  11   -0.11    1.44
  -3  -1 -11   -0.71    1.98
   3   1  11   -0.41    1.80
  -3   1 -11   -1.04    1.46
  -3  -1 -10   59.12    9.02
  -3   1 -10   38.23    7.02
  -3  -1  -9   65.78    9.29
  -3   1  -9   73.03   10.01
  -3  -1  -8   21.83    5.33
  -3   1  -8   18.81    4.98
  -3   1  -7    8.14    3.86
  -3  -1  -7    5.48    3.36
  -3  -1  -6   76.70    9.41
  -3   1  -6   78.98    9.68
  -3  -1  -5   89.36    9.93
  -3   1  -5  103.17   10.87
   3  -1   4  148.76   13.44
   3   1   4  143.92   13.12
  -3   1  -4  160.70   12.89
  -3  -1  -4  168.72   13.16
   3   1   3   18.57    5.04
   3  -1   3   25.02    5.35
  -3  -1  -3   33.01    5.69
  -3   1  -3   25.31    5.11
   3   1   2  178.41   14.41
   3  -1   2  179.15   15.12
  -3   1  -2  189.68   13.83
  -3  -1  -2  184.80   13.44
  -3   1  -1  267.30   15.97
   3   1   1  280.27   17.09
   3  -1   1  286.11   16.95
  -3  -1  -1  256.53   15.20
   3   1   0  472.48   21.23
   3  -1   0  508.27   21.58
  -3  -1   0  471.92   20.71
  -3   1   0  501.00   21.30
   3   1  -1  136.71   11.11
   3  -1  -1  139.77   11.18
  -3  -1   1  126.04   10.74
  -3   1   1  132.38   11.08
   3   1  -2  123.31   10.66
   3  -1  -2  130.91   10.85
  -3  -1   2  123.07   11.09
  -3   1   2  116.14    9.98
   3   1  -3  178.79   13.09
   3  -1  -3  128.44   11.88
  -3   1   3  148.68   11.22
  -3  -1   3  160.13   12.67
   3   1  -4  407.11   19.83
   3  -1  -4  405.49   19.53
  -3   1   4  392.71   20.16
  -3   1   4  424.83   19.36
  -3   1   5   32.94    5.66
   3   1  -5   39.98    6.45
   3  -1  -5   33.25    5.57
  -3   1   5   34.96    6.60
   3   1  -6  611.24   25.31
   3  -1  -6  583.29   24.91
  -3   1   6  595.02   25.86
   3   1  -7  112.68   11.53
   3  -1  -7  109.52   11.17
  -3   1   7  109.68   11.37
  -3  -1   8  319.12   20.25
   3   1  -8  294.15   19.37
   3  -1  -8  272.55   18.78
  -3   1   8  288.90   19.26
   3  -1  -9   18.36    6.08
  -3   1   9   21.77    5.58
  -3  -1   9   23.28    5.81
   3   1  -9   16.27    4.96
  -3  -1  10  280.05   20.00
   3   1 -10  268.94   19.92
   3  -1 -10  278.87   19.74
  -3   1  10  276.39   20.04
   3   1 -11   -2.66    2.46
  -3   1  11   -1.79    1.55
   3  -1 -11   -2.68    2.69
  -3  -1  11    5.24    3.30
  -3  -1  12  537.24   29.28
   3   1 -12  500.45   28.31
   3  -1 -12  511.30   29.06
  -3   1  12  535.03   29.59
   3   1 -13    8.75    3.97
   3  -1 -13    4.85    2.31
  -3   1  13    1.82    2.91
  -3  -1  13    5.72    2.79
   3   1 -14    4.43    2.30
   3  -1 -14    3.77    2.97
  -3  -1  14    1.94    2.75
  -3   1  14    7.17    4.19
  -3   1  15    2.68    2.21
   3   1 -15    3.21    3.29
   3  -1 -15   10.22    4.71
  -3  -1  15    0.77    1.96
   3  -1 -16   30.83    8.27
  -3   1  16   26.53    8.28
   3   1 -16   21.61    6.61
  -3  -1  16   22.39    6.89
   3  -1 -17   -1.21    2.61
   3   1 -17    0.98    2.70
  -3  -1  17    5.37    4.06
  -3   1  17    0.81    1.57
   3  -1 -18   33.57    9.15
  -3   1  18   30.98    8.03
  -3  -1  18   34.40    8.35
   3   1 -18   31.90    8.85
   3   1 -19    9.08    4.55
   3  -1 -19   16.28    6.53
  -3  -1  19   18.35    6.67
  -3   1  19   13.36    5.42
   3   1 -20   21.19    7.85
   3  -1 -20   38.71   10.47
  -3  -1  20   21.26    7.09
  -3   1  20   25.73    7.99
  -3   1  21    5.64    4.20
   3   1 -21    3.62    4.64
  -3   2 -16   16.85    5.82
  -3   2 -15    6.71    4.02
  -3   2 -14   20.06    5.92
  -3  -2 -14   22.44    5.82
   3   2  13    5.13    2.45
  -3  -2 -13    9.79    3.96
  -3   2 -13    2.45    3.09
   3   2  12   24.48    5.47
  -3  -2 -12   32.82    6.69
  -3   2 -12   35.62    7.93
   3   2  11   18.95    4.87
  -3  -2 -11   22.55    5.91
  -3   2 -11   29.23    6.79
  -3  -2 -10   42.01    7.48
   3  -2  10   32.99    5.03
  -3   2 -10   37.36    7.66
  -3  -2  -9   65.57    9.35
  -3   2  -9   54.14    9.12
  -3  -2  -8    3.77    1.78
  -3   2  -8   -2.87    2.55
  -3   2  -7    5.60    2.68
  -3  -2  -7    6.94    3.36
  -3   2  -6   65.15    8.59
  -3  -2  -6   56.09    7.70
  -3  -2  -5    7.10    3.37
  -3   2  -5   14.28    4.24
   3   2   4   11.07    3.78
   3  -2   4   22.88    5.44
  -3  -2  -4   24.42    5.36
  -3   2  -4   23.76    5.26
   3  -2   3   31.17    6.57
   3   2   3   38.28    6.54
  -3  -2  -3   26.82    5.61
  -3   2  -3   31.78    6.06
   3   2   2    1.79    1.86
   3  -2   2    6.50    2.63
  -3  -2  -2    5.92    2.69
  -3   2  -2    5.54    3.01
   3   2   1  331.99   18.62
   3  -2   1  340.92   18.66
  -3   2  -1  317.09   17.71
  -3  -2  -1  327.06   17.37
   3  -2   0   46.88    6.62
  -3   2   0   48.44    6.69
  -3  -2   0   42.69    6.46
   3   2   0   45.20    6.52
   3   2  -1  157.73   11.91
   3  -2  -1  151.04   11.83
  -3   2   1  143.74   11.36
  -3  -2   1  157.36   12.44
   3   2  -2  168.54   12.36
   3  -2  -2  173.73   12.46
  -3  -2   2  161.19   13.01
  -3   2   2  162.48   11.97
   3   2  -3   48.81    7.73
  -3   2   3   40.01    6.34
  -3   2   3   38.73    5.73
   3  -2  -3   42.60    6.66
  -3   2   4    4.28    2.15
   3   2  -4    5.13    2.51
   3  -2  -4    7.74    2.61
  -3   2   4    3.47    2.65
   3   2  -5  304.90   17.28
   3  -2  -5  329.52   18.08
  -3   2   5  322.27   18.44
  -3   2   5  316.12   16.65
   3   2  -6  149.92   12.50
   3  -2  -6  159.39   13.16
  -3   2   6  146.13   13.46
  -3   2   6  147.83   11.36
   3   2  -7   94.69   10.46
   3  -2  -7   90.08   10.28
  -3   2   7  105.81   11.23
   3   2  -8  176.95   14.38
   3  -2  -8  164.65   14.70
  -3   2   8  182.39   15.44
  -3   2   9   42.29    7.79
   3   2  -9   29.87    6.49
   3  -2  -9   42.00    8.04
  -3   2  10   15.65    4.90
   3   2 -10   14.11    4.35
   3  -2 -10   19.47    6.12
   3   2 -11  171.38   16.21
   3  -2 -11  183.66   17.12
  -3   2  11  192.73   17.77
  -3  -2  12   83.10   11.69
   3   2 -12   72.39   10.62
   3  -2 -12   70.61   11.17
  -3   2  12   76.79   11.63
  -3   2  13   30.52    7.61
   3  -2 -13   28.58    7.69
  -3  -2  13   29.84    7.23
   3   2 -13   29.08    7.35
  -3  -2  14  204.93   18.90
   3   2 -14  169.05   18.42
   3  -2 -14  191.95   19.49
  -3   2  14  205.31   19.79
   3  -2 -15   11.85    5.14
  -3   2  15   15.31    5.56
   3   2 -15   15.59    5.96
  -3  -2  15    4.91    2.58
  -3   2  16   27.27    7.80
   3  -2 -16   30.64    8.33
   3   2 -16   24.61    6.73
  -3  -2  16   32.83    8.27
   3   2 -17   64.42   12.36
   3  -2 -17   63.58   13.42
  -3  -2  17   64.81   11.25
  -3   2  17   73.54   12.85
  -3  -2  18  124.03   16.19
   3   2 -18  118.63   17.56
  -3   2  18  107.42   15.72
   3  -2 -18  123.30   17.99
   3   2 -19   13.79    7.18
   3  -2 -19   15.25    7.29
  -3   2  19   22.20    7.53
   3   2 -20   24.02    8.14
   3  -2 -20   35.13   10.74
  -3   2  20   33.21    9.48
  -3   2  21   16.37    6.17
   3   2 -21   30.35    9.40
  -3   3 -17   21.71    7.37
  -3   3 -16    8.04    5.16
  -3   3 -15   14.01    5.85
   3   3  14   -1.10    2.21
  -3  -3 -14    0.84    1.94
  -3   3 -14   -2.53    3.56
   3   3  13   21.32    5.64
  -3  -3 -13   33.13    7.06
  -3   3 -13   22.48    6.79
  -3  -3 -12   73.62   10.03
  -3   3 -12   68.24   10.59
   3   3  12   65.25    9.41
   3   3  11    6.20    3.64
  -3  -3 -11   16.01    4.62
  -3   3 -11   12.39    5.26
  -3  -3 -10   11.88    4.42
  -3   3 -10   19.84    5.69
  -3   3  -9  245.25   18.72
  -3  -3  -9  256.20   17.57
  -3  -3  -8  174.75   14.22
  -3   3  -8  148.07   14.38
  -3  -3  -7   27.25    5.58
  -3   3  -7   25.23    6.10
  -3  -3  -6   71.18    8.78
  -3   3  -6   58.04    8.65
  -3  -3  -5  431.03   21.71
  -3   3  -5  415.15   22.47
   3  -3   4    2.95    1.92
   3   3   4    6.77    3.32
   3  -3   4    7.79    3.29
  -3  -3  -4    7.56    3.36
  -3   3  -4    8.41    2.95
   3   3   3   78.34    9.55
   3  -3   3   67.98    8.73
  -3  -3  -3   63.11    7.96
  -3   3  -3   69.66    9.53
   3  -3   2  341.33   19.16
   3   3   2  326.17   18.92
  -3   3  -2  305.07   18.26
  -3  -3  -2  310.61   17.69
   3   3   1  539.73   23.61
   3  -3   1  545.19   23.06
  -3   3  -1  521.96   22.32
  -3  -3  -1  482.08   22.27
   3   3   0  527.28   22.72
   3  -3   0  524.37   21.63
  -3   3   0  474.63   21.00
  -3  -3   0  511.77   22.94
   3   3  -1  169.48   12.68
   3  -3  -1  175.39   12.53
  -3   3   1  160.18   12.07
   3   3  -2  435.00   20.05
   3  -3  -2  410.09   19.04
  -3   3   2  438.71   19.67
  -3   3   2  459.44   19.84
   3   3  -3  306.70   16.88
   3  -3  -3  310.56   16.78
  -3   3   3  297.69   16.83
  -3   3   3  309.11   16.00
   3   3  -4  121.33   10.82
   3  -3  -4  139.74   11.35
  -3   3   4  136.40   11.54
  -3   3   4  133.56   10.40
   3   3  -5  118.14   10.76
   3  -3  -5  113.15   10.59
  -3   3   5  102.44   11.35
  -3   3   5  107.86    9.37
   3   3  -6  248.92   16.10
   3  -3  -6  252.82   16.36
  -3   3   6  243.60   17.38
  -3   3   6  262.34   14.91
   3   3  -7  224.32   15.84
   3  -3  -7  213.09   15.81
  -3   3   7  246.12   17.40
  -3   3   8   20.01    5.37
   3   3  -8   15.48    4.10
   3  -3  -8   23.42    5.91
  -3   3   9   20.18    5.20
   3  -3  -9   19.10    5.39
   3   3  -9   18.54    4.88
   3   3 -10  253.21   19.08
   3  -3 -10  279.64   20.00
  -3   3  10  281.70   21.05
   3  -3 -11   16.39    4.94
  -3   3  11   28.35    7.15
   3   3 -11   20.30    5.42
  -3   3  12   23.41    6.79
   3   3 -12   19.68    5.41
   3  -3 -12   20.69    5.47
   3  -3 -13   -1.65    2.74
  -3   3  13   -2.24    1.91
   3   3 -13    2.61    3.26
   3  -3 -14    1.93    1.83
  -3   3  14    2.85    1.74
   3   3 -14    4.44    2.69
   3  -3 -15   32.57    8.04
  -3   3  15   33.99    8.62
   3   3 -15   30.82    7.80
   3  -3 -16   21.97    7.61
  -3   3  16   27.76    7.91
   3   3 -16   23.34    7.37
   3   3 -17    1.64    1.84
   3  -3 -17    1.01    1.80
  -3   3  17   -3.11    3.44
   3   3 -18   87.37   14.87
   3  -3 -18  104.53   16.89
  -3   3  18   80.66   13.72
   3   3 -19   36.38   10.44
  -3   3  19   23.09    7.61
   3  -3 -19   28.84    8.64
  -3   3  20    2.16    3.05
   3  -3 -20    5.70    4.71
   3   3 -20    6.49    4.91
  -3   3  21    2.40    2.89
   3   3 -21   -1.54    5.87
  -3   3  22   71.55   14.02
  -3   4 -17   -2.97    2.73
  -3   4 -16    5.14    2.87
  -3   4 -15   69.62   11.68
   3   4  14   13.89    5.03
  -3   4 -14   17.81    5.79
   3   4  13    1.96    2.25
  -3  -4 -13    1.09    1.23
  -3   4 -13    2.32    2.36
  -3  -4 -12   53.06    8.49
   3   4  12   35.12    7.34
  -3   4 -12   39.85    8.41
   3   4  11   17.07    5.00
  -3  -4 -11   32.94    6.85
  -3   4 -11   22.22    6.09
  -3  -4 -10   98.39   11.04
  -3   4 -10   99.41   12.60
  -3   4  -9   22.30    5.54
   3  -4   9   18.13    2.68
  -3  -4  -9   31.27    6.58
  -3  -4  -8    8.53    3.55
  -3   4  -8   10.75    3.94
  -3  -4  -7   25.71    5.67
   3  -4   7   13.36    2.67
  -3   4  -7   30.54    6.51
  -3   4  -6   45.49    7.67
  -3  -4  -6   40.77    6.91
   3  -4   5    1.84    1.08
  -3  -4  -5    0.78    1.47
  -3   4  -5    0.00    2.23
   3  -4   4    8.62    2.96
   3  -4   4   17.35    4.96
  -3  -4  -4   15.14    4.50
   3   4   4   10.19    4.04
  -3   4  -4   17.86    4.88
   3  -4   3  161.28   10.28
   3   4   3  154.01   13.21
   3  -4   3  175.08   14.12
  -3  -4  -3  155.74   13.02
  -3   4  -3  163.50   13.64
   3  -4   2  350.76   19.35
   3   4   2  312.44   19.23
  -3   4  -2  309.28   18.45
  -3  -4  -2  310.40   18.30
   3   4   1  109.95   10.91
   3  -4   1  128.22   11.38
  -3  -4  -1  114.18   10.98
  -3   4  -1  121.03   11.04
   3   4   0   62.23    8.00
   3  -4   0   71.13    7.87
  -3   4   0   57.90    7.46
   3   4  -1  814.42   28.00
   3  -4  -1  882.13   27.84
  -3   4   1  856.94   26.58
  -3   4   1  876.97   28.20
  -3   4   2    3.41    1.76
   3   4  -2    4.76    2.56
  -3   4   2    4.41    2.23
   3   4  -3    4.58    2.45
   3  -4  -3    4.68    2.97
  -3   4   3    1.96    1.23
  -3   4   3    8.41    3.24
  -3   4   4    3.79    2.60
   3   4  -4   10.38    3.32
   3  -4  -4    9.45    3.35
  -3   4   4    7.78    2.72
   3   4  -5 1100.06   32.87
   3  -4  -5 1067.54   32.67
  -3   4   5 1093.03   35.43
  -3   4   5 1115.32   29.40
   3   4  -6  123.53   11.29
   3  -4  -6  115.94   11.25
  -3   4   6  122.78   12.34
  -3   4   6  124.80    9.97
   3   4  -7  200.43   15.06
   3  -4  -7  178.85   14.98
  -3   4   7  211.57   16.50
  -3   4   7  204.42   13.23
   3   4  -8  255.76   17.59
   3  -4  -8  285.72   18.62
  -3   4   8  264.78   19.49
   3   4  -9   85.88   10.18
   3  -4  -9   95.24   11.26
  -3   4   9   86.20   11.61
  -3   4  10   -0.63    3.07
   3   4 -10    0.39    1.54
   3  -4 -10    0.87    2.73
   3  -4 -11    1.84    1.96
  -3   4  11    5.92    3.94
   3   4 -11    4.93    3.49
   3  -4 -12    5.73    2.72
  -3   4  12    5.54    3.06
   3   4 -12    6.80    4.00
  -3   4  13   44.25    9.83
   3  -4 -13   52.80    9.67
   3   4 -13   48.84    8.95
   3  -4 -14   -0.14    3.45
  -3   4  14   -0.05    2.79
   3   4 -14    1.56    2.77
   3  -4 -15   45.17   10.44
  -3   4  15   36.06    9.16
   3   4 -15   42.54    9.10
   3  -4 -16    9.75    4.35
  -3   4  16    7.75    3.94
   3   4 -16   11.53    5.16
   3   4 -17   76.01   12.84
   3  -4 -17   89.75   14.95
  -3   4  17   74.48   13.20
   3   4 -18   20.45    7.18
   3  -4 -18   18.03    6.74
  -3   4  18   14.58    5.70
   3   4 -19   82.32   14.86
   3  -4 -19  103.19   17.23
  -3   4  19   81.53   14.52
   3   4 -20   38.07    9.98
   3  -4 -20   53.15   12.50
  -3   4  20   38.41    9.99
  -3   4  21   40.99   10.93
   3   4 -21   29.66    8.79
  -3   4  22  -14.33    6.66
  -3   5 -18    2.64    3.18
  -3   5 -17    4.54    4.69
  -3   5 -16    5.63    3.24
   3   5  15   -1.52    1.69
  -3   5 -15    1.25    4.05
   3   5  14   -2.99    1.99
  -3   5 -14   -5.70    3.55
   3   5  13   29.19    6.66
  -3   5 -13   29.71    7.62
  -3  -5 -12   35.44    7.03
   3   5  12   39.52    7.90
  -3   5 -12   37.87    8.15
   3   5  11   44.69    8.27
  -3  -5 -11   45.66    7.86
  -3   5 -11   49.45    9.16
  -3   5 -10   89.23   12.21
  -3  -5 -10   82.01   11.13
  -3   5  -9    8.23    3.63
  -3  -5  -9    5.78    3.39
  -3  -5  -8    0.54    1.76
  -3   5  -8    1.32    1.71
  -3  -5  -7  146.81   14.16
  -3   5  -7  190.21   16.48
   3  -5   6    1.72    1.05
  -3  -5  -6    1.06    1.87
  -3   5  -6   -1.90    1.95
   3  -5   5   20.76    3.51
  -3  -5  -5   14.51    4.39
  -3   5  -5   17.58    4.50
   3  -5   4  218.52   11.56
   3   5   4  240.66   17.16
  -3  -5  -4  218.35   15.93
  -3   5  -4  233.72   16.99
  -3   5  -3  364.92   20.34
   3  -5   3  350.80   19.96
   3  -5   3  302.31   14.44
   3   5   3  335.51   19.42
  -3  -5  -3  317.99   18.97
   3  -5   2   94.56    8.82
   3   5   2  103.90   11.23
  -3   5  -2  115.59   11.33
   3  -5   2  120.85   11.60
   3  -5   1   26.75    5.21
  -3   5  -1   18.34    4.28
   3   5   0   13.16    3.97
   3  -5   0    9.64    3.56
  -3   5   0   11.52    2.87
  -3   5   0    8.64    2.61
   3   5  -1    4.85    3.04
   3  -5  -1    7.22    2.93
  -3   5   1    4.93    2.43
  -3   5   1    5.91    2.38
   3   5  -2  167.97   12.71
   3  -5  -2  163.36   12.26
  -3   5   2  175.68   12.78
  -3   5   2  163.98   12.34
   3   5  -3   48.69    6.94
   3  -5  -3   51.41    6.89
  -3   5   3   40.19    6.87
  -3   5   3   42.16    6.08
  -3   5   4   13.09    3.64
   3   5  -4   18.08    4.79
   3  -5  -4   12.83    3.45
  -3   5   4   14.38    3.79
  -3   5   5    2.48    2.19
   3   5  -5   -0.64    1.92
  -3   5   5    4.26    2.23
   3  -5  -5    0.44    1.62
  -3   5   6    3.45    1.97
   3   5  -6    8.35    2.88
  -3   5   6    5.15    2.45
   3  -5  -6    5.89    2.49
   3   5  -7  255.46   16.79
   3  -5  -7  245.60   17.38
  -3   5   7  266.46   18.67
  -3   5   7  279.35   15.17
  -3   5   8    8.41    3.44
   3   5  -8   10.81    3.71
   3  -5  -8   10.37    3.53
  -3   5   9   35.68    7.50
   3   5  -9   34.29    6.47
   3  -5  -9   41.89    7.37
  -3   5  10   46.16    9.65
   3  -5 -10   52.15    9.40
   3   5 -10   52.84    8.44
   3   5 -11  389.56   24.30
   3  -5 -11  393.32   25.26
  -3   5  11  367.35   26.62
   3  -5 -12    2.12    1.70
  -3   5  12    9.88    3.98
   3   5 -12    8.29    3.83
   3  -5 -13    7.97    2.87
  -3   5  13    6.86    3.64
   3   5 -13   10.47    4.69
   3  -5 -14   -2.25    3.73
  -3   5  14   -1.53    2.17
   3   5 -14   -2.52    4.35
   3   5 -15  275.31   23.68
   3  -5 -15  271.20   24.83
  -3   5  15  282.07   24.83
   3  -5 -16   -1.79    3.00
  -3   5  16   -1.46    2.04
   3   5 -16   -1.18    1.96
   3  -5 -17   39.41    9.88
  -3   5  17   29.87    8.22
   3   5 -17   23.40    7.21
   3  -5 -18   40.68   10.53
  -3   5  18   31.87    9.00
   3   5 -18   37.38    9.51
   3   5 -19  118.82   17.29
   3  -5 -19  143.36   20.38
  -3   5  19  150.46   20.21
   3  -5 -20   13.96    6.21
  -3   5  20   12.57    5.62
   3   5 -20   18.20    7.27
  -3   5  21    8.23    5.48
   3   5 -21   14.19    7.03
  -3   5  22    2.05    1.96
  -3   6 -18    4.31    3.71
  -3   6 -17   51.98   11.37
  -3   6 -16   11.28    5.48
   3   6  15   -4.68    3.80
  -3   6 -15   -0.91    2.98
   3   6  14   -1.12    2.13
  -3   6 -14    5.55    3.19
   3   6  13   25.05    7.14
  -3   6 -13   29.10    7.69
   3   6  12    1.55    2.45
  -3  -6 -12    3.97    2.93
  -3   6 -12    5.07    3.86
  -3  -6 -11    4.39    2.90
   3   6  11    6.98    3.64
  -3   6 -11   11.45    4.38
  -3  -6 -10    5.23    3.55
  -3   6 -10   21.73    6.40
  -3  -6  -9   -0.42    1.29
  -3   6  -9    4.89    2.75
  -3  -6  -8    3.33    3.26
  -3   6  -8    7.41    3.25
  -3  -6  -7    7.91    3.41
  -3   6  -7   21.15    5.46
  -3  -6  -6   29.66    7.32
   3  -6   6   35.98    3.73
  -3   6  -6   46.44    7.94
   3  -6   5    1.92    0.97
  -3   6  -5   -1.63    2.63
   3  -6   4    0.09    0.71
   3   6   4   -0.67    2.49
  -3   6  -4    1.00    2.52
   3   6   3   25.06    5.19
   3  -6   3   17.76    3.97
   3  -6   3   26.79    5.84
  -3   6  -3   22.18    5.00
   3  -6   2    0.87    1.15
   3   6   2    3.74    2.62
  -3   6  -2    0.07    2.12
   3  -6   1    7.91    2.80
   3  -6   1    5.55    2.43
  -3   6  -1    8.98    2.78
  -3   6  -1    3.88    1.88
   3  -6   0   41.64    6.21
  -3   6   0   36.15    5.27
   3   6   0   43.25    7.02
  -3   6   0   33.04    5.57
   3   6  -1   62.23    8.09
   3  -6  -1   67.07    7.76
  -3   6   1   52.81    7.76
  -3   6   1   60.53    7.72
  -3   6   2   -0.44    1.07
   3   6  -2    3.62    2.31
   3  -6  -2    4.36    2.04
  -3   6   2    3.34    2.48
  -3   6   3   -0.02    1.12
   3   6  -3    0.56    1.21
   3  -6  -3    3.43    1.76
  -3   6   3    0.54    1.27
  -3   6   4    2.69    2.35
   3   6  -4    3.29    1.51
   3  -6  -4    5.55    2.29
  -3   6   4    5.90    2.98
   3   6  -5  627.11   24.96
   3  -6  -5  661.46   25.49
  -3   6   5  623.94   28.71
  -3   6   5  652.56   23.03
   3  -6  -6   27.75    5.62
  -3   6   6   33.42    6.63
   3   6  -6   23.00    5.11
  -3   6   6   30.38    4.95
  -3   6   7   20.76    5.30
  -3   6   7   19.11    4.02
   3   6  -7   19.08    4.79
   3  -6  -7   21.05    5.30
  -3   6   8    6.80    4.28
  -3   6   8   12.98    3.75
   3   6  -8   10.92    3.55
   3  -6  -8   14.14    4.07
   3   6  -9  156.11   13.81
   3  -6  -9  154.76   14.41
  -3   6   9  137.34   14.92
  -3   6  10   34.21    7.60
   3  -6 -10   41.70    4.89
   3   6 -10   36.95    7.01
   3  -6 -10   38.68    8.00
  -3   6  11   11.64    5.30
   3   6 -11   13.35    4.28
   3  -6 -11   17.94    6.05
   3  -6 -12   21.68    6.18
  -3   6  12   19.90    6.73
   3   6 -12   19.83    5.25
   3   6 -13  215.93   19.53
   3  -6 -13  266.31   22.15
  -3   6  13  267.44   23.23
   3  -6 -14    4.74    4.24
  -3   6  14    4.17    4.18
   3   6 -14    4.90    2.68
   3  -6 -15    4.18    4.78
  -3   6  15   -0.36    2.53
   3   6 -15    1.64    1.87
   3  -6 -16    6.10    5.06
  -3   6  16   -0.94    2.51
   3   6 -16    2.23    1.75
   3   6 -17  113.40   16.28
   3  -6 -17  136.00   18.51
  -3   6  17  137.00   18.33
   3  -6 -18   48.68   11.48
  -3   6  18   48.02   11.31
   3   6 -18   45.25   10.47
   3  -6 -19   16.95    6.58
  -3   6  19   17.37    7.60
   3   6 -19    9.54    3.44
   3  -6 -20   11.97    7.28
  -3   6  20    5.16    5.34
   3   6 -20   11.50    4.89
  -3   6  21   30.99    9.16
   3   6 -21   26.04    8.51
  -3   7 -18    2.10    4.52
  -3   7 -17   15.87    7.16
   3   7  16   58.19   11.76
  -3   7 -16   67.48   12.74
   3   7  15    0.56    2.85
  -3   7 -15   -2.32    2.10
   3   7  14   13.12    5.38
  -3   7 -14   28.75    8.28
   3   7  13   43.16    9.32
  -3   7 -13   41.56    9.28
   3   7  12    1.85    2.36
  -3   7 -12    0.65    2.88
   3   7  11   44.22    8.91
  -3   7 -11   58.28   10.23
  -3   7 -10  147.72   16.29
  -3   7  -9  202.06   18.04
  -3   7  -8  199.29   17.85
  -3   7  -7   96.10   12.24
  -3   7  -6  100.22   11.91
   3  -7   5   66.04    5.63
  -3   7  -5  102.84   12.14
   3  -7   4  140.23    8.61
  -3   7  -4  161.07   14.32
   3  -7   3   12.77    3.31
   3   7   3   23.93    5.11
   3  -7   3   20.24    4.83
  -3   7  -3   25.21    5.53
   3   7   2  127.88   11.81
   3  -7   2  126.11   11.36
  -3   7  -2  128.98   12.38
  -3   7  -1    2.53    1.52
   3  -7   1    6.31    2.82
   3  -7   1    2.68    1.93
   3   7   1    3.54    2.70
  -3   7  -1    7.14    2.44
   3   7   0   33.87    5.87
  -3   7   0   31.33    5.33
   3  -7   0   36.92    5.64
  -3   7   0   31.83    5.65
   3   7  -1   71.53    8.61
   3  -7  -1   71.35    7.81
  -3   7   1   56.48    7.75
  -3   7   1   66.80    8.38
   3   7  -2  299.33   17.16
   3  -7  -2  273.49   15.54
  -3   7   2  328.70   17.94
  -3   7   2  298.25   16.96
   3   7  -3  107.54   10.12
   3  -7  -3  105.59    9.79
  -3   7   3  105.30    9.80
  -3   7   3  110.75   11.11
   3   7  -4  286.00   16.73
   3  -7  -4  314.14   17.17
  -3   7   4  324.02   19.73
  -3   7   4  319.84   16.80
  -3   7   5    3.49    2.80
   3   7  -5    2.76    1.77
   3  -7  -5    0.49    2.17
  -3   7   5    4.54    2.31
   3   7  -6  174.41   13.57
  -3   7   6  192.27   12.47
   3  -7  -6  172.99   13.83
  -3   7   6  153.19   15.89
   3   7  -7  402.80   20.90
   3  -7  -7  393.24   21.27
  -3   7   7  389.15   24.13
  -3   7   7  407.34   17.62
   3   7  -8   87.93   10.29
   3  -7  -8   84.72   10.86
  -3   7   8   90.27   11.88
  -3   7   8   86.08    8.58
   3   7  -9   44.39    7.48
  -3   7   9   39.35    7.81
   3  -7  -9   34.23    7.47
  -3   7  10   26.61    6.63
   3   7 -10   22.54    5.35
   3  -7 -10   25.04    6.38
   3   7 -11   95.59   12.11
   3  -7 -11  102.27   12.53
  -3   7  11  101.47   14.04
   3  -7 -12   29.74    7.57
  -3   7  12   20.89    7.70
   3   7 -12   21.33    5.96
  -3   7  13   30.47    7.59
   3  -7 -13   40.99    8.82
   3   7 -13   30.87    7.05
   3  -7 -14   25.36    7.38
  -3   7  14   12.67    6.98
   3   7 -14   35.43    7.60
   3   7 -15   90.45   13.31
   3  -7 -15   95.38   14.62
  -3   7  15   92.70   15.43
   3  -7 -16   18.33    7.11
  -3   7  16   13.98    5.87
   3   7 -16   17.97    6.13
   3  -7 -17   28.38    8.28
  -3   7  17   34.15    9.36
   3   7 -17   32.10    8.19
   3  -7 -18    8.01    5.16
  -3   7  18    4.53    3.67
   3   7 -18    3.03    2.61
   3   7 -19  163.90   20.69
   3  -7 -19  164.92   21.93
  -3   7  19  162.31   22.00
   3  -7 -20   -6.57    4.81
  -3   7  20    1.26    2.61
   3   7 -20    2.96    3.71
  -3   7  21   18.37    7.57
   3   7 -21    7.22    3.50
  -3   8 -18   20.73    8.14
  -3   8 -17   39.88   10.58
   3   8  16    1.28    2.69
  -3   8 -16   -1.43    4.34
   3   8  15   22.80    7.93
  -3   8 -15   26.84    8.04
   3   8  14   55.54   11.09
  -3   8 -14   60.62   11.69
   3   8  13    5.53    2.93
  -3   8 -13    8.30    4.82
   3   8  12   17.81    6.26
  -3   8 -12   22.97    6.53
   3   8  11   -1.25    2.12
  -3   8 -11   -1.67    1.77
  -3   8 -10  102.42   13.77
  -3   8  -9    1.17    2.81
  -3   8  -8    1.60    1.55
  -3   8  -7  397.60   24.77
  -3   8  -6   20.03    5.28
  -3   8  -5   -0.92    2.67
   3  -8   4   17.83    3.15
  -3   8  -4   23.22    5.36
   3  -8   3   13.08    3.10
   3   8   3   14.68    4.28
  -3   8  -3   14.61    4.09
   3   8   2    8.71    3.41
   3  -8   2    8.47    2.89
  -3   8  -2   17.42    3.92
  -3   8  -2    7.77    3.92
  -3   8  -1   19.14    5.28
   3  -8   1   20.45    4.36
   3  -8   1   17.41    4.69
   3   8   1   13.98    4.23
  -3   8  -1   15.10    4.07
   3  -8   0  342.85   16.69
  -3   8   0  302.96   17.07
  -3   8   0  317.63   19.38
  -3   8   1    1.31    1.05
   3   8  -1    0.99    2.09
  -3   8   1    4.71    2.76
   3  -8  -1    2.59    2.23
   3  -8  -2   48.12    6.49
  -3   8   2   34.17    7.18
  -3   8   2   41.73    6.80
   3   8  -2   42.36    6.48
   3   8  -3   81.92    8.94
   3  -8  -3   67.40    7.91
  -3   8   3   76.53    9.80
  -3   8   3   77.08    8.84
   3   8  -4   97.62    9.80
   3  -8  -4  109.48    9.96
  -3   8   4  115.74   10.09
   3   8  -5  251.03   15.83
   3  -8  -5  261.39   15.99
  -3   8   5  259.49   18.24
  -3   8   5  267.31   15.48
   3  -8  -6   49.58    7.17
  -3   8   6   49.34    8.47
   3   8  -6   45.03    7.27
  -3   8   6   43.64    6.05
   3   8  -7   58.21    8.08
   3  -8  -7   52.18    8.30
  -3   8   7   34.12    9.33
  -3   8   7   59.14    6.68
   3   8  -8   53.45    7.91
  -3   8   8   51.26    9.05
  -3   8   8   41.43    5.58
   3  -8  -8   44.59    7.31
   3   8  -9  244.33   17.40
   3  -8  -9  256.64   18.59
  -3   8   9  248.28   20.24
  -3   8   9  228.02   13.89
  -3   8  10    1.25    3.17
   3   8 -10   -2.72    2.52
   3  -8 -10    2.96    3.49
   3   8 -11   55.93    8.88
  -3   8  11   39.77    9.50
   3  -8 -11   50.62    9.09
   3  -8 -12   -2.99    2.60
  -3   8  12    3.07    3.72
   3   8 -12    3.14    2.28
   3  -8 -13   38.57    8.99
  -3   8  13   38.24    9.42
   3   8 -13   48.13    9.41
   3  -8 -14   21.00    6.38
  -3   8  14   25.33    7.68
   3   8 -14   33.40    7.92
   3  -8 -15    2.05    2.78
  -3   8  15    4.50    4.45
   3   8 -15    2.87    3.36
   3  -8 -16   32.59    9.13
  -3   8  16   24.69    9.08
   3   8 -16   27.65    7.74
   3  -8 -17   66.85   13.50
  -3   8  17   58.56   14.14
   3   8 -17   73.79   12.36
   3  -8 -18    2.34    2.36
  -3   8  18    4.25    3.72
   3   8 -18    3.91    3.56
   3  -8 -19    9.06    5.28
  -3   8  19   15.17    6.90
   3   8 -19    4.70    2.71
  -3   8  20    2.10    2.92
   3   8 -20   14.58    6.47
   3   8 -21   -4.27    2.85
  -3   9 -17   20.45    8.70
   3   9  16   67.61   13.81
  -3   9 -16   66.77   13.37
   3   9  15   -3.96    3.52
  -3   9 -15    0.94    2.69
   3   9  14   18.46    6.88
  -3   9 -14   17.62    6.38
   3   9  13    1.23    1.92
  -3   9 -13   -0.22    2.51
   3   9  12    6.86    4.29
  -3   9 -12    6.77    3.13
   3   9  11    8.11    4.87
  -3   9 -11    9.35    4.04
  -3   9 -10    2.38    2.83
  -3   9  -9  121.90   14.92
  -3   9  -8    7.34    3.18
  -3   9  -7    4.93    1.54
  -3   9  -6    2.38    1.75
  -3   9  -5   21.87    6.28
  -3   9  -4   38.99    7.21
  -3   9  -3   27.59    5.89
   3   9   3   45.58    8.17
   3  -9   3   40.84    5.55
   3  -9   2   16.95    4.53
   3   9   2   23.87    5.31
  -3   9  -2   17.08    4.53
  -3   9  -2   27.31    6.14
  -3   9  -1    0.55    1.41
   3  -9   1    1.02    1.35
   3  -9   1    0.42    1.88
   3   9   1   -0.43    2.02
  -3   9  -1   -1.26    1.19
  -3   9   0    1.08    1.13
   3  -9   0    3.11    2.52
   3  -9   0    1.37    1.74
  -3   9   0    1.44    2.06
   3   9  -1   80.42    8.98
   3  -9  -1   92.68    8.50
  -3   9   1   72.14    9.21
  -3   9   1   84.64   10.17
   3   9  -2  179.80   13.87
   3  -9  -2  186.76   12.56
  -3   9   2  200.23   14.72
  -3   9   2  189.84   14.56
   3   9  -3   86.35    9.63
   3  -9  -3   90.01    8.93
  -3   9   3   81.20   10.56
  -3   9   3   94.07    9.50
  -3   9   4   16.02    4.70
   3   9  -4   14.80    3.69
   3  -9  -4   15.84    3.91
  -3   9   4   18.51    4.46
  -3   9   5   16.39    4.40
   3  -9  -5   22.30    4.91
   3   9  -5   21.40    4.83
  -3   9   5   21.54    4.47
  -3   9   6    6.15    3.23
   3  -9  -6    2.59    1.56
   3   9  -6    6.48    3.36
  -3   9   6    8.43    2.92
   3   9  -7  321.32   19.74
   3  -9  -7  317.39   19.68
  -3   9   7  342.56   16.59
  -3   9   8   49.56    6.07
   3   9  -8   40.07    7.00
  -3   9   8   31.11    8.10
   3  -9  -8   29.34    6.72
  -3   9   9    7.90    2.67
   3   9  -9    2.64    3.11
  -3   9   9    3.76    2.68
   3  -9  -9    4.44    3.01
  -3   9  10   14.63    6.73
   3   9 -10   16.43    4.72
   3  -9 -10   17.32    4.57
  -3   9  11    6.37    5.12
   3   9 -11    1.91    1.55
   3  -9 -11    6.74    3.94
   3   9 -12    3.28    1.87
  -3   9  12    6.87    3.10
   3  -9 -13    3.57    3.64
  -3   9  13   10.80    5.65
   3   9 -13   12.42    4.37
   3   9 -14  127.54   15.34
   3  -9 -14  105.55   15.14
   3  -9 -15   18.36    6.67
  -3   9  15   16.21    7.10
   3   9 -15   15.32    5.30
   3  -9 -16   31.35    9.45
  -3   9  16   21.03    8.35
   3   9 -16   31.08    8.14
   3  -9 -17   -0.26    2.48
  -3   9  17    1.13    2.67
   3   9 -17    2.11    2.00
   3  -9 -18   12.69    6.71
  -3   9  18   14.94    7.94
   3   9 -18    8.16    3.44
   3  -9 -19   83.42   15.60
  -3   9  19   72.25   15.20
   3   9 -19   69.57   12.33
   3   9 -20   15.19    6.57
   3  10  17    9.13    5.55
   3  10  16   14.59    7.31
  -3  10 -16   11.68    6.51
   3  10  15    3.67    3.57
  -3  10 -15   -4.64    3.96
   3  10  14   36.71   10.15
  -3  10 -14   23.81    7.64
   3  10  13   -3.10    3.19
  -3  10 -13    1.11    1.47
  -3  10 -12   49.23   10.30
   3  10  12   42.95    9.99
  -3  10 -11   46.10   10.14
   3  10  11   42.77   10.29
  -3  10 -10  126.34   15.95
  -3  10  -9   -0.55    2.61
  -3  10  -8    1.22    2.10
  -3  10  -7  428.43   27.58
  -3  10  -6   78.18   11.29
  -3  10  -5   14.06    5.01
  -3  10  -4   -2.46    2.98
  -3  10  -3   32.18    7.38
  -3  10  -3   41.50    5.46
  -3  10  -2   67.41    7.82
   3  10   2   90.90    9.72
  -3  10  -2   75.94   10.45
  -3  10  -1    0.77    1.74
   3  10   1    2.11    2.47
   3 -10   1   -1.97    2.83
  -3  10  -1   -1.89    2.22
   3 -10   0   47.98    6.14
  -3  10   0   34.54    6.75
   3 -10   0   39.18    5.76
   3  10   0   25.54    5.43
  -3  10   0   39.45    7.21
  -3  10   1   22.18    4.85
   3 -10  -1   24.23    4.04
  -3  10   1   26.06    5.92
  -3  10   2    2.83    1.88
  -3  10   2    0.94    2.02
   3  10  -2    0.62    1.83
   3 -10  -2    2.69    2.36
  -3  10   3   18.14    5.66
   3 -10  -3   18.56    4.11
   3  10  -3   25.17    5.03
  -3  10   3   23.71    5.03
   3  10  -4  148.60   12.07
   3 -10  -4  149.61   11.65
  -3  10   4  148.93   14.03
  -3  10   4  154.10   12.64
   3  10  -5  217.86   14.92
   3 -10  -5  207.19   14.12
  -3  10   5  209.39   17.22
  -3  10   5  206.93   14.21
   3  10  -6   69.54    8.42
   3 -10  -6   71.64    8.47
  -3  10   6   64.10    7.60
  -3  10   7    3.73    2.93
   3  10  -7    1.11    2.00
  -3  10   7    3.98    1.91
   3 -10  -7    3.56    2.82
   3  10  -8   92.34   10.35
   3 -10  -8   74.90   10.41
  -3  10   8   94.63    8.35
   3  10  -9   14.31    4.38
  -3  10   9   15.86    3.48
   3 -10  -9   13.60    4.88
   3  10 -10  109.40   12.09
   3 -10 -10  113.52   12.85
  -3  10  11    1.13    1.86
   3  10 -11    1.59    1.47
   3 -10 -11   -0.26    1.75
   3  10 -12  109.00   12.93
   3 -10 -12  111.20   14.29
  -3  10  12  113.27   16.02
   3 -10 -13   26.50    6.95
  -3  10  13   17.79    8.05
   3  10 -13   26.77    6.89
  -3  10  14   21.60    6.06
   3 -10 -14   23.41    6.80
   3  10 -14   28.06    7.09
   3 -10 -15   -0.69    1.85
  -3  10  15   -5.42    4.05
   3  10 -15    4.98    3.44
   3  10 -16   84.87   12.75
   3 -10 -16   80.88   13.82
  -3  10  16   84.19   14.95
   3 -10 -17   -0.76    2.75
  -3  10  17    0.71    3.43
   3  10 -17    4.48    3.65
  -3  10  18    0.65    3.18
   3  10 -18   -2.84    3.41
   3 -10 -19   -4.88    4.26
  -3  10  19    1.99    3.53
   3  10 -19   -0.10    3.61
   3  10 -20   72.59   13.91
   3  11  17    5.15    4.98
   3  11  16   35.94   11.35
  -3  11 -16   19.02    7.78
   3  11  15   -9.59    5.26
  -3  11 -15    9.76    5.92
   3  11  14   -2.92    3.74
  -3  11 -14    2.94    3.58
  -3  11 -13    7.43    4.42
   3  11  13   10.76    5.92
  -3  11 -12   78.91   13.65
   3  11  12   55.98   12.24
  -3  11 -11    3.19    2.18
   3  11  11    0.34    1.64
  -3  11 -10   -2.20    2.64
  -3  11  -9    3.32    3.44
  -3  11  -8    8.24    4.62
  -3  11  -7   -1.44    2.16
  -3  11  -6   33.95    7.97
  -3  11  -5    1.00    2.25
  -3  11  -4   51.98    9.36
  -3  11  -4   46.57    5.41
  -3  11  -3    8.13    3.98
  -3  11  -3    6.41    2.28
  -3  11  -2   61.69    8.36
   3  11   2   46.62    7.71
  -3  11  -2   75.48   10.59
  -3  11  -1    5.97    3.74
   3  11   1    7.27    2.89
   3 -11   1    4.36    2.36
  -3  11   0   21.78    5.89
   3 -11   0   35.03    5.36
   3 -11   0   21.31    5.26
   3  11   0   48.46    6.98
  -3  11   0   41.79    7.22
   3 -11  -1  131.05   10.22
  -3  11   1  140.50   12.90
  -3  11   1  154.40   13.71
   3  11  -2  407.25   20.76
   3 -11  -2  376.41   17.29
  -3  11   2  333.46   22.47
  -3  11   2  383.31   21.29
   3  11  -3   -3.96    2.40
  -3  11   3    1.99    3.14
   3 -11  -3    3.98    2.25
  -3  11   3    0.12    1.90
   3  11  -4  552.68   24.25
   3 -11  -4  611.89   23.41
  -3  11   4  613.17   33.30
  -3  11   4  583.20   24.81
   3  11  -5  120.12   11.30
   3 -11  -5  124.57   11.05
  -3  11   5  138.44   11.71
   3  11  -6    9.27    3.58
   3 -11  -6    9.82    3.06
  -3  11   6    4.86    4.27
  -3  11   6   10.13    3.12
  -3  11   7    0.75    2.31
   3  11  -7    6.65    3.18
   3 -11  -7    4.57    2.96
  -3  11   7    2.34    1.91
  -3  11   8  204.55   19.13
   3  11  -8  217.93   16.58
   3 -11  -8  236.62   17.23
  -3  11   8  273.37   14.70
  -3  11   9   24.61    6.50
   3  11  -9   20.32    5.55
   3 -11  -9   13.51    4.50
   3  11 -10    0.03    1.35
   3 -11 -10   -1.90    2.58
  -3  11  11    1.93    4.08
   3  11 -11   -1.32    2.26
   3 -11 -11    3.40    2.93
  -3  11  12    4.54    3.76
   3  11 -12    4.08    2.69
   3 -11 -12    4.86    2.76
  -3  11  13    4.43    5.23
   3  11 -13    2.20    1.58
   3 -11 -13    1.98    2.30
   3 -11 -14   45.16    9.45
  -3  11  14   34.87    8.94
   3  11 -14   41.31    8.48
   3 -11 -15    3.45    2.72
  -3  11  15    1.80    2.97
  -3  11  16   -1.20    2.64
   3 -11 -16    0.66    1.90
   3  11 -16   -1.55    2.20
   3 -11 -17    3.50    2.31
  -3  11  17    0.91    3.83
   3  11 -17    7.90    4.95
   3 -11 -18   30.89    9.30
  -3  11  18   28.95    8.92
   3 -11 -19   18.72    7.95
   3  12  16   -2.20    3.50
   3  12  15    0.09    2.02
  -3  12 -15    9.37    5.82
  -3  12 -14   39.34   10.24
   3  12  14   11.17    7.33
  -3  12 -13   -2.84    3.90
   3  12  13    2.94    3.67
  -3  12 -12   19.16    7.27
   3  12  12   13.09    6.50
  -3  12 -11    7.69    3.24
   3  12  11   12.26    5.84
  -3  12 -10  123.24   16.64
   3  12  10  125.33   16.95
  -3  12  -9    9.77    4.85
  -3  12  -8   45.60    9.88
  -3  12  -7    8.70    4.75
  -3  12  -6   91.68   13.35
  -3  12  -5   15.47    5.22
  -3  12  -4   57.86    6.35
  -3  12  -4   67.47   10.61
  -3  12  -3   67.63    7.59
  -3  12  -3   75.60   11.24
  -3  12  -2   98.99    9.73
  -3  12  -2   98.54   12.34
  -3  12  -1    0.89    1.47
   3  12   1    2.33    1.34
  -3  12   0    0.18    1.30
   3 -12   0    4.18    2.16
  -3  12   0    4.43    2.94
   3  12   0    4.53    2.34
   3 -12   0    1.60    1.02
  -3  12   1    0.44    1.51
   3 -12  -1   -0.33    1.07
   3 -12  -1    2.20    1.60
  -3  12   1   -0.94    1.17
   3 -12  -2   56.21    6.58
  -3  12   2   65.43    9.70
  -3  12   2   46.98    8.49
   3  12  -3    1.24    2.08
   3 -12  -3    0.53    1.17
  -3  12   3    1.03    2.10
  -3  12   3   -0.29    2.22
   3  12  -4   57.97    7.80
   3 -12  -4   54.49    6.79
  -3  12   4   56.19    8.08
   3  12  -5  285.76   17.42
   3 -12  -5  278.81   16.25
  -3  12   5  289.35   17.41
   3  12  -6   41.54    7.00
  -3  12   6   44.87    8.89
  -3  12   6   45.31    6.53
   3 -12  -6   42.75    6.61
   3  12  -7  161.27   13.44
   3 -12  -7  175.71   14.00
  -3  12   7  160.60   17.06
  -3  12   7  173.63   12.63
   3  12  -8  195.91   15.09
   3 -12  -8  170.72   14.80
  -3  12   8  147.65   18.44
  -3  12   9    0.69    1.94
   3  12  -9    0.44    1.70
   3 -12  -9   -0.43    1.87
  -3  12  10   17.68    6.43
   3  12 -10   18.56    4.73
   3 -12 -10   15.60    4.89
  -3  12  11   -0.57    2.31
   3  12 -11    1.08    1.74
   3 -12 -11    0.87    1.91
   3  12 -12   92.56   11.66
   3 -12 -12   72.35   12.23
  -3  12  12   99.80   15.73
  -3  12  13   -2.87    3.53
   3  12 -13   -1.42    1.65
   3 -12 -13   -0.79    1.50
   3  12 -14    4.57    2.25
  -3  12  14    0.36    2.70
   3 -12 -14    5.41    3.90
   3 -12 -15    3.79    2.47
  -3  12  15    1.95    1.88
   3  12 -15    7.49    3.84
   3 -12 -16   14.93    6.29
  -3  12  16   15.38    7.17
   3 -12 -17   -1.22    1.97
  -3  12  17   -0.70    2.95
   3 -12 -18    4.67    3.63
   3  13  15   21.35    9.26
  -3  13 -14   -2.90    3.68
   3  13  14   -0.14    3.40
  -3  13 -13    7.69    5.05
   3  13  13    3.54    5.08
  -3  13 -12   16.62    6.75
   3  13  12   16.99    6.92
  -3  13 -11   -0.45    1.83
   3  13  11    1.84    3.53
  -3  13 -10   21.37    7.34
   3  13  10    9.50    5.40
  -3  13  -9    7.69    4.52
  -3  13  -8   59.49   11.20
  -3  13  -7    7.10    4.50
  -3  13  -6   45.49    9.65
  -3  13  -5   11.29    5.28
  -3  13  -4    2.18    3.43
  -3  13  -3   27.75    7.45
  -3  13  -3   26.23    4.97
  -3  13  -2   33.23    7.10
  -3  13  -2   24.55    6.16
  -3  13  -1  112.68   12.13
   3  13   1   95.00   10.02
  -3  13   0   17.78    6.14
  -3  13   0   22.27    5.25
   3 -13   0    3.93    2.33
   3  13   0   18.98    4.03
  -3  13   1   10.30    4.98
   3 -13  -1   27.98    4.80
   3  13  -1   25.67    5.20
   3 -13  -1    8.58    2.93
  -3  13   1   30.31    6.78
   3 -13  -2   85.74    8.15
  -3  13   2   90.17   13.09
  -3  13   2   70.99   10.01
  -3  13   3    5.43    4.40
   3 -13  -3    7.80    2.43
  -3  13   3    7.89    2.69
   3  13  -4  412.44   21.47
   3 -13  -4  400.67   18.68
  -3  13   4  355.62   25.75
  -3  13   4  387.00   21.38
   3  13  -5   17.20    3.90
   3 -13  -5   17.74    3.96
  -3  13   5    7.62    5.41
  -3  13   5   20.23    4.78
   3  13  -6   96.31   10.48
   3 -13  -6  112.02   10.41
  -3  13   6  101.97   14.08
  -3  13   6  110.80   10.82
   3  13  -7    3.35    2.18
  -3  13   7    4.38    4.59
   3 -13  -7    4.27    2.51
  -3  13   7    2.27    1.84
   3  13  -8  205.94   15.58
   3 -13  -8  199.29   15.51
  -3  13   8  202.17   20.39
   3  13  -9    2.02    2.79
  -3  13   9    3.07    2.84
   3 -13  -9    4.00    3.27
  -3  13  10   20.94    8.23
   3  13 -10   43.85    8.19
   3 -13 -10   34.58    6.91
  -3  13  11    8.17    4.89
   3  13 -11    6.09    2.13
   3 -13 -11    8.22    4.64
  -3  13  12    2.04    2.73
   3 -13 -12    2.00    2.56
  -3  13  13    3.24    3.25
   3 -13 -13    8.72    5.03
  -3  13  14   18.38    8.40
   3 -13 -14   12.07    4.99
  -3  13  15    1.07    3.91
   3 -13 -15   -0.64    2.43
   3 -13 -16    0.52    2.99
  -3  13  16   -0.89    2.33
   3 -13 -17   22.35    7.28
  -3  13  17    6.00    4.87
   3 -13 -18   21.65    7.46
   3  14  14   15.07    7.48
  -3  14 -13    1.75    3.49
   3  14  13    0.29    3.02
  -3  14 -12   -1.28    3.21
   3  14  12    0.31    2.19
  -3  14 -11   83.06   14.25
   3  14  11   59.19   12.09
  -3  14 -10   93.16   15.09
   3  14  10   98.37   16.20
  -3  14  -9    9.71    5.09
   3  14   9    1.33    3.25
  -3  14  -8   26.11    7.89
  -3  14  -7   56.06   11.15
  -3  14  -6   73.10   12.24
  -3  14  -5   -1.37    2.52
  -3  14  -4   52.63   10.03
  -3  14  -3  249.08   20.91
  -3  14  -2   56.52   10.16
  -3  14  -2   47.67    7.87
  -3  14  -1    2.92    2.18
  -3  14  -1    0.04    1.15
  -3  14   0   -5.40    4.11
  -3  14   0   -0.76    1.28
   3  14   0   -1.76    1.83
   3  14  -1  109.76   10.31
  -3  14   1  100.66   12.60
   3  14  -2   82.74    9.42
  -3  14   2  105.86   12.77
  -3  14   3    0.54    3.09
  -3  14   3    1.59    1.16
   3  14  -4    5.71    3.28
  -3  14   4   -0.60    2.37
  -3  14   4    5.14    2.25
   3  14  -5    1.55    1.99
  -3  14   5   -2.24    2.42
   3 -14  -5    0.90    1.12
  -3  14   5    0.92    1.15
   3  14  -6    4.85    2.96
  -3  14   6   -3.00    2.81
   3 -14  -6    2.45    2.20
  -3  14   6    2.63    2.10
   3  14  -7   25.39    5.56
  -3  14   7   23.15    7.24
   3 -14  -7   26.18    5.47
   3 -14  -8  106.49   11.18
  -3  14   8  113.18   15.63
   3 -14  -9  145.12   13.99
  -3  14   9  130.63   19.15
  -3  14  10    3.80    3.16
   3 -14 -10    3.79    2.14
  -3  14  11   11.30    5.48
   3 -14 -11   14.53    5.40
  -3  14  12    3.26    2.26
   3 -14 -12    4.67    2.87
   3 -14 -13   51.99   10.30
  -3  14  13   36.21   12.96
  -3  14  14  -13.97    6.53
   3 -14 -14   -1.69    2.59
  -3  14  15    5.29    5.58
   3 -14 -15    7.85    5.10
  -3  14  16    7.56    6.07
   3 -14 -16   10.21    4.71
   3 -14 -17   -1.52    2.01
   3 -14 -18   17.97    7.37
  -3  15 -12   -1.31    3.23
   3  15  12    1.24    2.88
  -3  15 -11    3.77    5.18
   3  15  11    2.70    3.76
  -3  15 -10    8.86    4.85
   3  15  10    5.42    5.07
  -3  15  -9   13.60    6.41
   3  15   9   15.46    7.06
  -3  15  -8   38.08    9.29
  -3  15  -7   -1.67    3.93
  -3  15  -6    2.52    4.33
  -3  15  -5  118.16   15.26
  -3  15  -4    8.95    4.37
  -3  15  -3   18.01    6.09
  -3  15  -2   -1.62    2.05
  -3  15  -2    1.80    1.86
  -3  15  -1  153.34   15.11
  -3  15  -1  178.69   17.65
  -3  15   0    1.87    1.59
  -3  15   0    3.31    2.89
  -3  15   1    9.02    3.96
  -3  15   1    3.29    4.66
  -3  15   2    1.46    2.55
  -3  15   2    5.93    3.01
  -3  15   3   51.04    8.28
  -3  15   3   27.17    7.86
  -3  15   4    0.11    2.47
  -3  15   4    1.09    1.79
  -3  15   5   -1.63    2.03
  -3  15   5   12.54    4.43
  -3  15   6   14.33    5.50
  -3  15   7   -2.56    2.58
  -3  15   8    0.82    2.58
  -3  15   9   -0.40    3.24
  -3  15  10    4.79    3.93
  -3  15  11   70.54   13.58
  -3  15  12   -0.55    3.15
  -3  15  13   19.37    8.73
  -3  15  14    1.22    3.37
  -3  15  15   41.24   12.35
   3  16  11   79.43   15.51
  -3  16 -11   96.47   16.41
   3  16  10   26.41    8.50
  -3  16 -10   15.42    6.60
  -3  16  -9   13.55    5.74
   3  16   9   19.89    7.77
  -3  16  -8    2.55    2.77
   3  16   8    4.17    4.57
  -3  16  -7   13.51    5.91
  -3  16  -6    3.91    4.18
  -3  16  -5    6.98    4.15
  -3  16  -4   13.75    5.77
  -3  16  -3  141.59   16.63
  -3  16  -2   11.80    5.62
  -3  16  -1   10.83    4.31
  -3  16  -1    9.83    4.32
  -3  16   0    2.55    2.94
  -3  16   0    4.27    2.89
  -3  16   1  239.00   19.62
  -3  16   1  118.83   14.34
  -3  16   2    2.95    3.17
  -3  16   2    1.37    2.42
  -3  16   3   16.63    8.15
  -3  16   3   33.89    7.77
  -3  16   4    1.54    2.16
  -3  16   4    7.04    3.62
  -3  16   5   85.68   12.89
  -3  16   5   91.17   11.07
  -3  16   6    6.07    5.19
  -3  16   7   10.81    5.87
  -3  16   8   54.77   12.27
  -3  16   9   89.57   15.17
  -3  16  10    3.53    3.36
  -3  16  11   -0.22    3.64
  -3  16  12   34.26    9.38
  -3  16  13   20.33    7.00
  -3  16  14   -0.90    2.82
  -3  17 -10    7.62    5.09
   3  17  10   -1.91    3.70
  -3  17  -9   20.93    7.84
   3  17   9   18.01    7.36
  -3  17  -8    9.10    5.46
   3  17   8    2.40    2.27
  -3  17  -7   -2.85    4.74
  -3  17  -6    2.17    2.01
  -3  17  -5   43.88   10.12
  -3  17  -4   18.99    5.66
  -3  17  -3   26.81    7.54
  -3  17  -2    8.78    4.59
  -3  17  -1   19.88    5.86
  -3  17   0    2.25    3.48
  -3  17   0    1.19    1.71
  -3  17   1   -1.65    2.70
  -3  17   1    1.15    1.84
  -3  17   2    2.43    3.34
  -3  17   2    4.29    3.09
  -3  17   3   51.76   11.10
  -3  17   3   67.64   10.26
  -3  17   4   -1.81    3.28
  -3  17   4    0.07    1.53
  -3  17   5   -0.54    2.16
  -3  17   6    3.41    2.64
  -3  17   7   23.93    7.95
  -3  17   8    1.50    2.56
  -3  17   9   40.58   11.05
  -3  17  10   16.00    7.33
  -3  17  11   82.09   16.19
  -3  17  12    7.57    5.37
  -3  17  13   31.62   12.11
  -3  18  -9   48.17   11.99
  -3  18  -8   29.37    8.84
   3  18   8   25.62    8.43
  -3  18  -7    4.44    3.07
   3  18   7   -1.64    2.37
  -3  18  -6    6.79    4.03
  -3  18  -5    0.94    2.50
  -3  18  -4   22.33    7.75
  -3  18  -3   30.47    7.83
  -3  18  -2    0.89    1.57
  -3  18  -1    1.72    3.14
  -3  18   0   31.45    8.11
  -3  18   1   99.19   14.63
  -3  18   1   70.35   11.54
  -3  18   2    2.17    2.32
  -3  18   2   -4.90    3.12
  -3  18   3   20.78    7.18
  -3  18   3   36.89    7.78
  -3  18   4    3.54    4.64
  -3  18   5   35.56    9.87
  -3  18   6    6.41    4.71
  -3  18   7   -6.21    4.27
  -3  18   8    0.80    3.43
  -3  18   9   57.30   13.44
  -3  18  10    5.26    4.11
  -3  18  11   -7.92    5.26
  -3  18  12   -2.64    3.99
  -3  19  -7   24.01    8.03
   3  19   7   13.90    7.70
  -3  19  -6   10.70    5.31
   3  19   6   -2.76    4.72
  -3  19  -5   -0.20    1.61
  -3  19  -4    3.85    4.16
  -3  19  -3   -0.08    2.29
  -3  19  -2    1.49    1.97
  -3  19  -1    4.90    4.05
  -3  19   0    2.49    1.68
  -3  19   1    0.36    2.51
  -3  19   2   -0.16    2.75
  -3  19   2   -1.03    2.62
  -3  19   3    1.74    2.83
  -3  19   4   -0.64    1.94
  -3  19   5    0.88    1.75
  -3  19   6   -4.46    3.67
  -3  19   7    2.67    5.36
  -3  19   8    4.53    5.19
  -3  19   9    4.41    5.10
  -3  19  10   -2.51    3.28
  -3  19  11    5.09    6.03
  -3  20  -6   24.72    8.07
  -3  20  -5   10.75    5.57
   3  20   5    7.33    4.54
  -3  20  -4   -1.42    3.27
  -3  20  -3   83.89   14.23
  -3  20  -2   10.95    4.52
  -3  20  -1   21.56    6.97
  -3  20   0   21.06    6.53
  -3  20   1  110.86   14.98
  -3  20   3   -0.01    2.32
  -3  20   4   25.05   10.43
  -3  20   5    1.56    2.42
  -3  20   6    5.91    3.45
  -3  20   7   11.91    6.13
  -3  20   8   14.59    6.66
  -3  20   9   16.02    6.84
  -3  21  -4   39.31   10.39
  -3  21  -3    9.52    5.61
  -3  21  -2    1.43    1.68
  -3  21  -1   18.66    6.98
  -3  21   0   11.36    5.23
  -3  21   4   -2.34    3.05
  -3  21   5    2.23    3.70
  -3  21   6    5.81    4.23
  -3  21   7   -6.85    4.71
  -3  21   8    3.07    4.30
  -3  22  -3   27.90    8.38
  -3  22  -2   25.38    7.87
  -3  22  -1   -1.69    3.75
  -3  22   5    5.00    4.58
  -3  22   6    2.91    4.21
  -3  22   7    0.16    2.79
  -4   0 -15    0.53    3.63
  -4   0 -14   52.83   10.51
  -4   0 -13   -0.23    2.58
  -4   0 -12   85.23   13.64
  -4   0 -11   -0.62    2.82
  -4   0 -10   16.58    5.55
  -4   0  -9   -1.30    2.23
  -4   0  -8  195.12   17.74
  -4   0  -7   -0.15    2.44
  -4   0  -6  272.84   20.61
   4   0   5    1.68    3.69
  -4   0  -5   -1.37    2.34
   4   0   4  259.82   20.44
  -4   0  -4  306.80   20.85
   4   0   3    1.09    1.99
  -4   0  -3   -3.30    2.84
  -4   0  -2   81.76   10.43
   4   0   2   67.65   10.28
   4   0   1    4.09    3.54
  -4   0  -1   -1.70    1.93
   4   0   0  236.87   17.67
  -4   0   0  297.33   19.17
   4   0  -1    1.64    1.84
  -4   0   1   -2.51    2.36
   4   0  -2   12.10    4.16
  -4   0   2    3.97    2.67
   4   0  -3    1.80    2.71
  -4   0   3    1.38    1.96
   4   0  -4  342.25   21.09
  -4   0   4  354.63   21.71
   4   0  -5   -0.16    1.97
   4   0  -6  437.15   24.26
   4   0  -7    3.02    2.93
   4   0  -8  240.13   18.90
   4   0  -9    0.88    2.54
   4   0 -10  553.90   30.57
  -4   0  11   -5.75    5.03
   4   0 -11   -4.63    4.51
  -4   0  12  272.70   22.76
   4   0 -12  280.04   22.64
  -4   0  13   -2.51    4.64
   4   0 -13    0.26    1.99
  -4   0  14   25.89    7.71
   4   0 -14   33.09    8.55
  -4   0  15    1.68    1.78
   4   0 -15   -4.45    4.57
  -4   0  16   11.91    5.72
   4   0 -16   11.73    5.33
  -4   0  17   -0.64    1.57
   4   0 -17    1.56    3.72
  -4   0  18   21.42    7.16
   4   0 -18   12.35    6.95
  -4   0  19   -3.81    3.51
   4   0 -19   -1.83    2.18
  -4   0  20   44.01   11.50
   4   0 -20   38.67   10.29
  -4   1 -15    8.04    3.99
  -4  -1 -14   44.84    9.97
  -4   1 -14   37.15    8.75
  -4  -1 -13   -4.28    4.11
  -4   1 -13   -2.87    3.04
  -4  -1 -12    7.58    4.47
  -4   1 -12    3.00    1.76
  -4  -1 -11   35.72    8.29
  -4   1 -11   44.98    9.45
  -4  -1 -10   32.38    7.39
  -4   1 -10   32.99    8.03
  -4  -1  -9   11.88    4.63
  -4   1  -9   19.17    5.88
  -4  -1  -8  194.25   17.32
  -4   1  -8  191.42   17.91
  -4  -1  -7   63.12   10.15
  -4   1  -7   70.79   10.50
  -4  -1  -6  231.80   18.96
  -4   1  -6  240.60   19.18
   4  -1   5    1.47    2.04
   4   1   5   -0.97    3.44
  -4  -1  -5    3.35    2.66
  -4   1  -5   -0.10    1.78
   4  -1   4  323.18   22.79
   4   1   4  313.77   22.31
  -4  -1  -4  325.56   21.95
  -4   1  -4  381.90   23.22
   4  -1   3  139.73   14.76
   4   1   3  135.86   15.01
  -4  -1  -3  124.17   14.02
  -4   1  -3  160.68   14.84
   4  -1   2  127.55   14.87
   4   1   2  143.25   14.97
  -4  -1  -2  131.62   13.52
  -4   1  -2  154.30   14.20
   4   1   1    3.23    3.29
   4  -1   1    1.10    2.85
  -4  -1  -1    2.15    1.80
  -4   1  -1   -0.57    1.42
   4   1   0   21.83    5.89
  -4  -1   0   13.81    4.11
  -4   1   0   22.32    5.15
   4  -1   0   26.57    6.29
   4  -1  -1   20.58    5.49
   4   1  -1   20.02    5.42
  -4  -1   1   14.18    4.73
  -4   1   1   15.32    4.20
   4   1  -2  245.15   17.62
   4  -1  -2  246.12   17.55
  -4  -1   2  217.80   17.31
  -4   1   2  231.16   16.32
   4   1  -3   40.01    7.44
  -4  -1   3   36.68    7.03
   4  -1  -3   33.76    6.63
  -4   1   3   27.97    6.07
   4   1  -4    4.65    2.78
   4  -1  -4    1.00    1.75
  -4   1   4    0.71    1.84
   4   1  -5    7.88    2.91
   4  -1  -5    9.19    3.75
  -4   1   5   13.69    4.52
   4   1  -6   68.63    9.85
   4  -1  -6   62.95    9.16
   4   1  -7   57.93    8.81
   4  -1  -7   64.86    9.41
  -4   1   8  209.01   18.42
   4   1  -8  236.17   18.66
   4  -1  -8  218.45   18.17
   4   1  -9    4.86    2.82
  -4   1   9    3.99    2.03
   4  -1  -9    9.49    4.33
  -4   1  10   42.20    8.74
   4  -1 -10   59.27   10.63
   4   1 -10   52.57    9.27
  -4   1  11    2.63    2.05
   4   1 -11    4.60    3.34
   4  -1 -11    3.91    2.72
  -4   1  12  444.93   29.63
   4   1 -12  469.19   29.51
   4  -1 -12  458.67   29.92
  -4   1  13    6.21    4.05
   4   1 -13    2.99    4.10
   4  -1 -13   -0.48    2.54
  -4   1  14   -2.25    1.84
   4   1 -14   -2.42    3.86
   4  -1 -14    3.88    4.46
  -4   1  15   -0.35    2.32
   4   1 -15    5.31    4.20
   4  -1 -15    1.05    2.68
   4   1 -16   69.26   14.08
   4  -1 -16   79.00   14.14
  -4   1  16   65.09   12.69
  -4   1  17    0.00    2.36
   4   1 -17    0.00    1.94
  -4   1  18    8.61    5.49
   4   1 -18    6.92    5.68
   4  -1 -18    6.13    4.79
  -4   1  19   10.14    5.07
   4   1 -19    4.40    3.60
   4  -1 -19   11.66    6.43
  -4   1  20   33.90   10.43
   4   1 -20   45.78   11.81
   4  -1 -20   30.18    9.76
  -4   1  21    4.73    2.81
  -4   1  22    3.08    3.73
  -4   2 -16    1.14    1.81
  -4   2 -15    0.21    3.06
  -4  -2 -14    5.44    2.48
  -4   2 -14    5.33    3.88
  -4  -2 -13    5.94    4.72
  -4   2 -13    1.00    1.63
  -4  -2 -12   34.63    7.78
  -4   2 -12   30.94    7.73
  -4  -2 -11    1.10    2.59
  -4   2 -11    2.59    2.36
  -4  -2 -10   31.11    6.88
  -4   2 -10   23.10    6.56
  -4  -2  -9   22.17    6.72
  -4   2  -9   31.29    7.44
  -4  -2  -8  112.95   13.27
  -4   2  -8  104.43   13.01
  -4  -2  -7   11.88    3.39
  -4   2  -7   23.99    6.76
  -4  -2  -6   29.48    6.88
  -4   2  -6   23.25    6.23
   4   2   5   66.16   10.52
  -4   2  -5   66.31   10.14
   4  -2   5   43.59    9.58
  -4  -2  -5   68.74    9.97
   4  -2   4  100.78   12.98
   4   2   4  106.15   12.91
  -4  -2  -4  109.58   12.23
  -4   2  -4  117.10   13.16
   4   2   3   84.68   11.84
   4  -2   3   94.68   12.40
  -4  -2  -3   95.70   11.25
  -4   2  -3  117.56   12.89
   4  -2   2  242.82   18.99
   4   2   2  196.97   17.85
  -4  -2  -2  221.24   16.87
  -4   2  -2  257.84   18.46
   4   2   1  187.29   16.15
   4  -2   1  179.91   16.29
  -4  -2  -1  186.36   15.55
  -4   2  -1  190.14   15.94
   4   2   0  185.89   16.10
   4  -2   0  199.23   16.23
  -4  -2   0  174.00   15.46
  -4   2   0  191.10   15.25
   4   2  -1   15.97    4.36
   4  -2  -1   20.24    4.74
  -4  -2   1   17.87    5.65
  -4   2   1   19.37    5.34
   4   2  -2    1.77    2.57
   4  -2  -2    1.60    2.31
  -4  -2   2    2.15    2.42
  -4   2   2    4.17    3.12
   4   2  -3   41.97    7.59
   4  -2  -3   38.23    7.07
  -4   2   3   36.87    6.54
   4   2  -4   64.11    9.29
   4  -2  -4   50.12    9.05
  -4   2   4   68.17    9.09
   4   2  -5    4.59    3.31
   4  -2  -5   -0.02    1.91
  -4   2   5    2.70    1.84
   4   2  -6  443.53   24.55
   4  -2  -6  432.84   24.17
  -4   2   6  418.55   24.39
  -4   2   6  438.89   23.60
   4   2  -7  268.54   19.16
   4  -2  -7  247.54   18.85
  -4   2   7  253.75   19.73
   4   2  -8  116.31   13.10
   4  -2  -8  115.24   12.85
  -4   2   8  102.59   12.81
   4   2  -9   12.20    4.86
   4  -2  -9   14.71    4.33
  -4   2   9   11.09    4.71
   4   2 -10  543.96   29.87
   4  -2 -10  593.73   31.35
  -4   2  10  568.24   31.80
   4   2 -11    8.83    3.44
   4  -2 -11    9.91    4.73
  -4   2  11   15.70    5.94
   4   2 -12   40.14    8.60
   4  -2 -12   33.23    8.58
  -4   2  12   32.88    8.00
   4   2 -13   92.32   13.55
   4  -2 -13   92.58   13.47
  -4   2  13   83.21   13.02
   4  -2 -14   35.07    8.95
   4   2 -14   21.23    7.43
  -4   2  14   30.23    7.94
  -4   2  15    1.70    3.18
   4   2 -15    0.84    2.86
   4  -2 -15   -1.44    3.30
  -4   2  16    5.99    4.63
   4   2 -16   13.16    6.82
   4  -2 -16    3.20    2.37
  -4   2  17    4.45    3.77
   4   2 -17    2.06    3.74
   4  -2 -17    4.23    3.61
  -4   2  18   25.80    8.71
   4   2 -18   19.93    7.42
   4  -2 -18    6.09    5.20
  -4   2  19   -2.52    4.13
   4   2 -19    0.97    2.03
   4  -2 -19   -0.06    3.30
  -4   2  20    7.16    3.66
   4   2 -20    9.36    5.98
   4  -2 -20   12.56    6.83
  -4   2  21    1.03    1.94
  -4   3 -16   16.39    7.09
  -4   3 -15   39.30    9.90
  -4   3 -14   20.00    6.82
  -4  -3 -13    0.33    2.77
  -4   3 -13    3.24    2.45
  -4  -3 -12   -2.62    2.05
  -4   3 -12   -1.83    2.46
  -4  -3 -11   77.71   11.68
  -4   3 -11   69.08   11.61
  -4  -3 -10  141.81   16.35
  -4   3 -10  135.40   15.88
  -4  -3  -9   12.76    5.22
  -4   3  -9   18.28    6.50
  -4  -3  -8    2.28    1.84
  -4   3  -8    0.61    2.00
  -4  -3  -7  171.33   16.09
  -4   3  -7  152.06   16.08
  -4  -3  -6  424.77   25.45
  -4   3  -6  370.00   24.32
   4   3   5   17.62    5.18
  -4  -3  -5   12.98    4.74
  -4   3  -5   12.96    4.58
   4   3   4   80.19   11.18
   4  -3   4   71.59   10.89
  -4  -3  -4   75.81   10.29
  -4   3  -4   85.56   11.39
   4  -3   3  221.85   18.43
   4   3   3  212.26   18.08
  -4  -3  -3  256.02   18.81
  -4   3  -3  195.50   16.61
   4  -3   2  113.32   14.20
   4   3   2  118.09   13.46
  -4  -3  -2  116.77   12.95
  -4   3  -2  126.03   13.43
   4   3   1   99.29   11.54
   4  -3   1   96.43   11.56
  -4  -3  -1  102.14   11.82
  -4   3  -1   89.82   10.92
   4   3   0   16.32    5.12
   4  -3   0   15.18    4.79
  -4  -3   0    8.95    4.30
  -4   3   0   12.07    3.63
   4   3  -1  207.74   16.60
   4  -3  -1  206.68   16.04
  -4  -3   1  182.21   16.30
  -4   3   1  209.00   16.13
   4  -3  -2   36.35    6.63
  -4   3   2   30.74    6.37
   4   3  -2   35.82    6.90
   4   3  -3    3.15    2.64
   4  -3  -3    1.29    2.61
  -4   3   3    2.35    1.94
   4   3  -4    5.67    3.40
   4  -3  -4    7.81    3.44
  -4   3   4    4.97    3.00
   4   3  -5  270.81   19.36
   4  -3  -5  294.49   19.62
  -4   3   5  289.44   19.81
  -4   3   5  285.15   18.18
   4   3  -6   89.67   11.22
   4  -3  -6  110.84   12.26
  -4   3   6   92.96   11.65
  -4   3   6   90.63   11.05
  -4   3   7   32.59    6.76
   4   3  -7   40.40    7.35
   4  -3  -7   42.03    7.70
  -4   3   7   39.08    7.75
   4   3  -8  137.59   14.09
   4  -3  -8  147.15   14.98
  -4   3   8  131.04   14.78
   4   3  -9   92.15   11.86
   4  -3  -9   93.29   12.38
  -4   3   9   82.44   11.95
   4   3 -10    0.08    2.67
   4  -3 -10   -1.40    2.75
  -4   3  10   -0.20    1.77
   4   3 -11   34.37    7.97
   4  -3 -11   29.42    7.44
  -4   3  11   40.45    8.91
   4   3 -12  114.12   14.38
   4  -3 -12  104.46   14.50
  -4   3  12  118.67   15.17
   4   3 -13    5.31    3.77
   4  -3 -13   -1.60    2.21
  -4   3  13    4.23    3.00
   4   3 -14    4.58    2.34
   4  -3 -14    0.47    3.66
  -4   3  14   -0.88    2.98
   4  -3 -15   67.31   13.34
  -4   3  15   84.01   13.62
   4   3 -15   59.87   12.00
   4   3 -16   14.37    5.55
   4  -3 -16   13.27    7.77
  -4   3  16   16.23    5.36
   4   3 -17    8.42    5.84
   4  -3 -17    5.93    3.39
  -4   3  17    5.28    3.91
   4   3 -18    4.28    2.63
  -4   3  18    9.05    5.74
   4  -3 -18    2.13    4.45
  -4   3  19   -3.02    3.77
   4   3 -19    2.26    2.61
   4  -3 -19    2.28    2.86
  -4   3  20   27.18    9.24
   4   3 -20   23.63    7.47
  -4   3  21   -2.26    4.03
  -4   4 -17    2.14    3.72
  -4   4 -16   29.18    9.13
  -4   4 -15   -1.36    3.63
  -4   4 -14    7.91    3.65
  -4  -4 -13   68.12   11.33
  -4   4 -13   69.17   13.04
  -4  -4 -12   53.61    9.97
  -4   4 -12   43.07    9.64
  -4  -4 -11   11.06    4.77
  -4   4 -11   13.67    5.03
  -4  -4 -10   40.87    8.55
  -4   4 -10   46.79    9.37
  -4  -4  -9  228.35   20.10
  -4   4  -9  215.99   20.13
  -4  -4  -8    7.72    3.83
  -4   4  -8   18.23    6.04
  -4  -4  -7   26.40    6.87
  -4   4  -7   24.11    6.83
  -4  -4  -6   32.18    7.15
  -4   4  -6   22.13    6.38
  -4  -4  -5  268.89   20.60
  -4   4  -5  333.24   23.33
   4   4   4   15.03    4.58
  -4  -4  -4   15.78    5.42
   4  -4   4   19.07    5.92
  -4   4  -4   19.09    5.74
   4   4   3   25.18    6.56
   4  -4   3   31.02    7.16
  -4  -4  -3   29.99    7.22
  -4   4  -3   31.74    6.90
   4  -4   2  636.53   32.37
   4   4   2  705.83   33.68
  -4  -4  -2  709.52   32.32
   4   4   1   81.74   10.97
   4  -4   1   74.70   10.52
  -4  -4  -1   74.03   10.26
  -4   4  -1   80.84   10.77
   4   4   0   47.21    8.10
   4  -4   0   49.02    8.12
  -4   4   0   41.10    7.14
   4  -4  -1   54.09    8.37
   4   4  -1   51.28    8.21
  -4   4   1   62.27    8.92
   4  -4  -2    4.83    3.32
   4   4  -2    0.34    1.64
  -4   4   2    3.38    2.07
   4   4  -3  124.81   12.46
   4  -4  -3  122.98   12.40
  -4   4   3  119.17   12.13
  -4   4   4   58.54    8.91
  -4   4   4   70.91    9.19
   4   4  -4   59.94    8.90
   4  -4  -4   53.43    8.24
   4   4  -5   62.71    9.39
  -4   4   5   41.27    6.93
   4  -4  -5   43.76    7.76
  -4   4   5   46.74    8.38
   4   4  -6   36.71    7.00
   4  -4  -6   39.07    7.15
  -4   4   6   32.93    6.30
  -4   4   6   25.34    6.65
   4   4  -7  101.72   11.79
   4  -4  -7  104.60   12.08
  -4   4   7   99.07   12.07
  -4   4   7   92.91   11.10
   4   4  -8   72.37   10.55
   4  -4  -8   68.54   10.07
  -4   4   8   66.29   10.50
   4   4  -9   34.77    7.31
   4  -4  -9   37.72    7.71
  -4   4   9   33.17    8.00
  -4   4  10   69.04   11.19
   4   4 -10   81.79   11.11
   4  -4 -10   70.81   11.63
  -4   4  11   53.19   10.24
   4   4 -11   48.37    9.04
   4  -4 -11   45.00    8.78
   4   4 -12  133.83   15.97
   4  -4 -12  130.57   15.78
  -4   4  12  149.94   17.57
   4   4 -13   90.39   13.54
   4  -4 -13   82.93   14.72
  -4   4  13  102.69   14.73
  -4   4  14   24.20    7.74
   4   4 -14   24.40    6.54
   4  -4 -14   19.97    7.01
  -4   4  15   21.81    7.78
   4   4 -15   17.83    6.99
   4  -4 -15   29.35    7.90
  -4   4  16    8.36    4.37
   4   4 -16    7.04    3.67
   4  -4 -16   13.60    5.52
   4   4 -17   79.51   14.61
  -4   4  17   85.50   14.65
   4  -4 -17   60.31   13.49
  -4   4  18   10.69    6.55
   4   4 -18    4.61    3.69
   4  -4 -18    9.52    4.39
  -4   4  19   89.57   15.98
   4   4 -19   61.66   13.31
   4  -4 -19   82.22   15.49
   4   4 -20   11.64    6.88
  -4   4  20   12.01    6.76
  -4   4  21    8.05    6.22
  -4   5 -17    8.97    4.36
  -4   5 -16    2.13    4.06
  -4   5 -15   31.19    9.77
  -4   5 -14   -1.80    3.83
   4   5  13   19.60    6.41
  -4   5 -13   21.47    6.82
  -4  -5 -12    1.46    1.86
  -4   5 -12    2.48    3.11
  -4  -5 -11   14.25    5.96
  -4   5 -11   18.40    6.61
  -4  -5 -10    7.04    4.08
  -4   5 -10    9.14    4.50
  -4  -5  -9   -5.04    4.08
  -4   5  -9    0.57    2.72
  -4  -5  -8    9.15    4.88
  -4   5  -8   16.29    6.09
  -4  -5  -7   86.43   12.53
  -4   5  -7   91.93   13.16
  -4  -5  -6   26.89    6.90
  -4   5  -6   44.67    9.19
  -4  -5  -5   18.96    6.35
  -4   5  -5   28.76    6.90
   4   5   4    0.89    2.87
   4  -5   4    1.62    2.71
  -4  -5  -4    1.20    2.13
  -4   5  -4    3.76    3.52
   4  -5   3    4.94    3.03
   4   5   3   11.20    4.15
  -4  -5  -3    7.50    3.32
  -4   5  -3   13.26    4.65
   4  -5   2    8.45    3.85
   4   5   2    7.63    3.65
  -4  -5  -2    6.58    3.99
  -4   5  -2    3.65    2.98
   4  -5   1  111.67   12.39
   4  -5   1  119.98   13.59
  -4   5  -1   96.39   11.59
   4   5   0   36.84    7.47
   4  -5   0   33.52    6.51
  -4   5   0   29.47    6.52
   4   5  -1   82.65   10.60
   4  -5  -1   90.31   10.81
  -4   5   1   72.55   10.06
   4   5  -2   24.84    6.20
   4  -5  -2   21.84    5.06
  -4   5   2   27.70    6.31
  -4   5   3   10.37    4.19
   4   5  -3   10.30    4.29
   4  -5  -3   12.95    3.96
  -4   5   3   11.92    4.33
   4   5  -4  159.25   14.66
   4  -5  -4  175.30   14.92
  -4   5   4  161.87   14.59
  -4   5   4  176.19   14.50
   4   5  -5  307.16   20.27
   4  -5  -5  336.82   21.00
  -4   5   5  317.49   21.29
  -4   5   5  302.34   18.32
   4   5  -6   -0.17    2.21
   4  -5  -6   -2.52    2.58
  -4   5   6    0.07    1.79
  -4   5   6   -0.31    1.92
  -4   5   7    2.01    2.91
   4   5  -7   -1.38    2.23
  -4   5   7    1.68    1.97
   4  -5  -7    2.57    3.16
   4   5  -8  149.61   14.79
   4  -5  -8  146.13   14.94
  -4   5   8  161.48   16.29
  -4   5   8  151.82   14.49
  -4   5   9   64.15   10.61
   4   5  -9   61.27    9.97
   4  -5  -9   53.12    8.76
  -4   5  10   23.38    6.40
   4   5 -10   27.74    6.79
   4  -5 -10   23.00    6.56
   4   5 -11  105.92   13.61
   4  -5 -11   99.37   13.49
  -4   5  11  123.45   15.68
  -4   5  12   28.41    8.37
   4   5 -12   25.05    6.70
   4  -5 -12   29.57    7.57
  -4   5  13   26.36    7.77
   4   5 -13   28.92    7.44
   4  -5 -13   22.57    8.05
  -4   5  14    2.65    2.40
   4   5 -14    5.40    2.65
   4  -5 -14    4.17    2.29
  -4   5  15   25.78    7.92
   4   5 -15   30.13    7.39
   4  -5 -15   33.15    8.80
  -4   5  16   -1.05    4.02
   4   5 -16    0.94    1.87
   4  -5 -16   -1.74    2.88
  -4   5  17   29.16    8.83
   4   5 -17   48.27   10.82
   4  -5 -17   41.60   11.38
  -4   5  18   13.39    5.97
   4   5 -18    3.85    2.86
   4  -5 -18    6.55    5.16
  -4   5  19   35.96   10.37
   4   5 -19   27.84    8.93
   4  -5 -19   27.13    9.40
  -4   5  20    5.89    6.33
   4   5 -20    6.77    5.07
  -4   6 -17    2.11    2.32
  -4   6 -16   -0.09    3.58
  -4   6 -15    1.75    3.14
  -4   6 -14   -0.03    2.87
   4   6  13   10.20    6.09
  -4   6 -13   17.59    6.07
  -4   6 -12   44.88   10.43
  -4  -6 -11   -3.82    3.22
  -4   6 -11    7.80    3.97
  -4  -6 -10   61.93   11.67
  -4   6 -10  115.52   15.31
  -4  -6  -9   64.92   11.67
  -4   6  -9  104.04   14.56
  -4  -6  -8   11.76    5.03
  -4   6  -8   22.08    7.18
  -4  -6  -7   46.65    9.87
  -4   6  -7   66.52   10.92
  -4  -6  -6    1.48    3.24
  -4   6  -6    4.09    2.51
  -4   6  -5  190.38   17.81
  -4  -6  -5  121.67   14.44
   4  -6   4    9.42    4.06
   4   6   4   13.99    5.28
  -4   6  -4   12.74    4.79
   4  -6   3  177.05   16.02
   4   6   3  197.32   17.15
  -4   6  -3  198.41   17.74
   4  -6   2   68.44   10.21
   4   6   2   73.83   10.48
  -4   6  -2   74.95   10.67
   4  -6   1    2.70    2.56
   4   6   1   -2.97    3.64
   4  -6   1    1.42    2.27
  -4   6  -1   -1.36    2.85
   4   6   0  158.84   15.15
   4  -6   0  170.22   14.89
  -4   6   0  164.41   15.34
   4  -6  -1   59.87    8.90
   4   6  -1   51.50    8.62
  -4   6   1   57.13    8.88
   4   6  -2   -0.82    3.57
  -4   6   2    1.48    2.24
   4  -6  -2    2.50    2.31
  -4   6   2    3.30    1.80
   4   6  -3   96.40   11.17
   4  -6  -3  102.98   11.51
  -4   6   3   92.89   11.35
  -4   6   3  109.17   11.53
   4   6  -4  102.13   11.73
   4  -6  -4  113.19   12.28
  -4   6   4  113.78   12.44
  -4   6   4  125.31   12.33
   4   6  -5    1.93    2.11
   4  -6  -5   -2.65    2.96
  -4   6   5    1.96    2.08
  -4   6   5   -0.40    1.82
  -4   6   6   -2.30    1.77
   4   6  -6    7.05    3.48
   4  -6  -6    4.67    2.05
  -4   6   6    8.01    3.37
   4   6  -7  183.94   17.61
   4  -6  -7  254.81   18.86
  -4   6   7  239.53   19.87
  -4   6   7  224.27   16.37
  -4   6   8   10.36    4.67
   4   6  -8   11.29    4.04
  -4   6   8    8.02    3.37
   4  -6  -8   18.81    5.34
   4   6  -9  162.34   15.66
   4  -6  -9  160.81   16.10
  -4   6   9  143.73   16.81
  -4   6  10    1.74    3.29
   4   6 -10   -4.18    3.33
   4  -6 -10    4.33    3.64
   4   6 -11  236.43   20.04
   4  -6 -11  226.70   20.28
  -4   6  11  215.11   22.08
  -4   6  12    3.01    2.66
   4   6 -12    0.25    2.47
   4  -6 -12    0.18    1.66
   4   6 -13   89.72   13.26
   4  -6 -13   66.12   13.28
  -4   6  13   89.26   14.47
  -4   6  14    8.61    3.95
   4   6 -14    8.59    4.44
   4  -6 -14    7.87    4.02
   4   6 -15   99.87   14.95
   4  -6 -15   95.79   15.21
  -4   6  15  127.23   17.52
  -4   6  16   -1.60    2.86
   4   6 -16    1.04    3.77
   4  -6 -16    2.80    4.33
   4   6 -17   88.40   14.96
  -4   6  17   90.90   15.76
   4  -6 -17   67.12   14.38
  -4   6  18   40.92   11.17
   4   6 -18   30.46    9.61
   4  -6 -18   31.20    9.92
   4   6 -19  162.03   20.68
   4  -6 -19  153.41   21.55
  -4   6  19  159.08   21.73
  -4   6  20    4.25    3.97
   4   6 -20   10.25    6.58
  -4   7 -16   -4.66    3.82
  -4   7 -15    7.92    5.41
   4   7  14    4.79    4.24
  -4   7 -14    7.82    3.95
   4   7  13    7.44    4.54
  -4   7 -13    0.35    1.98
  -4   7 -12   30.58    8.55
  -4  -7 -11    2.51    2.89
  -4   7 -11    1.17    2.21
  -4   7 -10   39.41    8.92
  -4   7  -9   19.38    6.40
  -4   7  -8    7.57    3.47
  -4   7  -7  159.91   17.33
  -4   7  -6    3.42    3.60
  -4   7  -5   85.64   12.21
   4  -7   4   13.97    4.71
   4   7   4   31.65    7.10
  -4   7  -4   37.99    8.02
   4  -7   3  126.54   13.86
   4   7   3  149.06   14.97
  -4   7  -3  156.93   15.98
   4  -7   2   -0.03    2.46
   4   7   2    2.23    2.41
  -4   7  -2    0.10    2.07
   4  -7   1    8.25    3.21
   4  -7   1    7.93    3.98
   4   7   1    9.90    3.86
  -4   7  -1    7.64    3.71
   4   7   0    5.13    2.92
   4  -7   0    7.37    3.24
  -4   7   0    1.57    1.86
   4   7  -1  103.24   12.12
   4  -7  -1  101.03   11.08
  -4   7   1   93.70   10.43
  -4   7   1  104.58   12.38
   4   7  -2   21.54    5.63
   4  -7  -2   26.89    5.88
  -4   7   2   17.87    4.99
  -4   7   2   14.72    4.77
   4   7  -3   17.58    5.29
   4  -7  -3   15.10    4.03
  -4   7   3   12.37    4.14
  -4   7   3   16.98    5.24
  -4   7   4    1.06    2.48
   4   7  -4    0.26    2.48
   4  -7  -4    0.92    1.56
  -4   7   4    0.03    1.94
   4   7  -5  319.34   20.77
   4  -7  -5  344.07   21.22
  -4   7   5  333.76   22.11
  -4   7   5  338.93   19.99
  -4   7   6    1.85    2.31
   4   7  -6    2.91    3.60
   4  -7  -6    5.89    3.70
  -4   7   6    6.49    2.93
  -4   7   7    4.50    3.51
  -4   7   7   -1.29    2.01
   4   7  -7    2.14    3.65
   4  -7  -7   -2.09    2.18
  -4   7   8    2.74    1.83
   4   7  -8    2.13    2.47
  -4   7   8   -0.65    1.68
   4   7  -9  175.17   16.30
   4  -7  -9  164.54   16.61
  -4   7   9  187.30   19.03
  -4   7   9  149.04   14.13
  -4   7  10   13.35    5.79
   4   7 -10   12.18    4.57
   4  -7 -10    4.97    3.27
   4   7 -11  101.59   13.33
   4  -7 -11   76.36   12.31
  -4   7  11   76.32   13.73
  -4   7  12    0.97    2.70
   4   7 -12    5.26    3.40
   4  -7 -12    6.20    4.06
   4   7 -13   83.26   12.81
   4  -7 -13   82.54   12.80
  -4   7  13   90.42   14.96
  -4   7  14   19.49    7.64
   4   7 -14   14.03    5.03
   4  -7 -14   18.28    7.76
  -4   7  15   47.61   11.57
   4   7 -15   51.82   10.81
   4  -7 -15   26.22    8.74
  -4   7  16   13.78    6.96
   4   7 -16   15.95    5.49
   4  -7 -16    6.37    3.80
  -4   7  17   56.47   12.67
   4   7 -17   52.75   11.10
   4  -7 -17   64.23   13.37
  -4   7  18    6.87    5.59
   4   7 -18    4.67    4.64
   4  -7 -18   -4.99    4.18
  -4   7  19   17.29    8.03
   4   7 -19   18.06    8.18
   4  -7 -19   19.15    7.21
   4   7 -20    6.30    5.30
  -4   8 -16   12.32    7.11
  -4   8 -15    6.08    4.06
   4   8  14   -3.70    3.74
  -4   8 -14    6.03    4.34
   4   8  13   16.94    6.99
  -4   8 -13   23.78    8.07
   4   8  12   -5.13    4.37
  -4   8 -12    2.65    3.37
  -4   8 -11    6.70    4.83
  -4   8 -10   38.54    9.51
  -4   8  -9  116.71   15.54
  -4   8  -8   50.12   10.00
  -4   8  -7   16.86    6.16
  -4   8  -6    6.39    2.98
  -4   8  -5  187.49   18.08
   4   8   4   38.06    7.85
  -4   8  -4   33.54    7.85
   4  -8   3   22.58    5.50
   4   8   3   33.82    7.42
  -4   8  -3   35.67    7.61
   4   8   2   -4.83    3.84
   4  -8   2    4.71    3.96
  -4   8  -2   -3.85    3.24
   4  -8   1   59.96    9.00
   4   8   1   62.44   10.33
  -4   8  -1   73.96   10.77
   4  -8   1   36.14    8.42
   4  -8   0   22.43    5.29
  -4   8   0   16.96    4.48
  -4   8   0   17.96    5.46
  -4   8   1   59.27    8.65
   4  -8  -1   56.09    8.05
   4   8  -1   57.50    9.22
  -4   8   1   60.68    9.30
   4   8  -2    3.99    2.02
   4  -8  -2    1.78    1.80
  -4   8   2    3.26    1.91
  -4   8   2    1.11    2.24
  -4   8   3    0.69    2.29
   4   8  -3   -0.33    1.67
   4  -8  -3    4.26    3.37
  -4   8   3   -1.58    2.05
  -4   8   4    2.91    3.26
   4   8  -4    2.94    2.96
   4  -8  -4    7.53    4.06
  -4   8   4    0.39    1.95
   4   8  -5  108.88   12.11
   4  -8  -5  132.33   13.28
  -4   8   5  118.09   14.20
  -4   8   5  130.98   12.61
  -4   8   6    1.41    1.89
   4   8  -6    5.26    2.44
   4  -8  -6   -0.49    2.89
  -4   8   6    0.33    1.64
   4   8  -7   74.62   10.26
   4  -8  -7   90.04   11.31
  -4   8   7  107.02   13.66
  -4   8   7   94.05   10.25
  -4   8   8    2.64    2.77
   4   8  -8    1.37    2.97
  -4   8   8    0.83    1.81
   4  -8  -8    2.64    3.47
   4   8  -9   85.82   12.31
   4  -8  -9  101.36   12.45
  -4   8   9   83.74   13.31
  -4   8   9   88.25   10.54
  -4   8  10    4.14    3.07
   4   8 -10    3.36    2.11
   4  -8 -10    5.56    1.62
  -4   8  11    3.48    3.72
   4   8 -11    7.03    3.98
   4  -8 -11    5.63    2.81
  -4   8  12   29.65    9.04
   4   8 -12   31.38    7.86
   4  -8 -12   40.39    9.27
  -4   8  13   77.35   14.11
   4   8 -13   86.50   13.02
   4  -8 -13   80.04   12.97
   4   8 -14  143.37   17.19
   4  -8 -14  144.83   17.65
  -4   8  14  147.28   19.31
  -4   8  15    8.07    5.34
   4   8 -15    4.38    3.95
   4  -8 -15    3.07    3.91
  -4   8  16   -2.38    5.57
   4   8 -16   -4.45    3.41
   4  -8 -16    0.69    2.13
  -4   8  17   -3.69    5.45
   4   8 -17    1.92    2.37
  -4   8  18    6.48    6.10
   4   8 -18    5.32    4.81
   4  -8 -18   20.57    8.30
  -4   8  19   13.97    6.85
   4   8 -19    8.15    3.85
   4  -8 -19   13.63    8.10
   4   8 -20   -1.61    2.24
   4   9  15    3.46    2.99
  -4   9 -15   -0.38    3.45
   4   9  14   12.20    7.28
  -4   9 -14   36.03    9.87
   4   9  13    6.51    5.15
  -4   9 -13   14.69    5.92
   4   9  12   52.59   11.76
  -4   9 -12   48.72   11.12
  -4   9 -11    6.82    3.71
  -4   9 -10   77.84   13.59
  -4   9  -9    1.24    2.07
  -4   9  -8   44.09    9.56
  -4   9  -7  199.22   19.93
  -4   9  -6    7.32    4.23
  -4   9  -5   36.57    8.28
  -4   9  -4    6.68    4.02
   4   9   3  146.67   14.97
  -4   9  -3  179.89   17.65
   4  -9   2    3.33    2.29
   4   9   2   -1.38    3.02
  -4   9  -2   -1.01    2.18
   4  -9   1   25.35    5.67
   4  -9   1   13.30    4.36
   4   9   1   22.78    6.07
  -4   9  -1   20.34    6.02
   4  -9   0    4.84    3.27
   4  -9   0    0.11    2.35
  -4   9   0    4.32    2.58
  -4   9   0    5.49    4.04
   4   9  -1   46.78    8.26
   4  -9  -1   48.07    7.60
  -4   9   1   44.79    8.37
  -4   9   1   41.57    7.33
  -4   9   2    8.26    3.64
   4   9  -2   12.65    4.87
   4  -9  -2   10.33    3.81
  -4   9   2    8.38    3.14
   4   9  -3   75.95   10.56
   4  -9  -3   83.78   10.18
  -4   9   3   94.30   11.55
  -4   9   3   74.31    9.63
   4   9  -4   66.68    9.81
   4  -9  -4   66.94    9.24
  -4   9   4   63.27    9.55
  -4   9   4   59.11    9.09
   4   9  -5  194.36   16.12
   4  -9  -5  170.60   14.85
  -4   9   5  179.37   17.19
  -4   9   5  207.20   16.01
  -4   9   6   28.65    6.83
   4   9  -6   26.55    6.54
   4  -9  -6   29.13    6.41
  -4   9   6   27.12    5.94
  -4   9   7   16.78    5.57
   4   9  -7   22.38    5.82
   4  -9  -7   19.97    5.49
  -4   9   7   25.02    5.40
  -4   9   8   56.62   10.28
  -4   9   8   58.63    8.15
   4   9  -8   43.27    9.47
   4  -9  -8   58.71    9.11
   4   9  -9   91.07   11.59
   4  -9  -9   85.53   11.85
  -4   9   9   58.26   13.60
  -4   9   9   88.40   10.03
  -4   9  10    3.06    4.28
   4   9 -10    1.01    2.95
   4  -9 -10    4.85    4.05
  -4   9  11   19.31    6.09
   4   9 -11   15.29    5.86
   4  -9 -11   19.66    6.87
  -4   9  12   21.81    7.42
   4   9 -12   17.77    5.93
   4  -9 -12   14.57    6.20
  -4   9  13   -0.37    2.30
   4   9 -13   -3.69    4.44
   4  -9 -13   -2.16    3.79
  -4   9  14   -0.03    3.51
   4   9 -14   -1.14    3.73
   4  -9 -14    1.77    4.78
  -4   9  15   -3.48    3.59
   4   9 -15   -0.74    3.06
   4  -9 -15   -2.56    4.70
  -4   9  16   28.50   11.13
   4   9 -16   35.91    8.78
   4  -9 -16   33.79   10.73
  -4   9  17    2.64    2.31
   4   9 -17    2.32    2.26
   4  -9 -17    2.65    4.99
  -4   9  18    1.99    2.13
   4   9 -18   -2.63    5.07
   4  -9 -18    4.96    4.44
   4   9 -19    5.49    4.72
   4   9 -20   32.54    9.58
   4  10  15   -1.32    3.16
   4  10  14   -1.20    2.37
  -4  10 -14    2.93    2.04
   4  10  13    3.97    3.33
  -4  10 -13    4.89    4.91
   4  10  12   38.30   11.62
  -4  10 -12   54.25   12.22
  -4  10 -11    4.07    3.67
  -4  10 -10   -1.08    2.34
  -4  10  -9   28.06    7.37
  -4  10  -8    0.34    1.78
  -4  10  -7   13.19    5.83
  -4  10  -6   23.32    7.13
  -4  10  -5   88.68   13.02
  -4  10  -4   -0.11    1.54
   4  10   3    0.76    3.33
  -4  10  -3    2.99    2.38
   4  10   2   10.69    4.14
   4 -10   2    6.35    3.32
  -4  10  -2    6.54    3.74
  -4  10  -1  173.63   14.15
   4  10   1  181.21   16.01
  -4  10  -1  179.20   17.58
   4 -10   0   34.24    6.42
   4 -10   0   12.32    4.91
   4  10   0   27.49    6.83
  -4  10   0   21.96    5.74
  -4  10   0   29.52    6.61
   4 -10  -1    6.35    3.18
  -4  10   1    4.58    1.50
  -4  10   1    9.92    3.68
   4  10  -2  247.22   19.01
   4 -10  -2  241.88   16.81
  -4  10   2  237.52   18.17
  -4  10   2  260.24   19.22
   4 -10  -3   54.91    8.06
  -4  10   3   55.51    9.13
   4  10  -3   50.89    8.61
  -4  10   3   54.36    8.45
   4  10  -4  319.83   21.39
   4 -10  -4  328.61   20.01
  -4  10   4  347.69   23.22
  -4  10   4  363.62   22.07
  -4  10   5    0.80    2.89
   4  10  -5    1.38    1.67
   4 -10  -5   -3.09    3.13
  -4  10   5   -0.10    1.37
  -4  10   6    9.67    4.16
   4  10  -6   10.92    4.56
   4 -10  -6    8.79    3.98
  -4  10   6    6.83    2.88
  -4  10   7   39.92    8.54
   4  10  -7   29.67    6.73
   4 -10  -7   48.55    8.32
  -4  10   7   35.13    6.36
  -4  10   8   37.83   10.61
  -4  10   8   56.01    7.83
   4  10  -8   53.30    9.17
   4 -10  -8   43.34    8.17
  -4  10   9    2.84    2.43
   4  10  -9    1.26    2.69
  -4  10   9    0.98    1.28
   4 -10  -9   -0.47    2.94
  -4  10  10    1.03    4.05
   4  10 -10    0.95    1.78
   4 -10 -10    4.26    2.70
  -4  10  11    4.98    4.85
   4  10 -11    3.20    1.76
   4 -10 -11    3.46    3.35
  -4  10  12   15.15    6.88
   4  10 -12   15.02    5.00
   4 -10 -12   10.81    4.86
  -4  10  13   15.89    6.78
   4  10 -13   18.29    6.21
   4 -10 -13    9.05    4.05
   4  10 -14   90.53   13.78
   4 -10 -14   86.93   14.02
  -4  10  14   76.41   14.96
  -4  10  15    0.36    2.00
   4  10 -15    2.74    1.95
   4 -10 -15    3.16    2.98
  -4  10  16   18.91    7.03
   4  10 -16   23.33    7.39
   4 -10 -16   21.89    7.70
  -4  10  17   -1.23    3.45
   4  10 -17    6.33    4.65
   4 -10 -17    3.98    5.60
   4 -10 -18   92.14   16.46
   4  10 -18   77.42   14.13
   4  10 -19   19.13    7.33
   4  11  15    0.81    3.78
   4  11  14   -1.78    3.29
   4  11  13    3.63    3.37
  -4  11 -13    1.44    2.08
   4  11  12   28.53    9.93
  -4  11 -12   38.78   10.30
  -4  11 -11    3.94    4.34
  -4  11 -10   43.70   10.00
  -4  11  -9    2.02    2.85
  -4  11  -8   32.18    8.10
  -4  11  -7   11.59    6.03
  -4  11  -6   85.69   13.49
  -4  11  -5   38.88    8.61
  -4  11  -4    6.14    4.18
  -4  11  -3    1.95    2.25
   4  11   2  124.71   13.54
  -4  11  -2  139.55   15.99
   4 -11   1    1.19    2.63
   4  11   1    2.21    2.99
  -4  11  -1    1.68    1.86
  -4  11  -1    3.06    2.64
   4 -11   0    6.63    2.82
   4 -11   0    3.23    1.53
   4  11   0    2.58    1.44
  -4  11   0    4.40    2.72
  -4  11   1   17.16    5.48
   4 -11  -1   23.23    5.60
   4 -11  -1    7.35    3.70
  -4  11   1   12.92    4.29
   4  11  -2  157.17   15.51
   4 -11  -2  162.20   13.48
  -4  11   2  170.03   15.83
  -4  11   2  159.98   15.47
  -4  11   3   33.87    7.27
   4  11  -3   43.57    8.22
   4 -11  -3   38.85    6.55
  -4  11   3   36.12    7.32
  -4  11   4   29.48    7.03
   4  11  -4   26.79    6.18
   4 -11  -4   24.36    5.58
  -4  11   4   25.09    6.04
   4  11  -5  212.89   17.28
   4 -11  -5  195.84   16.16
  -4  11   5  219.65   19.78
  -4  11   5  217.79   17.19
  -4  11   6   25.26    9.03
   4 -11  -6   40.19    7.24
   4  11  -6   49.32    8.56
  -4  11   6   46.87    7.55
  -4  11   7    3.94    3.40
   4  11  -7    4.85    2.41
   4 -11  -7   -2.89    2.28
  -4  11   7   -0.23    1.14
   4  11  -8   76.98   10.78
  -4  11   8   64.38   11.33
   4 -11  -8   65.70    9.88
  -4  11   8   80.75    9.64
  -4  11   9    4.86    5.22
   4  11  -9   14.03    4.92
   4 -11  -9   13.30    4.72
  -4  11  10    9.97    6.01
   4  11 -10   19.11    4.94
   4 -11 -10   12.17    4.56
  -4  11  11    3.78    3.76
   4  11 -11    0.55    2.55
   4 -11 -11    0.58    1.71
   4  11 -12   79.59   11.98
   4 -11 -12   82.93   12.51
  -4  11  12   48.71   14.17
  -4  11  13    1.99    3.33
   4  11 -13    8.55    4.56
   4 -11 -13    7.96    4.84
  -4  11  14    3.82    4.07
   4  11 -14    7.26    4.29
   4 -11 -14   -0.73    3.50
  -4  11  15   -0.94    4.61
   4  11 -15   -0.99    2.51
   4 -11 -15    1.93    2.25
   4  11 -16  111.66   15.57
   4 -11 -16  110.58   17.09
  -4  11  16  104.66   17.82
  -4  11  17    1.42    2.85
   4  11 -17    4.77    4.35
   4 -11 -17   -3.53    2.16
   4 -11 -18   -0.62    1.89
   4  12  14    9.62    7.82
   4  12  13   -3.58    2.81
  -4  12 -13    1.90    3.41
   4  12  12   -1.21    2.01
  -4  12 -12    8.42    4.90
  -4  12 -11    5.64    4.41
  -4  12 -10   13.14    5.85
  -4  12  -9   -2.84    4.30
  -4  12  -8  -10.84    5.21
  -4  12  -7   -1.43    3.43
  -4  12  -6   48.94   10.36
  -4  12  -5    8.01    5.28
  -4  12  -4   -0.31    2.30
  -4  12  -3   -0.69    2.37
  -4  12  -2  119.64   11.89
   4  12   2   86.21   11.18
  -4  12  -2   98.96   13.64
   4 -12   1   -0.09    1.43
   4  12   1    1.04    1.59
  -4  12  -1   -1.23    1.91
  -4  12  -1    2.16    2.10
  -4  12   0    0.60    1.25
   4 -12   0    0.39    2.87
   4 -12   0   -0.23    1.94
   4  12   0   -1.06    1.80
  -4  12   0   -0.83    2.27
  -4  12   1   -0.02    1.55
   4 -12  -1    3.34    1.96
   4 -12  -1   -1.13    1.33
  -4  12   1    2.02    1.52
   4 -12  -2  296.68   18.10
  -4  12   2  297.79   21.30
  -4  12   2  297.49   21.49
  -4  12   3   25.72    6.76
   4  12  -3   20.81    5.23
   4 -12  -3   24.17    5.21
  -4  12   3   23.49    5.97
   4  12  -4  116.50   13.41
   4 -12  -4  105.91   11.18
  -4  12   4  125.49   14.75
  -4  12   4  123.97   13.27
  -4  12   5    7.80    6.01
   4  12  -5   14.49    4.90
   4 -12  -5   26.54    6.17
  -4  12   5   16.42    4.97
  -4  12   6   37.78    8.84
   4  12  -6   39.74    7.77
  -4  12   6   48.70    8.11
   4 -12  -6   46.13    7.76
  -4  12   7    2.04    2.02
   4  12  -7    1.65    2.59
   4 -12  -7   -0.22    2.17
  -4  12   7   -1.45    2.15
  -4  12   8   30.77    8.58
   4  12  -8   34.95    7.75
   4 -12  -8   31.73    6.72
  -4  12   9   -0.74    2.05
   4  12  -9    4.46    3.25
  -4  12  10   19.54    7.55
   4  12 -10   23.75    6.13
   4 -12 -10   28.46    6.82
  -4  12  11    8.66    5.29
   4  12 -11    2.27    2.60
   4 -12 -11    7.45    3.88
  -4  12  12    3.86    5.27
   4  12 -12   13.06    5.43
   4 -12 -12    0.76    3.47
  -4  12  13   -0.20    2.90
   4  12 -13   -0.28    3.00
   4 -12 -13   -1.67    3.13
  -4  12  14   36.47   10.44
   4  12 -14   34.63    8.50
   4 -12 -14   37.62    8.89
  -4  12  15   -0.98    2.87
   4  12 -15   -3.31    2.89
   4 -12 -15    1.35    3.08
  -4  12  16    2.71    2.70
   4 -12 -16    3.53    3.32
   4 -12 -17   -2.15    3.58
   4 -12 -18   19.89    8.00
   4  13  12    8.67    6.59
  -4  13 -12   12.85    6.35
   4  13  11   23.11   10.25
  -4  13 -11   46.56   11.45
  -4  13 -10   34.21    9.36
  -4  13  -9    2.19    3.93
  -4  13  -8   15.11    7.08
  -4  13  -7    4.63    3.56
  -4  13  -6   60.35   11.70
  -4  13  -5   10.59    4.89
  -4  13  -4   56.83   11.67
  -4  13  -3   51.60   10.24
  -4  13  -2   85.96   13.25
   4  13   1   16.61    3.85
  -4  13  -1   25.03    6.06
  -4  13  -1   25.34    7.26
  -4  13   0   70.00    9.82
   4  13   0   60.15    8.72
  -4  13   0   66.35   10.53
  -4  13   1   15.13    4.81
   4  13  -1   10.74    3.85
  -4  13   1   12.23    4.88
  -4  13   2   39.76    9.06
   4 -13  -2   45.88    7.30
  -4  13   2   46.89    8.86
  -4  13   3   -1.28    3.04
   4 -13  -3    2.93    1.30
  -4  13   3    2.40    1.85
  -4  13   4    5.65    4.69
   4  13  -4   19.16    5.94
   4 -13  -4   18.28    4.92
  -4  13   4   11.19    4.64
  -4  13   5   13.98    5.06
   4  13  -5   20.68    5.47
   4 -13  -5   17.82    5.02
  -4  13   5   18.74    5.37
  -4  13   6   27.44    7.13
   4 -13  -6   19.11    5.11
   4  13  -6   22.36    6.17
  -4  13   6   20.38    5.35
   4 -13  -7   54.93    8.75
   4  13  -7   54.51    9.10
  -4  13   7   64.26    9.09
   4 -13  -8   49.65    8.60
  -4  13   8   45.54   10.58
   4  13  -8   44.52    8.65
   4  13  -9   37.96    8.04
   4 -13  -9   25.75    6.57
  -4  13  10   16.31    8.25
   4  13 -10   29.83    7.31
   4 -13 -10   29.94    6.72
  -4  13  11    1.32    5.21
   4  13 -11    8.33    4.16
   4 -13 -11    5.49    3.15
  -4  13  12    9.58    7.98
   4  13 -12   23.05    6.92
   4 -13 -12   25.37    7.41
  -4  13  13   20.62    7.99
   4 -13 -13   20.72    7.08
  -4  13  14    3.98    3.97
   4 -13 -14    3.51    2.47
  -4  13  15    8.45    7.09
   4 -13 -15    2.77    3.23
   4 -13 -16   33.30    9.77
   4 -13 -17    1.17    3.24
   4  14  11    1.23    4.16
  -4  14 -11    0.06    2.27
  -4  14 -10   34.47   10.02
  -4  14  -9   24.18    8.32
  -4  14  -8   41.35   10.66
  -4  14  -7   28.23    8.60
  -4  14  -6   35.97    9.34
  -4  14  -5   24.43    7.93
  -4  14  -4   56.07   10.41
  -4  14  -3    0.99    1.77
  -4  14  -2   45.14    9.86
  -4  14  -1  134.34   13.77
  -4  14  -1  116.12   15.63
  -4  14   0   19.02    5.92
   4  14   0    8.46    4.42
  -4  14   0   13.10    4.73
  -4  14   1   16.30    5.41
   4  14  -1    9.95    3.88
  -4  14   1   10.94    4.38
  -4  14   2   21.87    5.93
   4  14  -2   15.17    4.66
  -4  14   2   15.41    5.40
  -4  14   3   26.56    7.00
  -4  14   3   47.50    8.92
   4  14  -4    0.57    2.75
  -4  14   4   -0.06    1.71
  -4  14   4   -0.73    1.89
  -4  14   5    3.68    3.01
   4  14  -5    0.31    2.88
  -4  14   5    1.06    2.06
  -4  14   6   24.36    7.63
   4  14  -6   35.16    7.60
  -4  14   6   35.22    7.15
  -4  14   7    1.93    3.07
   4  14  -7   -4.59    3.96
  -4  14   8   11.90    4.68
   4  14  -8   23.78    6.06
   4 -14  -8   17.70    5.43
  -4  14   9   -0.04    3.00
   4 -14  -9    2.67    2.44
  -4  14  10    4.21    5.80
   4 -14 -10    2.29    2.64
  -4  14  11    7.07    6.53
   4 -14 -11   25.09    6.78
  -4  14  12   -8.97    5.25
   4 -14 -12   -0.41    1.42
  -4  14  13   14.47    7.26
   4 -14 -13   17.71    6.06
  -4  14  14    2.97    4.65
   4 -14 -14    5.05    4.01
   4 -14 -15   70.81   13.05
   4 -14 -16   -2.12    3.83
   4 -14 -17    5.52    3.36
   4  15  10   13.73    6.56
  -4  15 -10   14.46    6.03
  -4  15  -9    3.84    3.68
  -4  15  -8    3.72    3.59
  -4  15  -7   11.72    6.40
  -4  15  -6   19.05    7.32
  -4  15  -5    0.61    2.95
  -4  15  -4   19.56    7.05
  -4  15  -3   41.39    9.49
  -4  15  -2   32.10    7.77
  -4  15  -1   21.87    6.63
  -4  15   0   11.18    4.29
  -4  15   0    8.55    4.32
  -4  15   1   61.94   10.37
  -4  15   1   76.86   11.87
  -4  15   2    5.68    3.85
  -4  15   2   -2.67    2.33
  -4  15   3   12.19    6.00
  -4  15   3    8.44    3.52
  -4  15   4   11.66    5.05
  -4  15   4    8.50    4.34
  -4  15   5    6.65    6.40
  -4  15   5   36.79    7.93
  -4  15   6    3.25    4.65
  -4  15   7   40.77   10.39
  -4  15   8   33.13   11.68
  -4  15   9   61.05   12.28
  -4  15  10   -0.78    2.60
  -4  15  11   22.12    7.49
  -4  15  12   18.80    7.38
  -4  15  13   15.52    9.77
  -4  15  14   -1.96    5.31
  -4  16  -9    6.96    5.54
  -4  16  -8   19.48    7.01
  -4  16  -7   44.96   10.75
  -4  16  -6    5.03    5.01
  -4  16  -5   24.05    8.01
  -4  16  -4   17.19    5.88
  -4  16  -3   -3.41    3.56
  -4  16  -2   -1.46    3.13
  -4  16  -1   58.72   11.09
  -4  16   0   -0.06    1.97
  -4  16   1    0.55    1.35
  -4  16   1    1.57    1.32
  -4  16   2   11.02    4.91
  -4  16   2   10.09    4.75
  -4  16   3   64.07   12.63
  -4  16   3   70.45   11.28
  -4  16   4    5.65    3.59
  -4  16   4    3.74    3.16
  -4  16   5   -1.52    2.41
  -4  16   6   34.12    8.45
  -4  16   7    0.70    1.96
  -4  16   8   -0.60    1.72
  -4  16   9   12.57    9.25
  -4  16  10   14.73    9.37
  -4  16  11    2.77    7.68
  -4  16  12   10.75    6.73
  -4  16  13   11.25    6.39
  -4  17  -7    7.33    5.55
  -4  17  -6    0.95    2.93
  -4  17  -5   -2.18    2.90
  -4  17  -4    1.49    2.02
  -4  17  -3   26.83    7.99
  -4  17  -2   -3.94    3.73
  -4  17  -1   -0.37    2.16
  -4  17   0    6.80    3.81
  -4  17   1   94.07   13.50
  -4  17   2   10.17    4.20
  -4  17   2   12.02    5.38
  -4  17   3   -0.09    2.21
  -4  17   3   -1.89    2.18
  -4  17   4   20.45    7.14
  -4  17   4   14.57    5.68
  -4  17   5   40.21   10.84
  -4  17   6   28.64    9.49
  -4  17   7    1.19    2.69
  -4  17   8   -0.49    3.03
  -4  17   9   66.82   15.28
  -4  17  10   12.27    6.24
  -4  17  11   12.45    7.05
  -4  17  12   -1.45    4.31
  -4  18  -6   -7.78    4.59
  -4  18  -5   15.57    6.30
  -4  18  -4   -2.43    4.79
  -4  18  -3   -0.72    3.67
  -4  18  -2    2.92    2.16
  -4  18  -1    9.86    4.63
  -4  18   0   29.55    7.89
  -4  18   1    0.25    2.15
  -4  18   2    3.56    2.96
  -4  18   3   10.08    5.06
  -4  18   3    0.75    2.19
  -4  18   4   -0.96    3.50
  -4  18   5    0.71    1.97
  -4  18   6   -4.41    3.31
  -4  18   7    0.03    2.33
  -4  18   8    2.14    4.44
  -4  18   9    0.13    3.08
  -4  18  10   14.05    6.04
  -4  18  11    3.32    3.62
  -4  19  -5   32.50    9.27
  -4  19  -4    2.39    3.92
  -4  19  -3   43.72   10.57
  -4  19  -2    5.57    3.98
  -4  19  -1    0.71    2.19
  -4  19   0    7.87    3.77
  -4  19   1   50.42   10.72
  -4  19   2   -1.99    2.28
  -4  19   4   17.92    7.20
  -4  19   5   -6.97    4.40
  -4  19   6   -0.16    2.31
  -4  19   7   -3.22    3.85
  -4  19   8   -0.15    2.51
  -4  19   9   27.01    8.86
  -4  20  -3    4.58    4.56
  -4  20  -2   -3.05    2.65
  -4  20  -1    7.21    5.36
  -4  20   0   -1.90    2.23
  -4  20   1    3.27    4.17
  -4  20   5    6.83    4.37
  -4  20   6   11.73    6.34
  -4  20   7   17.28    8.26
  -4  20   8    6.39    5.55
  -4  21  -2   13.89    6.42
  -4  21  -1    6.90    4.14
  -4  21   0   -1.25    1.99
  -4  21   6   -4.68    3.29
  -4  21   7   -5.87    4.44
  -5   0 -14    9.23    6.95
  -5   0 -13   -1.36    3.50
  -5   0 -12    4.81    3.43
  -5   0 -11    0.94    1.76
  -5   0 -10   -2.65    4.54
  -5   0  -9   -3.41    3.25
  -5   0  -8  124.58   15.64
  -5   0  -7    3.09    3.37
  -5   0  -6   97.45   14.22
   5   0   5   -3.87    3.29
  -5   0  -5    0.81    2.10
   5   0   4  211.48   20.65
  -5   0  -4  240.33   20.93
   5   0   3   -1.80    3.83
  -5   0  -3    5.30    3.07
   5   0   2   45.19    9.96
  -5   0  -2   50.22    9.13
   5   0   1    6.75    4.12
  -5   0  -1    2.41    1.78
   5   0   0  255.65   21.40
  -5   0   0  225.37   19.38
   5   0  -1   -1.67    3.38
  -5   0   1   -6.07    3.56
   5   0  -2  119.96   14.44
  -5   0   2  107.23   13.81
   5   0  -3    0.58    2.87
  -5   0   3    0.26    2.03
   5   0  -4    7.67    3.82
  -5   0   4    2.61    2.83
   5   0  -5   -4.87    4.48
   5   0  -6   21.42    6.55
   5   0  -7    0.01    3.04
   5   0  -8   97.78   13.54
   5   0  -9    5.03    2.50
   5   0 -10   24.83    7.07
   5   0 -11    1.20    2.96
   5   0 -12   66.98   12.07
   5   0 -13   -4.77    4.74
   5   0 -14    9.53    5.17
   5   0 -15   -0.38    2.05
   5   0 -16    4.24    4.52
   5   0 -17   -0.77    2.23
   5   0 -18    1.21    3.84
  -5   1 -15   -0.82    2.09
  -5  -1 -14   67.04   13.49
  -5   1 -14   66.50   13.48
  -5  -1 -13   11.90    6.65
  -5   1 -13   15.61    6.24
  -5  -1 -12    6.71    4.30
  -5   1 -12    2.38    2.88
  -5  -1 -11   -0.67    3.82
  -5   1 -11   -0.41    2.13
  -5  -1 -10   23.20    7.53
  -5   1 -10   20.46    6.55
  -5  -1  -9    1.58    2.48
  -5   1  -9   -2.38    2.35
  -5  -1  -8    6.44    4.87
  -5   1  -8   -0.15    4.57
  -5  -1  -7   -1.25    2.71
  -5   1  -7    8.47    4.33
  -5   1  -6   90.15   13.27
  -5  -1  -6   74.70   11.46
   5  -1   5    1.18    3.03
   5   1   5   -0.39    2.76
  -5  -1  -5    1.34    1.87
  -5   1  -5    2.27    3.15
   5  -1   4    5.82    4.57
   5   1   4    5.37    2.94
  -5  -1  -4    0.62    2.51
  -5   1  -4    6.75    5.05
   5  -1   3    1.40    3.77
   5   1   3    0.81    3.60
  -5  -1  -3   -3.33    3.99
  -5   1  -3   -1.63    2.34
   5  -1   2  261.68   22.54
   5   1   2  240.53   22.23
  -5  -1  -2  303.85   22.71
  -5   1  -2  230.28   21.05
   5   1   1   90.71   12.88
   5  -1   1   94.78   12.89
  -5  -1  -1   92.59   12.37
  -5   1  -1   83.64   12.64
   5   1   0    1.77    3.18
   5  -1   0   -3.03    4.18
  -5  -1   0    4.34    3.03
  -5   1   0   -3.61    3.31
   5  -1  -1    3.42    2.58
   5   1  -1    1.64    3.65
  -5  -1   1    2.01    3.09
  -5   1   1   -2.10    1.65
   5   1  -2  123.36   14.32
   5  -1  -2  116.11   13.95
  -5  -1   2   71.74   11.90
  -5   1   2  109.30   13.28
   5   1  -3   78.36   11.67
   5  -1  -3   78.48   11.33
  -5  -1   3   65.56   11.34
  -5   1   3   71.41   11.01
   5   1  -4    3.40    3.14
   5  -1  -4    2.29    4.08
  -5   1   4   13.98    5.22
   5   1  -5    7.67    4.48
   5  -1  -5   -1.93    3.66
  -5   1   5    3.92    4.08
   5   1  -6  448.21   27.93
   5  -1  -6  409.40   27.22
   5   1  -7   27.36    8.34
   5  -1  -7   37.95    8.98
   5   1  -8   54.87   10.99
   5  -1  -8   66.33   10.77
   5   1  -9   24.35    6.99
   5  -1  -9   15.58    4.91
   5   1 -10  355.32   26.24
   5  -1 -10  386.64   27.77
   5   1 -11   10.57    5.16
   5  -1 -11    7.79    4.77
   5   1 -12  169.30   19.26
   5  -1 -12  157.21   18.41
   5   1 -13    7.30    3.79
   5  -1 -13    1.63    1.77
   5   1 -14   27.81    8.87
   5  -1 -14   35.29   10.35
   5   1 -15    4.07    3.88
   5  -1 -15   -2.40    2.13
   5   1 -16    4.43    4.07
   5  -1 -16    0.39    2.66
   5   1 -17    4.68    2.80
   5  -1 -17   -4.80    4.84
   5   1 -18   -0.34    2.40
   5  -1 -18    2.89    3.18
   5   1 -19    1.28    2.96
  -5   2 -15    1.78    4.01
  -5   2 -14   32.07    9.27
  -5  -2 -13    7.04    5.49
  -5   2 -13   -2.42    3.13
  -5  -2 -12   11.41    5.46
  -5   2 -12   16.37    6.69
  -5  -2 -11   18.92    6.72
  -5   2 -11   27.69    8.14
  -5  -2 -10    6.71    4.90
  -5   2 -10    1.42    3.25
  -5  -2  -9    4.18    4.59
  -5   2  -9    3.75    3.39
  -5  -2  -8   36.87    8.15
  -5   2  -8   49.46   10.46
  -5  -2  -7   16.22    6.60
  -5   2  -7   23.68    7.65
  -5  -2  -6   49.68   10.26
  -5   2  -6   36.94    8.46
   5   2   5   38.36    8.94
   5  -2   5   17.69    6.20
  -5  -2  -5   33.40    7.95
  -5   2  -5   29.27    7.07
   5  -2   4  134.04   16.30
   5   2   4  153.73   17.62
  -5  -2  -4  147.94   16.34
  -5   2  -4  179.10   18.35
   5  -2   3  213.64   21.23
   5   2   3  260.62   22.67
  -5  -2  -3  276.42   22.04
  -5   2  -3  275.68   22.29
   5  -2   2   20.08    6.49
   5   2   2   28.27    6.97
  -5  -2  -2   23.20    6.39
  -5   2  -2   27.40    7.05
   5   2   1   12.76    5.48
   5  -2   1   17.02    5.33
   5  -2   1   13.57    6.10
  -5  -2  -1   12.85    4.80
  -5   2  -1    7.98    3.81
   5   2   0  180.79   18.78
   5  -2   0  195.25   19.02
  -5  -2   0  170.62   17.72
  -5   2   0  193.81   17.79
   5   2  -1  267.42   21.84
   5  -2  -1  257.29   20.90
  -5  -2   1  204.55   19.71
  -5   2   1  220.95   18.69
   5   2  -2   -2.06    3.01
   5  -2  -2    1.38    2.55
  -5  -2   2    0.46    2.11
  -5   2   2   -1.37    2.92
   5   2  -3   74.19   11.44
   5  -2  -3   77.02   11.05
  -5   2   3   80.52   11.38
   5   2  -4   70.31   11.31
   5  -2  -4   78.65   11.21
  -5   2   4   59.93   10.09
   5   2  -5  169.84   17.34
   5  -2  -5  174.93   17.31
  -5   2   5  156.11   16.46
   5   2  -6    4.06    2.34
  -5   2   6    7.74    2.50
   5   2  -7   13.69    5.64
   5  -2  -7   21.14    6.81
   5   2  -8   78.55   13.17
   5  -2  -8  104.04   14.15
   5   2  -9    8.14    4.24
   5  -2  -9   15.02    5.10
   5   2 -10    4.68    3.41
   5  -2 -10    2.40    3.53
   5   2 -11   43.29    9.47
   5  -2 -11   43.99    9.68
  -5   2  12  125.88   17.01
   5   2 -12  124.70   16.77
   5  -2 -12  109.24   15.89
  -5   2  13   40.61   10.24
   5   2 -13   43.29   10.25
   5  -2 -13   23.36    7.37
   5   2 -14    1.77    2.05
   5  -2 -14    3.52    4.79
  -5   2  15   -1.81    3.95
   5   2 -15    3.54    4.46
   5  -2 -15    2.87    4.89
  -5   2  16    5.55    4.07
   5   2 -16   10.81    5.93
   5  -2 -16   -0.33    2.75
  -5   2  17   13.71    6.35
   5   2 -17   15.80    6.89
   5  -2 -17   12.25    6.39
  -5   2  18    2.47    2.17
   5   2 -18    1.67    2.06
   5  -2 -18    6.27    4.07
  -5   2  19   -3.77    5.16
   5   2 -19   -6.95    5.12
  -5   3 -16   23.39    8.44
  -5   3 -15    4.43    3.70
  -5   3 -14   27.26    9.25
  -5  -3 -13   62.64   12.70
  -5   3 -13   51.45   11.43
  -5  -3 -12   49.07   11.25
  -5   3 -12   48.17   11.55
  -5  -3 -11   -3.30    3.94
  -5   3 -11   -2.27    3.77
  -5  -3 -10    2.10    1.66
  -5   3 -10    7.67    4.78
  -5  -3  -9   16.56    6.55
  -5   3  -9   19.24    7.31
  -5  -3  -8    0.24    2.72
  -5   3  -8   -5.92    5.04
  -5  -3  -7    6.74    4.64
  -5   3  -7    3.39    2.71
  -5  -3  -6    5.66    3.62
  -5   3  -6    7.26    3.21
   5  -3   5    9.88    4.50
   5   3   5    2.21    2.92
  -5  -3  -5    8.19    5.41
  -5   3  -5    9.86    4.98
   5  -3   4    9.15    5.68
   5   3   4    6.42    3.90
  -5  -3  -4    3.24    3.01
  -5   3  -4    4.43    2.16
   5  -3   3   74.81   12.43
   5   3   3   57.23   10.52
  -5   3  -3   78.32   11.75
  -5  -3  -3   68.17   11.68
   5  -3   2  240.61   21.90
   5   3   2  243.34   21.66
  -5  -3  -2  239.07   21.57
  -5   3  -2  306.68   23.06
   5   3   1   68.79   12.02
   5  -3   1   83.53   12.13
   5   3   1   72.53   12.99
   5  -3   1   55.69   11.36
  -5  -3  -1   86.69   12.99
  -5   3  -1  102.34   13.20
   5  -3   0   55.13    9.92
   5   3   0   49.56    9.87
  -5  -3   0   42.10    9.32
  -5   3   0   57.17    9.51
   5   3  -1   98.53   13.47
   5  -3  -1   99.63   12.90
  -5  -3   1   63.15   11.21
  -5   3   1   86.59   12.50
   5  -3  -2    8.35    3.04
   5   3  -2    7.52    5.19
  -5   3   2    8.19    4.02
   5   3  -3  152.87   16.53
   5  -3  -3  153.91   15.91
  -5   3   3  135.86   14.53
   5   3  -4   19.56    6.29
   5  -3  -4   30.84    7.21
  -5   3   4   27.08    6.57
   5   3  -5    2.75    2.25
   5  -3  -5    3.88    2.62
  -5   3   5    8.10    4.26
   5   3  -6   21.14    6.42
   5  -3  -6   14.80    5.89
  -5   3   6   11.06    4.69
   5   3  -7   72.90   12.39
   5  -3  -7   75.35   12.53
  -5   3   7   61.00   10.62
   5   3  -8    0.79    2.08
   5  -3  -8   -0.78    3.26
  -5   3   9   11.26    6.00
   5   3  -9    4.01    3.39
   5  -3  -9    4.39    4.26
   5   3 -10   24.23    7.15
   5  -3 -10   15.41    5.41
  -5   3  10   20.83    6.59
   5   3 -11   -1.88    2.68
   5  -3 -11   -0.12    1.90
   5   3 -12    7.16    4.64
   5  -3 -12    5.55    3.91
  -5   3  12    4.93    4.15
   5   3 -13    3.43    2.84
   5  -3 -13    2.93    2.04
  -5   3  13    1.72    3.08
   5   3 -14    6.03    4.41
   5  -3 -14    4.96    3.21
  -5   3  14    1.02    3.96
   5   3 -15    2.63    2.89
  -5   3  15    7.78    4.77
   5  -3 -15    4.22    3.77
   5   3 -16   14.41    4.67
  -5   3  16    8.89    5.65
   5  -3 -16    8.09    6.06
  -5   3  17    1.30    3.08
   5   3 -17    4.04    3.12
   5  -3 -17   -0.27    4.42
  -5   3  18    3.32    4.94
   5   3 -18   10.50    6.76
   5  -3 -18    1.34    3.09
  -5   3  19   29.38   10.80
   5   3 -19   34.39   10.62
  -5   4 -15   13.50    6.00
  -5   4 -14   21.66    8.26
  -5   4 -13    9.35    6.59
  -5  -4 -12    8.85    5.72
  -5   4 -12   14.32    6.57
  -5  -4 -11    5.03    4.50
  -5   4 -11   12.76    5.96
  -5  -4 -10   15.34    6.82
  -5   4 -10   22.22    7.62
  -5  -4  -9   -7.31    5.37
  -5   4  -9    6.36    3.35
  -5  -4  -8   -4.55    3.44
  -5   4  -8   -4.00    3.78
  -5  -4  -7   38.37    9.47
  -5   4  -7   47.10   10.21
  -5  -4  -6   27.99    8.82
  -5   4  -6   44.23    9.68
   5  -4   5    5.55    4.71
   5   4   5    4.93    2.78
  -5  -4  -5    5.36    4.32
  -5   4  -5   13.10    4.26
   5  -4   4   45.11   10.05
   5   4   4   53.56   10.54
  -5  -4  -4   37.67    9.62
  -5   4  -4   67.32   11.62
   5  -4   3   78.31   12.61
   5   4   3   89.93   13.17
  -5  -4  -3   81.15   13.37
  -5   4  -3  116.84   14.60
   5  -4   2    6.19    4.48
   5   4   2    3.78    2.73
  -5  -4  -2   10.36    5.09
  -5   4  -2   12.03    4.97
   5  -4   1  117.95   14.69
   5  -4   1   97.76   13.85
   5   4   1   91.19   13.89
  -5  -4  -1   73.07   12.55
  -5   4  -1  101.88   13.15
   5   4   0   50.64    9.94
   5  -4   0   53.82   10.29
  -5   4   0   59.58   10.02
   5   4  -1  160.60   17.19
   5  -4  -1  172.03   16.60
  -5   4   1  174.91   17.08
   5   4  -2   95.66   12.84
   5  -4  -2   91.93   12.32
  -5   4   2   90.15   11.97
   5   4  -3   17.55    6.49
   5  -4  -3   17.92    5.06
  -5   4   3   12.73    3.99
   5   4  -4   60.95   10.68
   5  -4  -4   61.08   10.41
  -5   4   4   49.73    8.92
   5   4  -5  135.14   15.16
   5  -4  -5  128.20   15.28
  -5   4   5  137.77   14.44
   5   4  -6   13.68    5.17
   5  -4  -6   12.53    5.22
  -5   4   6   13.85    5.72
  -5   4   7   16.75    6.13
   5   4  -7   19.28    6.19
   5  -4  -7   26.30    7.44
  -5   4   7    9.87    4.34
  -5   4   8   34.83    8.59
   5   4  -8   41.41    8.92
   5  -4  -8   42.35    9.34
  -5   4   8   37.28    8.90
   5   4  -9   16.27    6.22
   5  -4  -9   16.41    6.16
  -5   4   9   18.09    6.48
   5   4 -10   32.38    8.48
   5  -4 -10   24.43    7.71
  -5   4  10   29.67    7.95
   5   4 -11   41.23    9.11
   5  -4 -11   42.95    9.42
  -5   4  11   37.92    9.90
   5   4 -12   98.12   14.47
   5  -4 -12   96.18   14.21
  -5   4  12   87.79   14.36
   5   4 -13    1.87    2.47
   5  -4 -13   -0.14    2.95
  -5   4  13   -0.80    1.84
   5   4 -14    2.78    3.72
   5  -4 -14    2.21    2.40
  -5   4  14    4.38    3.68
   5   4 -15    2.53    3.24
   5  -4 -15    2.01    2.64
  -5   4  15   10.22    6.54
   5   4 -16   -8.01    5.70
   5  -4 -16   -2.53    3.42
  -5   4  16    0.24    1.96
   5   4 -17    5.55    4.59
   5  -4 -17    7.02    4.03
  -5   4  17    7.62    4.65
   5   4 -18   11.12    6.60
  -5   4  18   11.01    6.60
   5  -4 -18    3.68    4.73
   5   4 -19   -0.73    3.23
  -5   4  19   -0.52    4.25
  -5   5 -15    3.21    3.25
  -5   5 -14   -3.41    5.73
  -5   5 -13   23.95    8.47
  -5  -5 -12   33.54   10.53
  -5   5 -12   65.92   13.45
  -5  -5 -11    1.60    2.56
  -5   5 -11   -0.27    3.28
  -5  -5 -10   33.34   11.25
  -5   5 -10   51.93   11.36
  -5  -5  -9   31.19   11.13
  -5   5  -9   62.15   12.21
  -5  -5  -8    0.02    4.27
  -5   5  -8    3.71    2.44
  -5  -5  -7    7.05    4.75
  -5   5  -7  -10.35    4.92
  -5  -5  -6   11.39    5.47
  -5   5  -6   19.22    6.26
   5   5   5   65.06   11.71
  -5  -5  -5   80.06   14.37
   5  -5   4   19.95    6.74
  -5  -5  -4   33.27    8.76
   5   5   4   27.61    7.13
  -5   5  -4   38.06    8.60
   5  -5   3   -1.00    3.00
   5   5   3    7.14    4.35
  -5  -5  -3   -1.81    2.52
  -5   5  -3   12.43    3.97
   5  -5   2  214.20   20.68
   5   5   2  270.20   22.88
   5  -5   1   44.56    9.90
   5  -5   1   54.20   10.04
   5   5   1   65.03   10.93
  -5   5  -1   60.60   10.48
   5   5   0   -4.44    3.04
   5  -5   0    2.85    2.75
  -5   5   0    2.07    3.11
   5   5  -1   32.92    8.35
   5  -5  -1   42.36    8.57
  -5   5   1   28.09    6.59
   5   5  -2   -0.62    2.12
   5  -5  -2   -5.30    4.43
  -5   5   2   -1.17    2.85
   5   5  -3  106.08   13.85
   5  -5  -3  125.20   14.14
  -5   5   3   97.32   12.08
   5   5  -4   23.51    6.25
   5  -5  -4   23.11    6.60
  -5   5   4   21.19    5.70
   5   5  -5    9.91    4.39
   5  -5  -5    8.57    4.00
  -5   5   5   11.60    4.88
  -5   5   6    5.25    3.11
   5   5  -6    8.19    4.85
   5  -5  -6    6.68    3.97
  -5   5   6    4.36    3.08
   5   5  -7  109.29   13.81
   5  -5  -7  106.11   14.16
  -5   5   7  122.36   15.78
  -5   5   7  112.45   14.18
   5   5  -8   10.07    4.56
  -5   5   8   12.69    5.41
   5  -5  -8   14.49    5.51
  -5   5   8   16.46    5.66
   5   5  -9  111.84   14.48
   5  -5  -9  122.86   15.41
  -5   5   9  109.48   15.27
   5   5 -10    2.75    2.37
   5  -5 -10    7.83    4.11
  -5   5  10    4.48    3.30
   5   5 -11  100.26   14.26
  -5   5  11  102.21   15.44
   5  -5 -11   69.66   11.88
   5   5 -12   36.27    8.89
   5  -5 -12   37.24    8.93
  -5   5  12   33.08    9.27
   5   5 -13   81.31   13.28
   5  -5 -13   87.97   14.15
  -5   5  13   79.13   13.89
   5   5 -14    3.13    2.54
   5  -5 -14    3.69    2.72
  -5   5  14    2.61    3.06
   5   5 -15   19.19    7.46
   5  -5 -15   22.06    8.21
  -5   5  15   16.13    6.38
   5   5 -16    9.27    4.99
   5  -5 -16   15.91    7.24
  -5   5  16   18.57    7.47
  -5   5  17   90.70   16.41
   5   5 -17   79.40   14.45
   5  -5 -17   65.89   14.39
   5   5 -18   -1.36    4.99
  -5   5  18    3.09    2.62
  -5   6 -14    1.92    2.90
  -5   6 -13    6.94    5.00
  -5   6 -12   -2.36    4.17
  -5  -6 -11   -0.48    2.05
  -5   6 -11    1.16    2.32
  -5  -6 -10   -0.87    2.03
  -5   6 -10    4.85    3.84
  -5  -6  -9    5.17    5.04
  -5   6  -9    5.23    4.01
  -5  -6  -8   -0.49    2.44
  -5   6  -8    3.27    3.94
  -5  -6  -7   17.27    7.71
  -5   6  -7   35.94    9.46
  -5  -6  -6    4.85    4.59
  -5   6  -6   -0.82    3.12
  -5   6  -5    7.95    5.21
   5  -6   4    1.89    3.70
   5   6   4    3.07    2.42
  -5   6  -4   -0.46    1.75
   5   6   3    1.38    2.79
   5  -6   3   -2.73    4.12
  -5   6  -3    8.72    4.46
   5  -6   2   25.39    7.49
   5   6   2   46.45    9.05
  -5   6  -2   44.50    9.36
   5  -6   1  190.68   18.21
   5  -6   1  124.17   15.00
   5   6   1  120.55   15.57
  -5   6  -1  164.01   17.23
   5   6   0   23.00    6.03
   5  -6   0   28.66    7.30
  -5   6   0   31.95    7.51
   5   6  -1   39.92    8.93
   5  -6  -1   47.47    9.05
  -5   6   1   32.77    7.77
   5   6  -2   24.00    7.22
   5  -6  -2   22.82    6.24
  -5   6   2   25.51    6.94
   5   6  -3   50.89    9.85
   5  -6  -3   51.67    9.60
  -5   6   3   50.92    9.27
   5   6  -4  172.20   17.74
   5  -6  -4  198.52   18.01
  -5   6   4  176.07   16.71
   5   6  -5  175.36   17.61
   5  -6  -5  152.62   16.61
  -5   6   5  157.98   17.38
  -5   6   5  173.73   16.24
   5   6  -6    0.82    2.07
   5  -6  -6    1.96    2.85
  -5   6   6   -1.99    1.58
  -5   6   6   -0.47    2.53
   5   6  -7   -2.34    3.80
   5  -6  -7    3.21    3.21
  -5   6   7    0.07    1.63
  -5   6   7   -1.24    2.64
  -5   6   8   47.19    9.67
   5   6  -8   64.57   11.30
   5  -6  -8   55.77   10.18
  -5   6   8   59.51   11.65
   5   6  -9  170.85   18.62
   5  -6  -9  160.37   17.80
  -5   6   9  169.11   19.46
  -5   6   9  159.92   17.03
   5   6 -10   -0.86    3.40
   5  -6 -10    7.09    4.04
  -5   6  10    3.41    2.62
   5   6 -11    8.33    4.60
   5  -6 -11    7.89    3.96
  -5   6  11   13.22    5.93
   5   6 -12    5.36    3.71
   5  -6 -12    8.43    4.89
  -5   6  12    8.83    5.26
   5   6 -13   36.72    9.77
   5  -6 -13   40.02   10.57
  -5   6  13   39.43    9.80
   5   6 -14    6.09    4.94
   5  -6 -14    8.63    4.90
  -5   6  14    5.82    4.15
   5   6 -15   18.31    7.02
   5  -6 -15   18.68    7.55
  -5   6  15   20.02    8.03
   5   6 -16   22.28    8.32
   5  -6 -16   24.37    8.27
  -5   6  16   32.22   10.57
   5   6 -17   39.20   10.55
   5  -6 -17   36.42   11.02
  -5   6  17   30.69    9.17
   5   6 -18   -3.84    2.76
   5  -6 -18    0.94    2.42
  -5   6  18    1.96    3.77
  -5   7 -13   23.65    7.75
  -5   7 -12    2.20    1.90
  -5   7 -11   32.93    9.97
  -5   7 -10   41.27   10.32
  -5   7  -9   88.08   15.01
  -5   7  -8    5.78    4.63
  -5   7  -7    0.06    3.35
  -5   7  -6    3.49    2.70
  -5   7  -5  144.03   17.83
   5  -7   4   -5.46    3.69
   5   7   4   -0.54    2.51
  -5   7  -4    1.79    4.21
   5  -7   3    3.29    3.78
   5   7   3    6.46    4.24
  -5   7  -3    0.68    2.43
   5   7   2   21.12    6.60
   5  -7   2   14.55    6.04
  -5   7  -2   23.19    6.95
   5  -7   1   29.93    6.92
   5  -7   1   13.94    5.59
   5   7   1   27.02    8.14
  -5   7  -1   25.83    7.02
   5  -7   0   -1.21    2.87
  -5   7   0   -2.44    3.30
   5   7  -1   13.43    5.26
   5  -7  -1   12.05    4.74
  -5   7   1   13.12    5.18
   5   7  -2   61.43   10.63
   5  -7  -2   57.89    9.52
  -5   7   2   38.57    8.18
   5   7  -3    9.82    3.93
   5  -7  -3   13.59    5.05
  -5   7   3   11.70    4.04
   5   7  -4    2.14    1.92
   5  -7  -4    0.43    3.31
  -5   7   4    2.28    1.72
  -5   7   4    1.94    2.56
   5   7  -5    8.77    4.23
   5  -7  -5   13.41    4.70
  -5   7   5   15.91    5.55
  -5   7   5   12.72    4.88
   5   7  -6   20.97    6.41
   5  -7  -6   16.47    6.02
  -5   7   6   14.44    4.53
  -5   7   6   17.48    6.66
   5   7  -7   11.19    4.67
   5  -7  -7    5.68    4.37
  -5   7   7    5.24    3.54
  -5   7   7   10.68    5.47
   5   7  -8   -3.67    3.17
   5  -7  -8    4.09    3.52
  -5   7   8   -2.46    2.68
  -5   7   8   -5.12    3.57
   5   7  -9   13.03    7.21
  -5   7   9   16.76    5.48
   5  -7  -9   20.04    7.00
  -5   7   9   24.23    7.04
   5   7 -10   21.20    7.19
   5  -7 -10   40.76    8.98
  -5   7  10   25.33    8.28
   5   7 -11   37.37    8.83
   5  -7 -11   25.55    8.17
  -5   7  11   40.37    9.87
   5   7 -12    6.17    4.60
   5  -7 -12    0.06    2.47
  -5   7  12    9.02    6.02
  -5   7  13   43.96   10.99
   5   7 -13   39.81    9.34
   5  -7 -13   42.20   10.07
  -5   7  14   13.95    6.07
   5   7 -14    5.47    3.09
   5  -7 -14    8.81    3.18
  -5   7  15   10.73    6.97
   5   7 -15   26.07    8.59
   5  -7 -15    8.55    6.16
   5   7 -16   14.24    5.76
   5  -7 -16    6.42    6.00
  -5   7  16   14.37    6.64
   5   7 -17   22.54    7.49
   5  -7 -17   17.23    8.41
  -5   7  17   14.42    6.17
   5   7 -18   -4.69    5.09
   5  -7 -18    1.81    4.19
   5   8  13    4.12    3.79
  -5   8 -13   15.69    7.62
  -5   8 -12   12.23    6.04
  -5   8 -11   28.11    8.50
  -5   8 -10   30.81    9.23
  -5   8  -9    2.83    2.71
  -5   8  -8    0.46    3.62
  -5   8  -7   62.10   12.56
  -5   8  -6    1.94    2.89
  -5   8  -5    5.50    3.26
   5   8   4   10.74    4.32
  -5   8  -4   14.19    5.87
   5  -8   3   32.26    7.67
   5   8   3   42.08    9.06
  -5   8  -3   46.42   10.02
   5  -8   2   15.53    5.83
   5   8   2   36.51    8.70
  -5   8  -2   45.79    9.52
   5   8   1   95.51   13.51
  -5   8  -1  108.00   14.08
   5  -8   0    6.64    4.47
   5  -8   0    2.39    2.61
   5   8   0    7.21    4.70
  -5   8   0    7.32    3.36
   5   8  -1   17.06    6.35
   5  -8  -1   17.97    5.89
  -5   8   1   17.30    5.64
   5   8  -2    3.37    5.10
   5  -8  -2    0.71    2.23
  -5   8   2    2.30    3.41
   5   8  -3  254.46   21.96
   5  -8  -3  249.52   19.99
  -5   8   3  249.86   20.34
  -5   8   3  248.13   20.48
   5  -8  -4   82.96   11.35
  -5   8   4   73.39   11.21
   5   8  -4   68.38   11.12
  -5   8   4   77.46   11.18
   5   8  -5  120.63   14.75
   5  -8  -5   95.40   13.09
  -5   8   5  117.81   14.28
  -5   8   5  116.57   13.57
   5   8  -6   37.18    8.93
   5  -8  -6   34.91    8.12
  -5   8   6   34.19    7.11
  -5   8   6   35.83    8.20
   5   8  -7    8.52    4.27
   5  -8  -7    4.91    2.99
  -5   8   7    1.30    1.76
  -5   8   7    7.14    3.88
   5   8  -8   29.40    7.53
   5  -8  -8   32.55    8.00
  -5   8   8   21.03    6.41
  -5   8   8   18.05    7.01
  -5   8   9   74.71   13.42
  -5   8   9   59.88   10.38
   5   8  -9   69.34   11.75
   5  -8  -9   69.60   11.43
  -5   8  10    8.39    3.56
  -5   8  10    2.56    2.78
   5   8 -10    1.68    3.09
   5  -8 -10    7.39    4.53
  -5   8  11   34.60    8.88
   5   8 -11   29.73    7.96
   5  -8 -11   32.43    8.13
  -5   8  12    7.00    3.89
   5   8 -12    4.88    4.82
   5  -8 -12    0.96    3.25
  -5   8  13   21.56    7.55
   5   8 -13   19.48    6.96
   5  -8 -13   17.64    5.89
  -5   8  14    4.03    3.28
   5   8 -14   -4.74    4.50
   5  -8 -14    4.81    3.44
  -5   8  15   46.77   11.50
   5   8 -15   30.69    8.98
   5  -8 -15   56.15   11.75
  -5   8  16   17.97    7.31
   5   8 -16    8.08    4.21
   5  -8 -16   24.61    8.46
  -5   8  17   -2.23    4.04
   5   8 -17    3.39    3.81
   5  -8 -17    0.43    3.35
   5   8 -18    2.42    2.96
   5   9  13   12.77    7.29
  -5   9 -12   11.80    6.53
  -5   9 -11   -1.55    2.98
  -5   9 -10   -1.99    3.87
  -5   9  -9   27.90    7.80
  -5   9  -8    5.37    3.81
  -5   9  -7    5.86    4.36
  -5   9  -6    5.14    3.82
  -5   9  -5  129.59   17.26
   5   9   4   -1.69    2.55
  -5   9  -4    1.90    2.35
   5   9   3    7.45    4.14
   5  -9   3    2.60    3.88
  -5   9  -3   15.58    6.25
   5   9   2   28.96    7.83
  -5   9  -2   33.78    8.41
   5  -9   1   41.77    8.66
   5   9   1   66.12   11.31
  -5   9  -1   82.82   12.86
   5  -9   0   -1.15    2.70
   5  -9   0    2.67    2.39
   5   9   0   -0.01    2.49
  -5   9   0    3.89    3.59
   5  -9  -1   74.55   10.85
  -5   9   1   55.92   10.46
   5   9  -2  292.36   23.49
   5  -9  -2  309.45   22.10
  -5   9   2  275.40   21.28
  -5   9   2  285.48   22.60
   5   9  -3    2.93    2.99
   5  -9  -3    6.92    3.01
  -5   9   3   -2.46    2.44
  -5   9   3    1.80    1.53
   5   9  -4   95.20   13.05
   5  -9  -4   90.31   12.18
  -5   9   4   94.32   12.84
  -5   9   4   93.96   12.36
   5   9  -5   55.55   10.20
   5  -9  -5   51.66    9.92
  -5   9   5   46.44    8.62
  -5   9   5   46.51    9.17
   5   9  -6  134.03   16.08
   5  -9  -6  126.42   14.85
  -5   9   6  135.01   16.57
  -5   9   6  153.23   15.51
   5   9  -7   29.75    7.33
   5  -9  -7   27.25    6.90
  -5   9   7   36.75    7.46
  -5   9   7   40.09    8.88
  -5   9   8   18.93    6.95
   5   9  -8   25.53    6.69
   5  -9  -8   13.99    5.44
  -5   9   8   12.98    4.00
  -5   9   9    2.47    2.73
   5   9  -9    4.15    2.94
   5  -9  -9    6.36    4.05
  -5   9   9    4.01    2.87
  -5   9  10   50.53   11.18
   5   9 -10   56.75   11.69
   5  -9 -10   51.30   10.06
  -5   9  11    3.90    3.90
   5   9 -11    6.20    4.49
   5  -9 -11    5.68    4.83
  -5   9  12    5.55    4.95
   5   9 -12    6.77    4.88
   5  -9 -12    8.67    4.10
  -5   9  13   37.60   10.61
   5   9 -13   40.72    9.89
   5  -9 -13   44.31   10.41
   5   9 -14  108.10   16.03
   5  -9 -14  122.32   17.36
  -5   9  14  129.38   19.34
  -5   9  15    1.09    3.23
   5   9 -15    4.82    2.72
   5  -9 -15   -5.15    5.70
  -5   9  16   -2.59    2.64
   5   9 -16    4.62    4.92
   5  -9 -16    4.39    4.09
   5   9 -17   -1.62    3.79
   5  -9 -17    7.62    5.49
   5   9 -18   55.59   12.74
   5  10  13    3.71    4.30
  -5  10 -11   12.56    6.28
  -5  10 -10   20.29    7.94
  -5  10  -9   -1.00    3.78
  -5  10  -8   10.26    6.14
  -5  10  -7   51.15   11.59
  -5  10  -6   27.95    7.66
  -5  10  -5    5.44    5.10
  -5  10  -4   19.17    6.88
   5  10   3    8.96    4.94
   5 -10   3    2.24    1.82
   5 -10   2    5.22    3.19
   5  10   2    7.06    3.22
   5 -10   1    6.22    3.15
   5  10   1   11.63    4.91
  -5  10  -1   17.24    6.82
   5 -10   0   28.63    6.62
   5  10   0   16.56    5.55
  -5  10   0   38.09    8.68
   5 -10  -1   21.80    5.94
  -5  10   1   18.50    6.27
  -5  10   2   57.18    9.95
   5  10  -2   62.23   11.22
   5 -10  -2   64.32    9.75
  -5  10   2   56.97   10.24
   5  10  -3   32.30    8.06
   5 -10  -3   32.31    7.40
  -5  10   3   30.09    7.52
  -5  10   3   28.25    6.87
   5  10  -4   18.59    5.28
   5 -10  -4   14.99    5.10
  -5  10   4   12.50    4.61
  -5  10   4   11.97    5.19
   5  10  -5   15.08    6.03
   5 -10  -5   13.13    5.46
  -5  10   5    9.69    4.17
  -5  10   5   10.47    4.96
   5  10  -6   30.22    7.38
   5 -10  -6   27.78    7.48
  -5  10   6   26.90    6.75
  -5  10   6   18.84    6.77
  -5  10   7   33.45    8.95
   5  10  -7   41.49    8.92
   5 -10  -7   28.27    7.72
  -5  10   7   39.62    7.99
   5  10  -8   93.89   13.54
   5 -10  -8   72.49   11.71
  -5  10   8   87.00   14.17
  -5  10   8   98.66   12.17
  -5  10   9    3.11    3.92
   5  10  -9    0.42    3.88
   5 -10  -9    2.38    3.84
  -5  10   9    5.48    2.88
  -5  10  10   28.81    9.27
   5  10 -10   18.44    6.46
   5 -10 -10   13.94    5.67
  -5  10  11    0.13    3.51
   5  10 -11   -2.93    3.64
   5 -10 -11    3.81    2.91
  -5  10  12   59.61   12.52
   5  10 -12   45.37   10.99
   5 -10 -12   59.21   11.05
  -5  10  13   -3.64    3.76
   5  10 -13    3.92    3.28
   5 -10 -13    3.73    3.95
  -5  10  14   -1.17    2.30
   5  10 -14   -4.49    2.98
   5 -10 -14   -2.25    2.42
  -5  10  15    2.27    4.41
   5  10 -15    5.53    3.95
   5 -10 -15    0.92    2.00
  -5  10  16   75.94   17.63
   5  10 -16   84.17   14.64
   5 -10 -16   89.59   15.12
   5  10 -17   18.65    7.29
   5 -10 -17   11.63    5.17
   5  10 -18    7.24    4.81
  -5  11 -11    7.90    5.43
  -5  11 -10    4.93    5.02
  -5  11  -9   20.11    7.37
  -5  11  -8    5.97    5.38
  -5  11  -7    1.42    3.52
  -5  11  -6   39.16   10.46
  -5  11  -5   47.00   10.98
  -5  11  -4    3.16    2.29
   5  11   3   -2.21    2.51
  -5  11  -3   30.35    8.55
   5 -11   2    8.92    3.80
   5  11   2   46.59    9.66
   5 -11   1    0.19    2.78
   5  11   1   18.31    5.84
  -5  11  -1   16.51    5.65
   5 -11   0    2.23    2.92
   5 -11   0   -1.02    2.73
   5  11   0    5.73    4.58
  -5  11   0   -1.14    2.24
  -5  11   1    7.24    4.26
   5 -11  -1   16.43    5.40
   5 -11  -1    5.60    3.88
   5  11  -1   14.28    5.70
  -5  11   1    7.53    4.22
   5 -11  -2  142.53   14.93
  -5  11   2  150.24   15.92
  -5  11   2  148.17   16.88
   5 -11  -3    3.85    1.88
  -5  11   3    8.91    4.79
  -5  11   3    4.43    3.72
   5  11  -4  103.36   14.61
   5 -11  -4  116.29   13.55
  -5  11   4  111.32   14.86
  -5  11   4  109.07   13.98
   5  11  -5   14.86    5.23
   5 -11  -5   18.47    5.64
  -5  11   5   19.61    5.99
  -5  11   5   14.47    5.22
  -5  11   6    2.67    3.22
   5  11  -6    4.29    3.79
   5 -11  -6   11.50    5.35
  -5  11   6    2.80    1.60
  -5  11   7   16.10    6.30
   5  11  -7   13.13    4.67
   5 -11  -7    6.83    3.84
  -5  11   7   17.12    5.43
  -5  11   8   41.13    9.53
   5  11  -8   33.14    7.55
   5 -11  -8   25.16    6.70
  -5  11   8   42.57    8.16
  -5  11   9    0.25    2.10
   5  11  -9    0.47    2.87
   5 -11  -9    2.78    2.93
  -5  11  10   26.42   10.44
   5  11 -10   42.20    9.36
   5 -11 -10   38.50    9.13
  -5  11  11    4.14    4.12
   5  11 -11   -4.70    3.83
   5 -11 -11   -1.50    3.07
  -5  11  12    4.60    4.79
   5  11 -12    6.54    4.73
   5 -11 -12    3.80    2.16
  -5  11  13   34.98    9.97
   5  11 -13   38.47   10.19
   5 -11 -13   46.16   10.05
  -5  11  14   61.77   13.94
   5 -11 -14   72.67   13.98
   5  11 -14   60.22   12.29
  -5  11  15    4.74    4.90
   5  11 -15    0.29    2.27
   5 -11 -15    7.31    4.25
   5  11 -16   -0.34    3.65
   5 -11 -16    1.43    2.64
   5  11 -17    0.05    3.33
   5 -11 -17    3.12    3.20
  -5  12 -10    6.25    3.84
  -5  12  -9    2.57    3.69
  -5  12  -8   21.91    8.01
  -5  12  -7    1.44    2.82
  -5  12  -6    5.17    5.44
  -5  12  -5    5.85    3.77
  -5  12  -4   40.21   10.59
  -5  12  -3   20.30    6.48
   5 -12   2   -1.41    3.88
   5  12   2   -2.48    2.38
  -5  12  -2    2.69    3.34
   5 -12   1    6.37    4.01
   5  12   1   22.54    6.67
  -5  12  -1   29.00    8.21
   5  12   0   72.82   11.89
  -5  12   0   99.46   14.63
   5 -12  -1   16.37    5.29
   5 -12  -1    3.13    2.83
   5  12  -1   16.14    5.61
  -5  12   1   15.91    4.58
  -5  12   1   25.77    7.36
   5 -12  -2   24.48    6.26
  -5  12   2   24.36    6.93
  -5  12   2   21.59    6.79
   5  12  -3   -1.02    2.19
   5 -12  -3    0.19    2.42
  -5  12   3   -2.41    2.28
  -5  12   3    0.77    2.52
   5  12  -4   21.03    6.92
   5 -12  -4   23.86    6.30
  -5  12   4   12.78    4.75
  -5  12   4   27.38    7.72
  -5  12   5    1.11    3.58
   5  12  -5    5.10    4.29
   5 -12  -5   -2.50    3.02
  -5  12   5    5.51    3.40
  -5  12   6   21.26    6.68
   5  12  -6   20.80    6.78
   5 -12  -6   22.32    6.22
  -5  12   6   25.37    6.83
  -5  12   7   13.04    6.98
   5 -12  -7   27.72    6.93
   5  12  -7   15.99    5.45
  -5  12   7   30.57    7.10
  -5  12   8   30.13   10.26
   5  12  -8   59.27   11.13
   5 -12  -8   44.68    8.86
  -5  12   9   -0.90    2.32
   5 -12  -9    4.30    3.70
  -5  12  10   32.46   10.33
   5  12 -10   38.35    8.69
   5 -12 -10   30.67    8.02
  -5  12  11    4.50    3.69
   5  12 -11    5.95    5.37
   5 -12 -11    9.06    5.52
  -5  12  12   54.87   12.75
   5  12 -12   58.18   11.80
   5 -12 -12   37.09    8.56
  -5  12  13    0.30    4.49
   5  12 -13    8.33    4.90
   5 -12 -13    7.55    4.39
  -5  12  14    3.52    3.87
   5  12 -14    6.87    3.54
   5 -12 -14    0.64    3.56
   5  12 -15   -2.84    3.03
   5 -12 -15   -7.16    5.42
   5 -12 -16   80.37   14.97
  -5  13  -9   -1.07    5.14
  -5  13  -8    4.37    4.85
  -5  13  -7   10.05    5.46
  -5  13  -6   22.45    7.47
  -5  13  -5    8.03    4.82
  -5  13  -4   29.64    8.40
  -5  13  -3   -0.67    2.86
   5  13   2   11.24    4.61
  -5  13  -2   46.39   10.00
   5 -13   1   -0.16    2.55
   5  13   1   11.24    4.83
   5 -13   0   -1.42    2.42
  -5  13   0    2.22    2.85
   5 -13  -1   -0.04    1.74
   5  13  -1   -3.44    3.84
  -5  13   1    2.92    3.01
  -5  13   1    0.82    2.92
  -5  13   2   70.22   11.30
   5  13  -2   64.16   11.88
  -5  13   2   80.31   12.64
  -5  13   3   45.42    9.46
  -5  13   3   22.12    7.09
  -5  13   4   13.82    5.28
   5  13  -4    7.89    4.36
   5 -13  -4    8.54    4.21
  -5  13   4    7.48    3.19
  -5  13   5   60.45   11.45
   5  13  -5   70.85   12.23
   5 -13  -5   51.33    8.90
  -5  13   5   59.63   10.43
  -5  13   6   32.94    9.36
   5  13  -6   35.29    8.56
   5 -13  -6   33.09    7.10
  -5  13   6   37.27    8.28
  -5  13   7   25.17    8.92
   5  13  -7   37.47    9.11
   5 -13  -7   32.01    7.43
  -5  13   8    7.96    7.01
   5  13  -8   24.39    7.52
   5 -13  -8   24.24    6.48
  -5  13   9    2.24    2.20
   5  13  -9    7.54    4.24
   5 -13  -9    1.07    2.87
  -5  13  10   37.28   11.32
   5  13 -10   39.44    9.99
   5 -13 -10   31.21    7.48
  -5  13  11   53.81   12.66
   5  13 -11   49.53   10.38
   5 -13 -11   45.48    9.41
  -5  13  12   12.25    5.98
   5 -13 -12    9.13    4.73
  -5  13  13  -16.90    7.43
   5 -13 -13    1.27    2.15
  -5  13  14   58.17   13.60
   5 -13 -14   51.30   11.14
   5 -13 -15   42.69   10.06
   5 -13 -16    4.05    4.75
  -5  14  -8    3.00    3.34
  -5  14  -7    3.09    3.62
  -5  14  -6   -0.15    4.29
  -5  14  -5   -0.57    3.82
  -5  14  -4   37.23   10.31
  -5  14  -3   33.65    9.12
  -5  14  -2   21.33    6.96
  -5  14  -1   17.66    6.42
  -5  14   0   23.41    7.84
  -5  14   1   29.49    7.51
  -5  14   1   27.60    7.77
  -5  14   2   -0.45    3.59
  -5  14   2    2.82    1.53
  -5  14   3   -3.69    3.77
  -5  14   3   -0.66    2.63
  -5  14   4    7.51    3.35
  -5  14   4   14.43    5.28
  -5  14   5   45.17   10.09
   5  14  -5   55.31   11.18
  -5  14   5   60.83   10.60
  -5  14   6    4.25    2.81
   5  14  -6   10.90    5.01
  -5  14   6    9.53    4.62
  -5  14   7   14.88    7.57
   5  14  -7   27.28    7.55
  -5  14   8    7.81    4.97
   5  14  -8   12.86    5.82
  -5  14   9  123.50   17.98
  -5  14  10   -4.11    3.91
  -5  14  11    3.89    3.64
  -5  14  12   18.45    6.89
  -5  14  13   26.24    9.22
  -5  15  -7    4.50    4.59
  -5  15  -6   10.31    5.37
  -5  15  -5   70.87   14.07
  -5  15  -4   34.48    9.33
  -5  15  -3    1.92    2.79
  -5  15  -2    6.59    3.84
  -5  15  -1   66.59   12.60
  -5  15   0    3.75    4.29
  -5  15   1   -0.88    3.38
  -5  15   2   15.07    5.87
  -5  15   2   12.12    4.80
  -5  15   3   84.30   13.56
  -5  15   3   69.88   12.23
  -5  15   4    1.11    2.19
  -5  15   4    6.23    3.68
  -5  15   5    1.30    1.86
  -5  15   5   -0.55    1.78
  -5  15   6   63.42   12.49
  -5  15   7   12.43    5.72
  -5  15   8    9.35    5.45
  -5  15   9   20.08    7.78
  -5  15  10   55.59   13.09
  -5  15  11   17.27    8.58
  -5  15  12    1.83    2.94
  -5  16  -5    8.55    5.71
  -5  16  -4   15.96    6.32
  -5  16  -3    6.70    5.27
  -5  16  -2    3.15    3.61
  -5  16  -1    3.75    2.35
  -5  16   0    4.75    3.70
  -5  16   1   16.07    6.76
  -5  16   2    2.39    4.13
  -5  16   3   -2.11    2.61
  -5  16   3   -2.01    2.08
  -5  16   4    5.60    4.18
  -5  16   4    0.66    2.44
  -5  16   5   16.28    6.68
  -5  16   6   12.32    4.40
  -5  16   7   23.97    8.07
  -5  16   8   13.05    6.28
  -5  16   9  170.28   23.22
  -5  16  10    0.68    3.40
  -5  16  11    6.10    5.33
  -5  17  -4   -0.98    2.71
  -5  17  -3   -1.23    2.76
  -5  17  -2   10.97    5.81
  -5  17  -1   33.91    9.54
  -5  17   0   19.08    7.61
  -5  17   1    3.23    2.65
  -5  17   2    2.61    4.05
  -5  17   3   37.00    9.27
  -5  17   4   -2.20    3.21
  -5  17   5   11.06    6.69
  -5  17   6    2.52    3.22
  -5  17   7    2.01    3.25
  -5  17   8   -0.78    2.49
  -5  17   9    2.81    2.27
  -5  17  10    4.98    3.64
  -5  18  -3   31.56    9.92
  -5  18  -2   -2.60    1.91
  -5  18  -1    1.62    1.91
  -5  18   0    0.90    3.47
  -5  18   1   45.49   11.24
  -5  18   2    1.26    2.77
  -5  18   5   10.21    5.60
  -5  18   6    8.94    5.05
  -5  18   7    7.79    4.09
  -5  18   8    5.74    4.73
  -5  18   9   52.40   12.11
  -5  19  -1    4.26    3.54
  -5  19   0    5.19    4.06
  -5  19   1   -1.50    3.39
  -5  19   6   22.09    7.60
  -5  19   7   16.85    8.12
  -5  19   8   -1.06    3.66
  -5  20   0   -1.39    4.30
  -6   0 -13    2.19    2.00
  -6   0 -12    0.64    4.19
  -6   0 -11   -3.53    5.84
  -6   0 -10   52.56   12.87
  -6   0  -9    3.69    4.41
  -6   0  -8    2.60    3.38
  -6   0  -7    3.13    3.29
  -6   0  -6    8.99    4.37
   6   0   5   -1.93    2.83
  -6   0  -5   -8.19    4.57
   6   0   4    0.20    3.34
  -6   0  -4    1.89    2.89
   6   0   3   -2.25    2.99
  -6   0  -3   -2.09    3.67
   6   0   2   72.21   13.27
  -6   0  -2  118.40   16.39
   6   0   1    2.41    2.95
  -6   0  -1   -0.17    2.97
   6   0   0    5.88    5.11
  -6   0   0    4.68    3.95
   6   0  -1    0.37    2.22
  -6   0   1    0.16    2.03
   6   0  -2   -0.46    3.17
  -6   0   2   -7.36    4.32
   6   0  -3   -3.85    4.22
  -6   0   3   -2.32    3.07
   6   0  -4  143.92   17.43
  -6   0   4   85.19   14.97
   6   0  -5    0.03    2.18
   6   0  -6    8.32    5.61
   6   0  -7    3.11    4.64
   6   0  -8   22.11    7.49
   6   0  -9   -3.26    4.38
   6   0 -10  112.73   18.37
   6   0 -11    4.82    4.47
   6   0 -12  115.18   17.39
   6   0 -13    1.84    3.82
   6   0 -14   10.37    5.53
   6   0 -15   -1.25    3.99
   6   0 -16    3.79    2.86
   6   0 -17   -3.60    5.61
  -6  -1 -13    6.39    5.22
  -6   1 -13   10.57    6.83
  -6  -1 -12   37.52   10.91
  -6   1 -12   38.68   10.58
  -6  -1 -11    9.40    5.72
  -6   1 -11    7.97    5.75
  -6  -1 -10    4.48    2.52
  -6   1 -10    6.63    5.02
  -6  -1  -9    6.85    5.36
  -6   1  -9    2.79    3.04
  -6  -1  -8   30.45    9.84
  -6   1  -8   27.60    7.90
  -6  -1  -7    4.41    1.92
  -6   1  -7    7.13    5.22
  -6  -1  -6   36.08    9.45
  -6   1  -6   40.86    9.90
   6  -1   5    1.99    4.22
   6   1   5    1.95    3.71
  -6  -1  -5    8.69    5.48
  -6   1  -5   13.34    6.23
   6  -1   4   14.75    6.39
   6   1   4   12.87    5.91
  -6  -1  -4   21.14    6.74
  -6   1  -4   29.72    8.22
   6   1   3   29.18    7.98
   6  -1   3   31.66    8.95
  -6  -1  -3   40.59    9.66
  -6   1  -3   42.10    8.84
   6  -1   2   17.00    7.47
   6   1   2   14.83    4.59
  -6  -1  -2   26.15    8.01
  -6   1  -2   26.23    7.85
   6   1   1    6.54    6.14
  -6  -1  -1   -0.60    3.51
  -6   1  -1    5.64    4.17
   6  -1   1    6.22    4.49
   6   1   0   50.93   11.39
   6  -1   0   53.00   11.47
  -6  -1   0   53.02   12.01
  -6   1   0   47.06   10.84
   6   1  -1   13.89    6.71
   6  -1  -1    5.77    3.12
  -6  -1   1    4.15    4.46
  -6   1   1    6.74    4.68
   6   1  -2    0.98    2.15
   6  -1  -2   -0.72    2.33
  -6  -1   2    0.42    3.71
  -6   1   2    0.88    2.82
   6   1  -3   -0.21    2.49
   6  -1  -3    1.39    2.15
  -6  -1   3    0.49    2.48
  -6   1   3   -2.86    3.48
   6   1  -4    1.71    2.81
   6  -1  -4    6.19    4.96
  -6   1   4    8.28    5.23
   6   1  -5    5.74    4.70
   6  -1  -5    0.52    2.19
  -6   1   5   -0.94    2.88
   6   1  -6    7.76    4.86
   6  -1  -6   -2.48    4.20
   6   1  -7    3.52    4.32
   6  -1  -7   -5.69    5.10
   6   1  -8   13.79    5.97
   6  -1  -8   16.65    6.72
   6   1  -9    4.32    4.09
   6  -1  -9    4.39    4.28
   6   1 -10   37.39    9.78
   6  -1 -10   40.85   11.05
   6   1 -11   35.55    9.18
   6  -1 -11   33.99    9.54
   6   1 -12  124.05   17.77
   6  -1 -12  125.10   17.88
   6   1 -13    3.77    2.73
   6  -1 -13    8.05    4.86
   6   1 -14    0.55    2.84
   6  -1 -14    4.50    4.26
   6   1 -15    7.68    4.89
   6  -1 -15    2.68    2.83
   6   1 -16   54.82   13.67
   6  -1 -16   67.28   14.75
   6   1 -17    3.57    6.03
   6  -1 -17   -0.95    4.66
  -6  -2 -13   41.36   10.95
  -6  -2 -12   27.23    9.25
  -6   2 -12   13.38    7.84
  -6  -2 -11    2.16    2.62
  -6   2 -11    0.91    2.87
  -6  -2 -10    3.63    3.60
  -6   2 -10   -4.35    3.41
  -6  -2  -9   24.99    9.51
  -6   2  -9   16.11    7.26
  -6  -2  -8   -0.07    2.61
  -6   2  -8   -3.10    5.22
  -6  -2  -7   -0.57    3.57
  -6   2  -7    3.94    4.14
  -6  -2  -6   12.15    6.18
  -6   2  -6   19.33    7.53
   6  -2   5    4.98    5.28
   6   2   5    0.00    2.55
  -6  -2  -5   13.07    6.61
  -6   2  -5   17.16    7.18
   6  -2   4   -0.93    4.57
   6   2   4    7.32    3.91
  -6  -2  -4    5.58    4.37
  -6   2  -4    1.08    2.59
   6  -2   3    3.10    2.88
   6   2   3    9.80    5.34
  -6  -2  -3   16.22    6.47
  -6   2  -3   -2.74    3.01
   6  -2   2   67.42   13.08
   6   2   2   78.53   14.01
  -6  -2  -2   98.35   15.80
  -6   2  -2  100.78   14.79
   6  -2   1    8.87    6.06
   6   2   1   11.48    5.81
  -6  -2  -1   15.59    6.11
   6   2   0    3.20    3.23
   6  -2   0    1.13    2.90
  -6  -2   0    4.27    4.62
  -6   2   0    1.58    3.79
   6   2  -1   67.19   13.15
   6  -2  -1   53.65   10.89
  -6  -2   1   34.94   10.23
  -6   2   1   59.25   11.22
   6   2  -2   23.10    8.28
  -6  -2   2   10.85    6.31
   6  -2  -2   16.16    6.65
  -6   2   2   16.08    5.04
   6   2  -3   73.64   12.94
   6  -2  -3   85.55   13.47
  -6   2   3   69.98   12.10
   6   2  -4   21.46    7.44
   6  -2  -4   19.18    5.92
  -6   2   4   19.82    6.86
   6   2  -5    8.33    5.78
   6  -2  -5   17.59    6.79
  -6   2   5    5.37    3.17
  -6   2   6   48.58   10.87
   6   2  -6   61.85   12.13
   6  -2  -6   50.87   11.42
   6   2  -7   42.72   10.14
   6  -2  -7   38.37    9.69
   6   2  -8    7.81    5.71
   6  -2  -8    8.41    4.79
   6   2  -9    2.52    4.71
   6  -2  -9    0.55    2.38
   6   2 -10  158.49   19.86
   6  -2 -10  140.50   19.17
   6   2 -11    3.93    3.17
   6  -2 -11   -0.33    3.21
   6   2 -12   42.34   10.88
   6  -2 -12   38.30   10.75
   6   2 -13   13.30    6.55
   6  -2 -13   14.04    7.03
   6   2 -14   35.76    9.92
   6  -2 -14   27.91    9.07
   6   2 -15    7.60    5.10
   6  -2 -15    1.35    4.03
   6   2 -16    3.73    2.34
   6  -2 -16   -1.15    3.98
   6   2 -17   16.28    8.02
  -6  -3 -12    7.11    5.72
  -6   3 -12   24.01    8.89
  -6  -3 -11  -13.08    6.20
  -6   3 -11    0.50    2.63
  -6  -3 -10    1.66    2.37
  -6   3 -10    1.37    2.40
  -6  -3  -9    1.49    4.14
  -6   3  -9    1.73    2.94
  -6  -3  -8   27.57    9.98
  -6   3  -8   17.67    6.92
  -6  -3  -7   16.09    7.67
  -6   3  -7   30.17    8.89
  -6  -3  -6    2.11    2.27
  -6   3  -6   16.08    7.08
   6  -3   5   -1.03    3.70
   6   3   5    4.65    5.09
  -6  -3  -5    8.46    5.97
  -6   3  -5   10.52    5.48
   6  -3   4   11.55    5.69
   6   3   4   14.11    4.36
  -6  -3  -4   25.60    9.27
  -6   3  -4   32.73    9.12
   6  -3   3   54.40   13.12
   6   3   3   72.08   13.42
  -6  -3  -3   80.21   15.43
   6  -3   2   12.80    5.11
   6   3   2   21.69    8.21
  -6  -3  -2   17.72    7.45
  -6   3  -2   26.67    6.93
   6  -3   1   14.50    5.21
   6   3   1    4.73    3.79
  -6  -3  -1    7.54    4.85
  -6   3  -1    5.41    2.49
   6   3   0    0.71    2.55
   6  -3   0    0.42    2.25
  -6  -3   0   -3.37    3.60
   6   3  -1   29.78    8.82
   6  -3  -1   41.45   10.61
  -6   3   1   45.66    9.81
   6   3  -2    4.21    4.56
   6  -3  -2   -5.42    3.94
  -6   3   2    4.99    2.48
   6   3  -3   13.59    5.98
   6  -3  -3   20.05    7.04
  -6   3   3   11.59    5.25
   6   3  -4    2.38    3.16
   6  -3  -4   -2.15    2.57
  -6   3   4    2.66    3.55
   6   3  -5    9.03    6.13
   6  -3  -5    2.22    4.17
  -6   3   5    3.98    3.34
   6   3  -6   -0.93    2.83
   6  -3  -6    2.43    2.75
  -6   3   6   -1.17    3.02
  -6   3   7   -0.96    1.82
   6   3  -7    8.41    4.92
   6  -3  -7    4.92    4.28
   6   3  -8    2.59    3.87
   6  -3  -8   12.55    6.20
   6   3  -9    8.98    5.44
   6  -3  -9    3.07    3.63
   6   3 -10   38.87    9.96
   6  -3 -10   40.75   10.98
   6   3 -11   61.21   13.36
   6  -3 -11   88.99   14.57
   6   3 -12  105.92   16.57
   6  -3 -12   96.20   15.22
   6   3 -13   47.54   11.38
   6  -3 -13   54.54   12.17
   6   3 -14    7.16    6.72
   6  -3 -14    4.71    4.42
   6   3 -15   24.10    7.68
   6  -3 -15   21.17    7.48
   6   3 -16   16.88    6.83
   6  -3 -16   11.55    5.95
   6   3 -17   16.62    7.91
  -6  -4 -12   26.96   10.13
  -6   4 -12   32.40   10.24
  -6  -4 -11   22.39    9.84
  -6   4 -11   18.31    8.15
  -6  -4 -10   11.55    6.55
  -6   4 -10    5.53    5.49
  -6  -4  -9   30.47   12.12
  -6   4  -9   43.70   10.99
  -6  -4  -8   -1.72    2.36
  -6   4  -8   10.16    5.53
  -6  -4  -7   -1.94    4.76
  -6   4  -7    4.25    4.65
  -6  -4  -6    1.65    3.32
  -6   4  -6    6.20    3.99
  -6  -4  -5   32.09   11.31
  -6   4  -5   49.61   11.10
   6  -4   4    2.20    3.54
   6   4   4    1.35    3.64
  -6  -4  -4   -2.27    3.38
  -6   4  -4    7.55    5.32
   6  -4   3    5.81    3.80
   6   4   3   14.06    5.97
  -6  -4  -3   14.97    7.22
  -6   4  -3   17.09    6.84
   6  -4   2   14.40    6.74
   6   4   2   15.28    4.79
  -6  -4  -2   20.06    7.78
  -6   4  -2   36.39    9.23
   6  -4   1    8.19    4.29
   6   4   1   21.59    7.07
  -6  -4  -1   29.92    8.91
  -6   4  -1   40.50    9.54
   6   4   0    6.59    3.65
   6  -4   0   11.97    5.27
  -6   4   0   12.26    4.96
   6   4  -1   32.29    9.78
   6  -4  -1   34.94    9.23
  -6   4   1   41.87    9.66
   6   4  -2    0.14    3.08
   6  -4  -2   -1.13    2.70
  -6   4   2    2.11    2.93
   6   4  -3   -5.18    4.37
   6  -4  -3    1.86    2.99
  -6   4   3   -0.43    2.16
   6  -4  -4    5.81    5.16
  -6   4   4    1.67    3.62
   6   4  -4   -2.23    2.09
   6   4  -5   -1.06    2.99
   6  -4  -5    0.08    1.98
  -6   4   5   -0.50    2.50
   6   4  -6   -1.63    3.15
   6  -4  -6    2.02    3.90
  -6   4   6   -1.05    2.67
   6   4  -7   -6.37    4.94
   6  -4  -7   -3.64    5.54
  -6   4   7    1.31    2.54
   6   4  -8   -4.46    4.65
   6  -4  -8    4.72    5.28
   6   4  -9    1.18    2.61
   6  -4  -9    0.39    4.79
   6   4 -10   21.13    7.45
   6  -4 -10   18.09    6.11
   6   4 -11   -0.97    4.68
   6  -4 -11   -0.66    2.39
   6   4 -12   -2.84    3.82
   6  -4 -12   -1.34    2.56
   6   4 -13   98.99   16.26
   6  -4 -13   92.66   15.80
   6   4 -14    3.80    2.25
   6  -4 -14   -0.29    3.05
   6   4 -15   -4.55    3.88
   6  -4 -15    0.46    2.80
   6   4 -16   -1.66    4.92
   6  -4 -16    0.45    3.70
   6   4 -17  131.26   19.80
  -6  -5 -11   -1.52    2.30
  -6   5 -11    0.97    2.46
  -6  -5 -10    0.82    3.70
  -6   5 -10    9.28    6.23
  -6  -5  -9   -6.68    5.44
  -6   5  -9   -0.24    2.88
  -6  -5  -8   -0.68    3.68
  -6   5  -8   -3.57    4.69
  -6  -5  -7   10.21    7.28
  -6   5  -7   18.92    7.14
  -6  -5  -6    5.12    4.50
  -6   5  -6   10.25    5.28
   6   5   5   -2.10    4.30
  -6  -5  -5   -5.29    4.00
   6  -5   4   -0.34    2.99
   6   5   4    0.15    2.80
  -6  -5  -4    5.71    5.09
  -6   5  -4    3.53    3.46
   6  -5   3    1.53    4.70
   6   5   3    3.23    3.06
  -6   5  -3    8.91    4.81
   6  -5   2   -4.21    5.23
   6   5   2   -0.44    3.62
  -6   5  -2   -1.62    2.45
   6  -5   1   10.41    5.05
   6   5   1   17.49    6.75
   6  -5   0    7.03    4.98
   6  -5   0    0.12    2.83
   6   5   0    1.98    3.17
  -6   5   0   -1.61    3.83
   6   5  -1    2.00    2.31
   6  -5  -1   -0.44    3.37
  -6   5   1    9.35    4.44
   6   5  -2    3.18    3.26
   6  -5  -2   -2.67    4.13
  -6   5   2    3.92    4.47
   6   5  -3   18.51    8.08
   6  -5  -3   19.81    6.54
  -6   5   3   20.60    6.75
   6  -5  -4    2.30    3.98
  -6   5   4    4.56    3.84
   6   5  -4    4.54    2.50
   6   5  -5    8.01    3.36
   6  -5  -5    7.46    5.43
  -6   5   5    6.76    4.49
   6   5  -6   -2.51    4.12
   6  -5  -6    1.02    2.59
  -6   5   6   -3.22    3.76
   6   5  -7    4.59    4.70
   6  -5  -7   -1.32    2.04
  -6   5   7   -1.42    1.92
   6   5  -8    7.08    4.93
   6  -5  -8   -0.90    2.06
  -6   5   8    6.83    4.84
   6   5  -9  141.00   18.50
   6  -5  -9  132.21   17.98
   6   5 -10   11.34    5.47
   6  -5 -10   17.54    7.58
   6   5 -11    8.96    5.18
   6  -5 -11    9.74    5.24
  -6   5  12   14.92    7.25
   6   5 -12   15.89    7.20
   6  -5 -12    8.95    3.15
   6   5 -13  117.32   17.77
   6  -5 -13  100.68   16.54
  -6   5  13  119.04   18.60
  -6   5  14   -4.62    5.61
   6   5 -14   -0.03    5.65
   6  -5 -14   -5.85    4.47
  -6   5  15   64.36   14.16
   6   5 -15   52.65   12.22
   6  -5 -15   58.04   13.21
  -6   5  16   -1.61    2.90
   6   5 -16    9.83    5.56
   6  -5 -16    3.83    4.83
  -6  -6 -10    4.75    5.58
  -6   6 -10   25.57    8.49
  -6  -6  -9   19.43   10.12
  -6   6  -9   36.47    9.86
  -6  -6  -8    7.85    6.40
  -6   6  -8   12.99    5.94
  -6   6  -7   -4.94    4.49
  -6   6  -6   11.52    5.96
  -6   6  -5   93.52   15.35
   6  -6   4    3.45    2.71
   6   6   4   -1.67    5.74
  -6   6  -4    4.49    5.28
   6  -6   3    4.90    5.55
   6   6   3   -4.81    4.34
  -6   6  -3    1.40    3.10
   6  -6   2    7.22    3.11
   6   6   2    6.36    3.16
   6  -6   1   27.52    8.90
   6   6   1   37.38    9.31
  -6   6  -1   55.31   11.34
   6  -6   0   11.31    5.48
   6  -6   0    2.34    2.19
   6   6   0   20.66    7.57
  -6   6   0   23.21    6.76
   6   6  -1    0.12    4.12
   6  -6  -1    5.29    3.34
  -6   6   1    6.27    4.11
   6   6  -2   28.31    7.94
   6  -6  -2   26.77    7.32
  -6   6   2   20.70    6.98
   6   6  -3    5.49    4.19
   6  -6  -3   -2.52    3.32
  -6   6   3   -1.22    3.14
   6   6  -4    1.90    2.14
   6  -6  -4    1.82    3.94
  -6   6   4   -1.25    2.97
   6   6  -5    9.86    5.06
   6  -6  -5   10.78    5.22
  -6   6   5    3.24    2.75
   6   6  -6   14.52    6.06
   6  -6  -6   13.22    6.64
  -6   6   6   12.28    5.94
   6   6  -7    5.66    4.29
   6  -6  -7    4.86    4.61
  -6   6   7    0.05    1.75
   6   6  -8   -0.71    3.37
   6  -6  -8    3.49    2.95
  -6   6   8    0.58    2.11
  -6   6   9   17.50    7.18
   6   6  -9   15.78    5.69
   6  -6  -9   27.94    9.00
  -6   6  10    4.58    2.42
   6   6 -10    2.02    2.96
   6  -6 -10    0.92    3.92
  -6   6  11   53.26   12.63
   6   6 -11   51.04   11.81
   6  -6 -11   50.83   11.18
   6   6 -12   -2.89    5.38
   6  -6 -12    1.03    3.28
  -6   6  12   -6.68    4.61
   6  -6 -13  115.34   17.39
  -6   6  13  103.33   17.31
   6   6 -13   99.69   16.08
   6   6 -14   -1.84    6.17
   6  -6 -14    4.85    4.19
  -6   6  14    6.79    6.37
   6   6 -15   31.20    9.57
   6  -6 -15   25.61    9.32
  -6   6  15   25.79    9.43
   6   6 -16   20.04    7.42
   6  -6 -16   14.08    8.34
  -6   7 -10   24.20    7.94
  -6   7  -9    4.17    3.70
  -6   7  -8   -1.55    4.68
  -6   7  -7   35.35   10.32
  -6   7  -6    3.88    3.57
  -6   7  -5   17.77    7.11
   6  -7   4   -0.59    3.05
   6   7   4   -0.81    3.96
   6  -7   3   -2.41    1.89
   6   7   3   -0.88    2.02
  -6   7  -3   -0.13    2.23
   6  -7   2    2.17    3.67
   6   7   2   -1.84    2.74
  -6   7  -2    6.48    4.26
   6   7   1   28.23    7.17
  -6   7  -1   40.84   10.17
   6  -7   0   -1.28    4.55
   6  -7   0    1.65    2.85
   6   7   0   -0.41    3.33
  -6   7   0   -0.41    2.48
   6  -7  -1   -0.94    2.69
  -6   7   1   -0.38    2.86
   6   7  -2   10.06    5.83
   6  -7  -2    6.84    3.96
  -6   7   2   10.19    4.58
   6   7  -3   97.79   14.97
   6  -7  -3  111.77   15.35
  -6   7   3  109.62   15.19
   6   7  -4   43.72    9.69
   6  -7  -4   54.94   10.55
  -6   7   4   38.47    8.58
   6   7  -5   46.26   10.43
   6  -7  -5   52.33   10.75
  -6   7   5   50.70   10.48
   6   7  -6   22.05    7.03
   6  -7  -6   16.82    5.55
  -6   7   6   24.13    7.62
   6   7  -7    8.35    5.04
   6  -7  -7   11.26    5.46
  -6   7   7    1.82    3.56
  -6   7   8   20.58    6.67
   6   7  -8   28.05    8.60
   6  -7  -8   24.87    7.80
  -6   7   8   12.44    5.91
  -6   7   9   36.01   10.10
   6   7  -9   28.15    8.23
   6  -7  -9   31.80    9.03
  -6   7   9   21.80    7.48
   6   7 -10   25.45    7.15
   6  -7 -10   21.45    7.26
  -6   7  10   25.21    8.64
   6   7 -11   23.63    8.05
   6  -7 -11   23.66    7.57
  -6   7  11   28.67    9.11
   6   7 -12    4.77    4.21
   6  -7 -12   13.66    6.32
  -6   7  12    6.19    3.13
   6   7 -13    3.40    3.99
   6  -7 -13    3.33    2.12
  -6   7  13   -1.43    4.28
   6   7 -14    3.76    2.36
   6  -7 -14    0.61    4.10
  -6   7  14   -0.74    3.42
   6   7 -15   73.32   14.81
   6  -7 -15   62.19   13.79
  -6   7  15   55.85   13.86
   6   7 -16   -0.26    3.48
   6  -7 -16    0.70    4.85
  -6   8  -9   16.33    7.47
  -6   8  -8   46.02   11.72
  -6   8  -7    2.21    2.37
  -6   8  -6   22.53    8.43
  -6   8  -5   42.81   11.45
   6   8   4    2.97    2.45
  -6   8  -4    9.30    4.39
   6  -8   3    2.46    2.14
   6   8   3    3.58    1.99
  -6   8  -3   -1.53    3.43
   6  -8   2    0.34    4.48
   6   8   2    0.29    2.06
  -6   8  -2    3.13    3.94
   6  -8   1   -0.58    1.88
   6   8   1    6.20    4.85
  -6   8  -1    7.93    5.49
   6  -8   0    7.77    2.94
   6  -8   0   -0.96    4.07
   6   8   0    5.53    2.33
   6  -8  -1   -2.33    3.97
  -6   8   1    0.65    2.29
   6   8  -2   91.21   14.78
   6  -8  -2   88.63   13.64
  -6   8   2  109.80   15.46
   6   8  -3    5.94    3.78
   6  -8  -3    9.30    5.38
  -6   8   3    0.18    3.42
   6   8  -4    2.21    2.98
   6  -8  -4   -1.83    2.87
  -6   8   4    1.75    2.89
   6   8  -5   15.87    5.89
   6  -8  -5   11.23    5.16
  -6   8   5   12.48    5.33
   6   8  -6   24.83    7.70
   6  -8  -6   19.88    6.91
  -6   8   6   20.21    6.51
  -6   8   7   26.01    9.40
   6   8  -7   18.50    6.91
   6  -8  -7   20.16    6.04
  -6   8   7   18.37    7.36
   6   8  -8   14.76    5.95
   6  -8  -8    7.82    4.61
  -6   8   8    6.13    4.32
  -6   8   8   13.89    6.80
   6   8  -9   14.80    5.54
   6  -8  -9    3.42    4.28
  -6   8   9   13.55    5.66
  -6   8   9   23.70    7.75
   6   8 -10    0.41    2.63
   6  -8 -10   -1.98    4.30
  -6   8  10   -0.12    2.08
   6   8 -11   24.37    8.14
   6  -8 -11   26.46    8.00
  -6   8  11   27.88    9.18
   6   8 -12   80.42   14.75
   6  -8 -12   62.99   12.89
  -6   8  12   90.37   15.64
   6   8 -13   13.84    6.71
   6  -8 -13   20.11    7.98
  -6   8  13   22.13    8.54
   6   8 -14   48.27   12.18
   6  -8 -14   45.78   11.22
  -6   8  14   41.00   10.98
   6   8 -15   12.30    7.48
   6  -8 -15   28.60   10.11
   6   8 -16   21.81    7.84
  -6   9  -8    8.03    4.93
  -6   9  -7    8.75    4.30
  -6   9  -6    8.09    4.61
  -6   9  -5   -0.33    2.71
  -6   9  -4   30.88    9.38
   6  -9   3    1.80    2.16
   6   9   3   -2.16    4.52
  -6   9  -3    6.60    4.10
   6  -9   2    1.69    3.17
   6   9   2    3.50    3.02
   6  -9   1    4.29    4.87
   6   9   1   12.12    3.90
   6  -9   0    9.62    5.10
   6  -9   0    0.95    3.09
   6   9   0    3.03    2.57
  -6   9   0   10.32    4.96
   6  -9  -1    2.07    4.99
   6  -9  -1   -0.42    1.96
   6   9  -1    7.44    4.61
  -6   9   1    2.08    3.91
   6   9  -2    2.03    3.78
   6  -9  -2    6.86    3.43
  -6   9   2    7.50    4.38
   6   9  -3  105.24   15.87
   6  -9  -3  101.70   14.21
  -6   9   3   91.39   13.92
   6   9  -4    8.64    4.59
   6  -9  -4   10.27    5.72
  -6   9   4    8.30    4.64
   6   9  -5   82.34   14.28
   6  -9  -5   73.36   12.34
  -6   9   5   77.51   12.57
  -6   9   6    0.29    2.90
   6   9  -6    4.41    3.45
   6  -9  -6   -0.46    2.11
  -6   9   6    5.54    3.77
   6   9  -7    3.90    3.94
   6  -9  -7    4.63    4.05
  -6   9   7    3.69    4.16
  -6   9   7    0.72    3.02
   6   9  -8   55.73   11.90
   6  -9  -8   46.40   11.09
  -6   9   8   36.85    9.73
  -6   9   8   40.01   11.79
   6   9  -9    1.16    2.75
   6  -9  -9    4.20    4.76
  -6   9   9    5.87    5.22
  -6   9   9    0.50    3.05
   6   9 -10   -0.96    4.39
   6  -9 -10   -1.05    2.02
   6   9 -11    4.54    4.96
   6  -9 -11    4.79    4.39
  -6   9  11   -2.86    3.70
   6   9 -12   85.81   15.40
   6  -9 -12   75.61   13.71
  -6   9  12   88.31   16.13
   6   9 -13    0.50    3.29
   6  -9 -13    2.56    3.79
  -6   9  13    3.26    4.56
   6   9 -14    0.81    2.69
   6  -9 -14   -2.45    4.16
  -6   9  14    7.32    7.33
   6   9 -15   -1.63    5.37
   6  -9 -15    0.97    3.42
   6   9 -16   62.37   13.76
  -6  10  -8    1.49    4.21
  -6  10  -7   -2.59    3.74
  -6  10  -6    6.97    5.38
  -6  10  -5   18.52    7.41
  -6  10  -4   -0.53    2.35
   6 -10   3   -1.97    4.23
   6  10   3    6.55    6.12
  -6  10  -3    1.59    4.47
   6 -10   2    7.44    3.87
   6  10   2   15.72    5.93
   6 -10   1    0.66    2.53
   6  10   1    3.31    2.78
   6 -10   0    0.36    2.87
   6  10   0    2.20    3.42
  -6  10   0    3.19    2.41
   6 -10  -1    4.30    2.57
   6 -10  -1    0.84    2.10
   6  10  -1    0.79    5.27
  -6  10   1   -0.11    4.11
   6 -10  -2  131.94   16.50
  -6  10   2  118.79   16.22
   6  10  -3   17.31    7.16
   6 -10  -3   17.48    6.39
  -6  10   3    9.21    4.39
   6  10  -4    9.54    5.45
   6 -10  -4   10.49    4.54
  -6  10   4    9.18    4.42
  -6  10   5    2.22    4.28
   6  10  -5    0.71    3.73
   6 -10  -5    8.06    5.15
  -6  10   5    1.60    3.50
   6  10  -6   37.10    9.96
   6 -10  -6   50.28   10.10
  -6  10   6   42.52    9.63
  -6  10   6   45.24   10.03
   6  10  -7   21.42    7.24
   6 -10  -7   11.49    5.15
  -6  10   7    9.06    4.89
  -6  10   7   15.37    7.38
   6  10  -8    3.04    4.21
   6 -10  -8   -4.33    3.60
  -6  10   8   -3.36    3.38
  -6  10   8    2.37    1.94
   6  10  -9    1.42    3.24
   6 -10  -9    6.06    5.15
  -6  10   9    0.33    2.22
   6  10 -10   58.72   12.20
   6 -10 -10   62.75   12.27
  -6  10  10   56.60   12.22
   6  10 -11   -2.87    4.95
   6 -10 -11    2.45    2.37
   6  10 -12    7.03    4.56
   6 -10 -12    7.95    4.90
  -6  10  12    7.66    5.61
   6  10 -13    9.07    5.97
   6 -10 -13   11.68    5.34
  -6  10  13   14.71    6.44
   6  10 -14   97.50   16.73
   6 -10 -14   87.68   15.94
   6  10 -15   -0.18    3.56
   6 -10 -15    6.94    5.13
   6  10 -16   -1.83    3.53
  -6  11  -7    0.30    3.43
  -6  11  -6   -2.17    4.06
  -6  11  -5   12.51    5.89
  -6  11  -4   40.18   10.77
   6  11   3   -5.17    3.50
  -6  11  -3    7.16    5.16
   6 -11   2   -1.16    3.79
   6  11   2    5.62    3.40
   6 -11   1    1.52    2.17
   6  11   1   -1.43    2.87
  -6  11  -1    6.51    4.79
   6 -11   0   13.99    6.21
   6  11   0   22.96    6.73
   6 -11  -1    4.45    3.48
   6 -11  -1    4.54    4.80
   6  11  -1    2.97    2.87
  -6  11   1    8.76    4.51
   6 -11  -2   48.13    9.82
  -6  11   2   31.44    8.71
   6  11  -3   11.09    6.30
   6 -11  -3    0.49    2.76
  -6  11   3    6.77    4.33
   6  11  -4   10.50    5.95
   6 -11  -4   14.69    5.19
  -6  11   4   15.20    5.89
   6  11  -5   16.60    7.07
   6 -11  -5    7.50    4.65
  -6  11   5    7.92    4.49
  -6  11   5   17.51    6.36
   6  11  -6   -1.37    2.98
   6 -11  -6   -2.62    3.24
  -6  11   6    1.42    2.75
  -6  11   6    3.14    3.35
   6  11  -7   16.45    7.74
   6 -11  -7   15.83    6.06
  -6  11   7   20.45    7.08
  -6  11   7    7.13    4.80
   6  11  -8   49.74   11.49
   6 -11  -8   24.01    8.12
  -6  11   8   45.66   10.90
   6  11  -9   13.20    5.84
   6 -11  -9   11.84    5.33
  -6  11   9   12.77    5.98
   6  11 -10   -2.95    3.57
   6 -11 -10    4.17    5.02
  -6  11  10   -4.42    4.00
   6  11 -11    3.25    3.76
   6 -11 -11   -2.47    2.11
  -6  11  11   -0.60    4.10
   6  11 -12   12.82    6.52
   6 -11 -12   10.28    5.00
  -6  11  12   28.75    9.74
   6  11 -13    8.01    4.58
   6 -11 -13    6.33    3.30
  -6  11  13   11.31    7.70
   6  11 -14   52.24   12.71
   6 -11 -14   49.72   11.71
   6  11 -15    3.37    2.69
   6 -11 -15   -3.32    3.90
  -6  12  -6   26.32    9.02
  -6  12  -5   30.16    9.33
  -6  12  -4   -4.09    4.54
  -6  12  -3    5.87    4.08
   6 -12   2    0.54    1.99
   6  12   2    5.96    3.59
   6 -12   1    1.40    2.09
   6  12   1    3.09    1.92
  -6  12  -1   -3.42    3.10
   6 -12   0    2.04    2.12
   6  12   0   -0.74    5.64
   6 -12  -1    0.52    2.21
   6  12  -1   -3.84    4.28
  -6  12   1    1.14    2.90
   6 -12  -2    2.24    1.76
   6  12  -2   16.86    6.58
   6 -12  -3    2.63    3.49
  -6  12   3    1.26    2.92
  -6  12   4   13.51    5.62
   6  12  -4    5.07    5.18
   6 -12  -4   19.27    6.39
  -6  12   4   14.09    5.95
   6  12  -5   27.90    8.63
   6 -12  -5   42.38    9.64
  -6  12   5   22.49    6.70
  -6  12   5   32.69    9.36
   6  12  -6   62.79   13.16
   6 -12  -6   74.39   12.21
  -6  12   6   47.37   10.43
  -6  12   6   65.39   13.01
   6  12  -7   -2.80    4.04
   6 -12  -7   -1.28    3.70
  -6  12   7   -0.11    2.87
  -6  12   7    0.14    3.13
   6  12  -8    7.98    6.27
   6 -12  -8    0.56    3.04
  -6  12   8    8.29    4.97
   6  12  -9   58.58   12.53
   6 -12  -9   46.87   10.80
  -6  12   9   67.15   14.15
   6  12 -10   76.77   14.32
   6 -12 -10   78.98   13.61
  -6  12  10   92.29   16.35
   6  12 -11   -2.86    3.99
   6 -12 -11   -1.56    3.72
  -6  12  11    1.86    3.99
   6  12 -12    4.60    6.13
   6 -12 -12    0.84    3.73
  -6  12  12   -0.70    3.57
   6  12 -13    4.84    4.24
   6 -12 -13   -0.98    2.27
   6  12 -14   50.37   11.66
   6 -12 -14   53.29   11.79
  -6  13  -5   10.03    4.32
  -6  13  -4   30.94    9.29
  -6  13  -3   34.38   10.47
   6  13   2    1.14    3.41
  -6  13  -2    0.31    2.76
   6 -13   1   -0.30    3.26
   6  13   1    7.47    4.41
  -6  13  -1   -5.32    4.89
   6 -13   0    0.09    2.70
   6  13   0    2.82    2.51
   6 -13  -1    1.74    3.48
   6  13  -1   -2.14    5.20
  -6  13   1    7.35    4.98
   6 -13  -2    0.31    5.05
   6  13  -2    1.61    3.04
  -6  13   2    0.40    2.10
   6 -13  -3   -1.82    5.25
  -6  13   3   11.83    4.68
  -6  13   4   60.55   11.76
  -6  13   4   74.24   13.23
   6  13  -5   35.25    9.85
  -6  13   5   33.77    8.54
  -6  13   5   32.82    8.85
   6  13  -6   -1.85    4.23
  -6  13   6   -2.54    2.65
  -6  13   6   -0.05    2.87
   6  13  -7   47.06   11.35
  -6  13   7   37.34    9.60
   6  13  -8   18.91    6.54
  -6  13   8   20.86    8.26
   6  13  -9   25.35    8.44
  -6  13   9   41.15   11.69
   6  13 -10    1.24    3.52
   6 -13 -10    2.68    2.51
   6  13 -11    4.68    3.56
   6 -13 -11    1.05    2.37
  -6  13  11    1.84    4.98
   6 -13 -12   -3.55    3.54
   6 -13 -13   -1.52    2.90
   6 -13 -14    1.99    4.05
  -6  14  -4   35.66   10.34
  -6  14  -3   -2.29    4.92
  -6  14  -2    8.05    4.32
  -6  14  -1   23.42    8.36
  -6  14   0   10.52    5.76
  -6  14   1    1.36    1.89
  -6  14   2   25.81    7.76
  -6  14   3   37.06    9.51
  -6  14   4    2.97    3.53
  -6  14   4    2.26    1.84
   6  14  -5   24.11    8.17
  -6  14   5   24.61    7.62
  -6  14   5   25.57    8.30
   6  14  -6   26.02    8.10
  -6  14   6   37.05    9.98
   6  14  -7   16.21    7.89
  -6  14   7   13.26    7.60
  -6  14   8    0.25    3.20
  -6  14   9   62.53   13.12
  -6  14  10   41.22   11.19
  -6  15  -2   21.51    8.29
  -6  15  -1   13.45    6.43
  -6  15   0   13.22    6.68
  -6  15   1   25.22    9.02
  -6  15   2   -2.69    2.27
  -6  15   3   -0.20    3.07
  -6  15   4   46.35   11.04
  -6  15   5   15.69    7.30
  -6  15   6   -8.86    5.14
  -6  15   7   79.33   14.52
  -6  15   8   40.86   11.20
  -6  15   9   51.73   12.28
  -6  16  -1   45.57   12.05
  -6  16   0   15.74    7.03
  -6  16   1   -1.90    2.42
  -6  16   2   21.94    7.74
  -6  16   3   40.03    9.95
  -6  16   6    8.82    6.28
  -6  16   7    6.42    5.63
  -6  16   8    4.54    2.88
  -6  17   0   -3.34    3.39
  -6  17   1   35.08   10.53
  -6  17   2   -6.96    5.54
  -6  17   7   64.73   13.98
  -7   0  -8   69.66   15.06
  -7   0  -7  -15.19    6.98
  -7   0  -6    3.59    4.21
  -7   0  -5   -4.86    4.23
   7   0   4    3.92    5.83
  -7   0  -4   28.79    9.66
   7   0   3   -2.33    3.12
  -7   0  -3    4.79    2.23
   7   0   2    7.72    6.67
  -7   0  -2   37.64   11.45
   7   0   1   -3.40    5.64
  -7   0  -1    3.86    4.10
   7   0   0   10.99    5.53
  -7   0   0   53.07   13.12
   7   0  -1   -2.15    4.45
  -7   0   1    2.67    2.89
   7   0  -2    9.71    5.27
  -7   0   2    4.75    2.45
   7   0  -3   -9.31    6.77
  -7   0   3   -5.55    5.54
   7   0  -4   70.83   14.21
   7   0  -5    4.59    5.86
   7   0  -6    2.44    3.22
   7   0  -7   -3.58    2.98
   7   0  -8   56.66   12.13
   7   0  -9   -2.18    4.53
   7   0 -10   14.30    6.87
   7   0 -11    2.07    4.44
   7   0 -12   32.01   11.20
   7   0 -13    2.02    5.44
   7   0 -14   -0.13    3.36
  -7  -1  -8   -0.14    3.20
  -7   1  -8    1.16    3.27
  -7  -1  -7   -0.50    4.22
  -7   1  -7   -0.79    3.67
  -7  -1  -6   -3.63    2.67
  -7   1  -6  -11.55    6.12
  -7  -1  -5   15.69    7.34
  -7   1  -5   26.25    8.54
   7  -1   4    2.33    6.02
   7   1   4   -2.14    4.99
  -7  -1  -4    4.76    4.93
  -7   1  -4   -1.72    4.66
   7  -1   3   -1.46    2.81
   7   1   3    0.98    2.50
  -7  -1  -3   -2.65    3.77
  -7   1  -3   -0.28    3.11
   7  -1   2   18.59    7.61
   7   1   2   23.94    7.84
  -7  -1  -2   77.79   15.87
  -7   1  -2   82.67   15.19
   7  -1   1    0.66    3.56
   7   1   1    2.68    3.50
  -7  -1  -1   14.55    7.27
  -7   1  -1   18.20    7.62
   7  -1   0    6.97    5.63
   7   1   0    5.20    4.18
  -7  -1   0   19.98    8.39
  -7   1   0   24.73    8.73
   7   1  -1    8.18    6.25
   7  -1  -1   17.63    8.12
  -7  -1   1   12.18    7.47
  -7   1   1   17.62    7.45
   7   1  -2   73.89   15.80
   7  -1  -2   56.50   13.12
  -7  -1   2   41.51   11.94
  -7   1   2   38.59   11.13
   7   1  -3   40.72   10.63
   7  -1  -3   44.80   11.46
  -7   1   3   24.34    8.77
   7   1  -4    6.99    4.87
   7  -1  -4   13.01    6.76
  -7   1   4    6.37    4.67
   7   1  -5   -0.49    4.17
   7  -1  -5    6.29    4.01
   7   1  -6  133.26   19.39
   7  -1  -6  150.03   20.18
   7   1  -7   18.43    6.82
   7  -1  -7   14.91    7.50
   7   1  -8   12.73    6.91
   7  -1  -8   18.53    7.90
   7   1  -9   26.95    8.95
   7  -1  -9   18.88    7.50
   7   1 -10  118.82   18.45
   7  -1 -10  106.88   17.08
   7   1 -11    4.33    3.04
   7  -1 -11    6.77    5.53
   7   1 -12   19.22    7.49
   7  -1 -12   16.71    8.62
   7   1 -13    9.41    7.33
   7  -1 -13   15.53    9.03
   7   1 -14   16.40    8.35
   7  -1 -14   21.39    9.13
  -7  -2  -8   24.58    9.84
  -7   2  -8   22.71    9.23
  -7  -2  -7    1.16    4.44
  -7   2  -7   -0.98    2.64
  -7  -2  -6   -2.50    3.82
  -7   2  -6   -0.33    2.52
  -7  -2  -5   40.85   12.08
  -7   2  -5   28.91    9.42
   7  -2   4    0.33    5.52
   7   2   4    4.41    3.91
  -7  -2  -4    5.95    4.95
   7  -2   3    3.80    2.76
   7   2   3   -3.98    6.11
   7  -2   2    8.42    6.96
   7   2   2   -4.71    4.97
  -7  -2  -2   15.25    7.55
  -7   2  -2   16.12    7.36
   7  -2   1   -1.28    3.94
   7   2   1   -3.77    5.54
  -7  -2  -1    9.64    6.58
  -7   2  -1   10.10    5.28
   7  -2   0   14.48    6.00
   7   2   0    7.36    2.87
  -7  -2   0   30.78   10.30
  -7   2   0   43.38   10.58
   7   2  -1   37.89   11.35
   7  -2  -1   38.79   11.39
  -7  -2   1   15.06    7.89
  -7   2   1   25.94    8.56
   7   2  -2   12.18    7.73
   7  -2  -2    4.40    3.55
  -7   2   2    7.82    4.70
   7   2  -3    2.69    5.47
   7  -2  -3    4.89    4.10
  -7   2   3   -5.14    5.20
   7   2  -4   41.05   10.98
   7  -2  -4   57.69   12.40
  -7   2   4   37.33   11.06
   7   2  -5   28.13    8.93
   7  -2  -5   37.89   10.59
  -7   2   5   23.60    9.21
   7   2  -6    9.67    5.54
   7  -2  -6    8.15    4.28
   7   2  -7    2.99    4.56
   7  -2  -7    0.09    3.88
   7   2  -8   43.22   11.42
   7  -2  -8   50.39   12.59
   7   2  -9   -0.20    4.36
   7  -2  -9   -2.43    2.85
   7   2 -10   -5.62    4.61
   7  -2 -10    1.88    3.19
   7   2 -11   57.22   13.40
   7  -2 -11   57.88   12.89
   7   2 -12   81.83   16.33
   7  -2 -12   66.59   15.70
   7   2 -13   11.74    6.60
   7  -2 -13   11.78    7.61
  -7  -3  -8    4.94    5.54
  -7  -3  -7   17.80    8.35
  -7   3  -7   10.20    6.04
  -7  -3  -6   -4.30    3.61
  -7   3  -6    7.27    4.98
  -7  -3  -5    2.82    5.42
  -7   3  -5   14.23    7.13
   7  -3   4   -5.18    6.02
   7   3   4   -3.45    6.09
  -7  -3  -4    8.82    7.28
  -7   3  -4   18.04    6.71
   7  -3   3    2.18    2.32
   7   3   3    0.93    6.06
  -7  -3  -3    2.30    2.38
   7  -3   2   11.67    5.04
   7   3   2   27.26    8.92
  -7  -3  -2   36.92   11.56
   7  -3   1    1.72    4.22
   7   3   1    6.26    5.24
  -7  -3  -1   23.79    9.74
  -7   3  -1   31.92    8.86
   7  -3   0    2.12    2.62
   7   3   0    4.85    2.59
   7   3  -1   21.18    9.00
   7  -3  -1   25.17    8.84
  -7   3   1   29.16    9.30
   7   3  -2   41.64   11.02
   7  -3  -2   48.64   11.86
  -7   3   2   29.74    9.41
   7   3  -3  116.10   17.80
   7  -3  -3   92.50   15.90
  -7   3   3   76.06   14.62
   7   3  -4    1.11    2.93
   7  -3  -4    1.07    2.72
  -7   3   4   -4.68    3.56
   7   3  -5   -6.28    4.74
   7  -3  -5    2.18    3.31
  -7   3   5    4.26    3.93
   7   3  -6   49.09   12.39
   7  -3  -6   66.76   13.79
  -7   3   6   32.42   11.15
   7   3  -7   50.72   11.78
   7  -3  -7   45.79   11.31
   7   3  -8    0.94    3.19
   7  -3  -8    0.27    3.43
   7   3  -9   11.60    5.45
   7  -3  -9    7.84    5.03
   7   3 -10  118.11   19.54
   7  -3 -10  113.44   19.21
   7   3 -11   15.41    7.43
   7  -3 -11   10.61    5.41
   7   3 -12   -1.65    5.26
   7  -3 -12   -2.15    2.58
   7   3 -13   21.34    7.43
   7  -3 -13   33.03   10.62
  -7  -4  -8   -0.81    3.37
  -7  -4  -7   -0.02    3.45
  -7   4  -7    8.96    4.13
  -7  -4  -6    5.31    4.51
  -7   4  -6   -1.73    4.29
  -7  -4  -5   10.52    7.66
  -7   4  -5    8.61    5.41
   7  -4   4   -3.04    4.16
   7   4   4   -1.25    3.60
  -7  -4  -4    8.85    5.94
  -7   4  -4   12.54    7.16
   7  -4   3   -5.18    6.79
   7   4   3    3.99    4.50
  -7  -4  -3   16.30    8.17
  -7   4  -3   17.26    7.39
   7  -4   2    4.12    5.18
   7   4   2    6.58    3.10
   7  -4   1   -1.05    2.28
   7   4   1    7.00    6.11
  -7   4  -1    8.38    6.16
   7  -4   0    3.23    4.00
   7   4   0   11.61    5.31
   7   4  -1   39.04   10.00
   7  -4  -1   35.02   10.85
  -7   4   1   36.26    9.51
   7   4  -2    4.49    3.35
   7  -4  -2   -2.58    2.79
  -7   4   2    2.14    4.25
   7   4  -3   15.61    7.17
   7  -4  -3   13.58    6.52
  -7   4   3   24.52    9.17
   7   4  -4    5.15    2.67
   7  -4  -4    1.69    4.42
  -7   4   4    1.05    2.06
   7   4  -5   23.70    8.06
   7  -4  -5   20.88    7.83
  -7   4   5    6.29    5.03
   7   4  -6    2.03    2.97
   7  -4  -6    5.73    4.59
  -7   4   6    5.82    4.61
   7   4  -7   14.54    6.97
  -7   4   7    8.96    5.89
   7  -4  -7   20.97    7.53
   7   4  -8    1.49    2.78
   7  -4  -8    3.77    3.69
   7   4  -9   20.91    8.33
   7  -4  -9   17.65    7.86
   7   4 -10   24.91    9.47
   7  -4 -10   34.32   10.53
   7   4 -11   46.36   12.69
   7  -4 -11   38.05   10.59
   7   4 -12   80.79   15.54
   7  -4 -12   49.64   13.78
   7   4 -13   17.97    7.33
   7  -4 -13   22.41   10.27
  -7  -5  -8    4.49    5.67
  -7   5  -6    8.82    4.83
  -7   5  -5    1.26    2.31
   7  -5   4   -2.77    5.32
   7   5   4   -0.18    4.69
  -7   5  -4   -1.15    2.43
   7  -5   3    0.81    4.05
   7   5   3   -2.86    4.76
   7  -5   2    0.79    3.57
   7   5   2   -0.81    4.27
  -7   5  -2   12.16    6.50
   7  -5   1   14.60    7.79
   7   5   1   21.71    8.16
   7  -5   0    2.98    3.57
   7   5   0   -1.06    6.32
  -7   5   0   13.10    5.77
   7  -5  -1   12.57    6.10
   7  -5  -1   -0.04    2.46
   7   5  -1   -1.94    3.58
  -7   5   1   13.93    5.37
   7   5  -2   -2.30    3.32
   7  -5  -2    3.32    4.67
  -7   5   2    8.20    5.11
   7   5  -3   50.45   12.26
   7  -5  -3   45.51   11.87
  -7   5   3   64.69   13.09
   7   5  -4   23.46    8.84
   7  -5  -4   15.67    7.21
  -7   5   4    4.88    4.58
   7   5  -5   15.71    7.96
   7  -5  -5   18.71    7.08
  -7   5   5   21.31    8.29
   7   5  -6   -0.03    2.34
   7  -5  -6    5.11    4.84
  -7   5   6    5.90    6.04
   7   5  -7   14.73    6.87
   7  -5  -7   25.55    8.52
  -7   5   7   -0.57    4.34
   7   5  -8    5.80    3.83
   7  -5  -8    1.34    2.42
   7   5  -9   -0.64    2.39
   7  -5  -9   -0.08    3.24
   7   5 -10   22.50    7.72
   7  -5 -10   19.08    6.86
   7   5 -11    8.58    6.34
   7  -5 -11   -1.36    2.50
   7   5 -12   25.34    8.85
   7  -5 -12   20.06    9.52
   7   5 -13   44.46   12.22
   7  -5 -13   53.38   13.93
  -7   6  -6   -4.82    4.52
  -7   6  -5    1.47    4.68
   7  -6   4   -2.21    5.99
   7   6   4   -3.58    7.09
  -7   6  -4    1.58    4.12
   7  -6   3    1.85    3.86
   7   6   3   -1.31    4.55
  -7   6  -3   -2.49    3.68
   7  -6   2   -2.93    4.08
   7   6   2    5.18    2.72
   7  -6   1   -1.19    2.26
   7   6   1   13.73    8.84
  -7   6  -1   20.41    7.45
   7  -6   0    1.08    3.53
   7   6   0    5.41    3.30
  -7   6   0    4.54    4.04
   7  -6  -1    3.25    3.80
   7   6  -1   16.97    6.46
  -7   6   1   12.50    5.60
   7   6  -2   14.59    6.37
   7  -6  -2   10.51    5.85
  -7   6   2   16.56    6.30
   7   6  -3  114.61   18.81
   7  -6  -3   98.23   16.64
  -7   6   3  105.53   16.60
   7   6  -4   10.48    5.26
   7  -6  -4    9.87    5.08
  -7   6   4    7.89    6.00
   7   6  -5   69.87   13.73
   7  -6  -5   61.67   12.78
  -7   6   5   41.69   10.96
   7   6  -6   -7.53    5.14
   7  -6  -6   -2.53    3.96
  -7   6   6   -1.83    3.94
   7   6  -7   33.03    9.94
   7  -6  -7   37.03   10.22
  -7   6   7   25.89    9.84
   7   6  -8   23.58    8.77
   7  -6  -8   16.98    6.94
  -7   6   8    9.33    6.89
   7   6  -9   63.61   13.56
   7  -6  -9   74.43   14.42
   7   6 -10    3.93    4.49
   7  -6 -10    1.03    2.82
   7   6 -11   14.30    7.09
   7  -6 -11   13.38    5.24
   7   6 -12   15.31    7.65
   7  -6 -12   12.63    8.57
   7   6 -13   19.94    7.99
   7  -6 -13   12.56    6.74
  -7   7  -5   33.56   10.71
   7   7   4    1.94    3.34
  -7   7  -4   -1.52    2.78
   7  -7   3   -0.94    5.42
   7   7   3    1.87    3.39
  -7   7  -3   -0.71    4.16
   7  -7   2   -0.72    4.90
   7   7   2   -1.68    4.48
  -7   7  -2   -2.11    3.93
   7  -7   1   -0.69    2.60
   7   7   1    4.35    4.49
   7  -7   0    3.08    4.80
   7   7   0    1.46    4.24
   7  -7  -1   10.73    6.41
   7  -7  -1    0.39    3.54
   7   7  -1   -0.74    3.70
  -7   7   1    2.46    4.68
   7   7  -2   54.39   13.15
   7  -7  -2   62.74   13.95
  -7   7   2   56.03   12.49
   7   7  -3   17.55    7.63
   7  -7  -3   17.65    6.19
  -7   7   3   18.92    5.92
   7   7  -4   29.62   10.02
   7  -7  -4   27.84    8.26
  -7   7   4   21.57    7.56
   7   7  -5   10.86    6.75
   7  -7  -5   23.82    8.09
  -7   7   5   10.71    4.91
   7   7  -6   13.67    7.43
   7  -7  -6   11.53    5.28
  -7   7   6   17.29    8.25
   7   7  -7    8.04    4.70
   7  -7  -7   11.82    6.49
  -7   7   7   -5.49    3.24
   7   7  -8   -2.71    3.88
   7  -7  -8   -2.59    4.84
  -7   7   8   -2.97    4.19
   7   7  -9   15.06    7.36
   7  -7  -9   15.40    6.83
   7   7 -10   -0.23    5.16
   7  -7 -10    3.32    4.06
   7   7 -11    8.77    4.64
   7  -7 -11    3.74    4.28
   7   7 -12   31.56   10.27
   7  -7 -12   18.09    8.71
   7   7 -13   69.92   15.02
   7  -7 -13   61.14   14.76
  -7   8  -4   23.43    9.57
   7  -8   3    0.56    2.70
   7   8   3   -0.52    3.36
  -7   8  -3    0.52    2.65
   7  -8   2   -0.30    5.67
   7   8   2   -6.80    5.10
  -7   8  -2    2.80    4.37
   7  -8   1   -2.52    5.42
   7   8   1    3.55    4.81
   7  -8   0    2.31    5.23
   7   8   0    0.86    5.00
  -7   8   0    5.66    3.45
   7  -8  -1   -3.37    3.38
   7   8  -1   -3.79    4.17
  -7   8   1    6.36    4.51
   7  -8  -2   -5.42    3.99
  -7   8   2   -0.01    2.92
   7   8  -3  133.87   20.91
   7  -8  -3  138.79   19.37
  -7   8   3  115.73   17.40
   7   8  -4    7.11    5.99
   7  -8  -4    9.80    5.62
  -7   8   4    5.60    4.11
   7   8  -5   48.26   12.86
   7  -8  -5   50.86   11.32
  -7   8   5   50.48   11.53
   7   8  -6    8.35    5.82
   7  -8  -6   -0.95    4.51
  -7   8   6   -2.88    3.41
   7   8  -7    0.35    3.91
   7  -8  -7    5.91    5.55
  -7   8   7   -0.19    3.47
   7   8  -8   11.98    5.93
   7  -8  -8   18.97    7.29
  -7   8   8    1.26    4.79
   7   8  -9   15.83    6.76
  -7   8   9    8.54    5.58
   7  -8  -9   16.79    7.70
   7   8 -10   19.13    6.88
   7  -8 -10   29.06    8.82
   7   8 -11    9.12    4.60
   7  -8 -11    7.40    5.60
   7   8 -12    1.91    2.34
   7  -8 -12   -3.53    4.03
   7  -9   3   -2.26    6.09
   7   9   3   -0.20    3.76
  -7   9  -3   -0.94    3.47
   7  -9   2    6.63    6.74
   7   9   2   -0.17    4.90
  -7   9  -2    9.22    5.17
   7  -9   1    4.53    4.95
   7   9   1   -0.80    4.46
   7  -9   0   -0.49    4.81
   7   9   0    1.15    3.46
   7  -9  -1   27.99    8.24
   7  -9  -1    1.48    2.72
   7   9  -1    2.27    3.19
  -7   9   1   39.70   10.95
   7  -9  -2   89.62   15.63
   7  -9  -2    5.26    5.77
   7   9  -2   31.89    9.32
  -7   9   2   81.76   14.90
   7   9  -3   22.33    8.53
   7  -9  -3    8.79    5.45
  -7   9   3   14.74    6.77
   7   9  -4   -5.64    4.58
   7  -9  -4    2.68    3.42
  -7   9   4    1.94    3.68
   7   9  -5   16.26    6.47
   7  -9  -5   23.62    7.77
  -7   9   5    9.23    5.03
   7   9  -6   51.75   12.50
   7  -9  -6   54.40   11.62
  -7   9   6   33.85    9.84
   7   9  -7   12.79    5.88
   7  -9  -7   18.36    8.07
  -7   9   7   -5.53    3.89
   7   9  -8   -1.49    2.98
  -7   9   8   -3.64    3.96
   7   9  -9    5.09    4.57
   7  -9  -9   16.68    6.53
   7   9 -10   -0.41    5.30
   7  -9 -10    9.73    6.03
   7   9 -11   19.27    8.38
   7  -9 -11   17.17    8.55
   7   9 -12    2.80    3.32
   7  -9 -12   11.24    7.83
   7  10   3    1.93    5.75
   7 -10   2    6.01    5.53
   7  10   2    0.80    3.32
  -7  10  -2   -0.13    2.19
   7 -10   1    2.16    2.25
  -7  10  -1   -0.19    2.47
   7 -10   0    9.77    4.81
   7  10   0   13.55    7.68
   7 -10  -1   -2.15    2.51
   7  10  -1    4.89    5.27
   7 -10  -2   10.79    6.51
   7 -10  -2    2.09    3.59
   7  10  -2   -1.03    3.67
  -7  10   2    9.27    5.43
   7 -10  -3   18.55    6.75
  -7  10   3   21.86    7.40
   7  10  -4   29.18   10.74
   7 -10  -4   24.74    7.81
  -7  10   4   40.68   10.21
   7  10  -5   26.35    9.63
   7 -10  -5   39.31   10.48
  -7  10   5   15.28    6.46
   7  10  -6   -0.50    5.24
   7 -10  -6    6.85    3.91
  -7  10   6    0.81    2.19
   7  10  -7    9.28    4.07
   7 -10  -7    5.51    3.45
  -7  10   7    3.85    4.28
   7  10  -8    5.57    4.19
  -7  10   8    0.34    3.86
   7  10  -9   -2.93    4.46
   7 -10  -9   -2.28    3.13
   7  10 -10   15.50    7.36
   7 -10 -10   18.20    7.06
   7  10 -11    5.77    5.89
   7 -10 -11   12.22    5.81
   7  10 -12   16.07    7.91
   7 -10 -12    5.72    3.58
   7 -11   2    0.38    2.79
   7  11   2   -2.66    5.26
   7 -11   1   -1.57    2.81
   7  11   1   -3.16    4.33
  -7  11  -1    4.07    2.74
   7 -11   0    1.28    3.80
   7  11   0    1.28    3.26
  -7  11   0   -5.06    4.81
   7 -11  -1    4.69    3.98
   7  11  -1   -2.49    3.96
  -7  11   1   -0.06    3.35
   7 -11  -2   21.60    8.28
   7 -11  -2    1.51    2.90
   7  11  -2   -3.64    4.73
  -7  11   2   31.70    9.24
   7 -11  -3   -2.55    2.49
   7 -11  -3    0.98    3.65
  -7  11   3   -3.33    4.42
   7  11  -4    4.41    4.21
   7 -11  -4    3.39    3.05
  -7  11   4    0.79    3.95
   7  11  -5    3.85    5.44
   7 -11  -5    4.39    3.13
  -7  11   5   -2.89    2.35
   7  11  -6   24.02    9.07
   7 -11  -6   22.92    8.68
  -7  11   6   15.53    7.56
   7  11  -7    5.32    4.28
   7 -11  -7   -2.26    3.26
  -7  11   7   -3.33    2.90
   7  11  -8    2.62    3.52
   7 -11  -8   -3.65    4.20
   7  11  -9   16.53    7.78
   7 -11  -9    8.04    4.40
   7  11 -10   23.45    7.34
   7 -11 -10   20.12    7.03
   7  11 -11   -3.62    5.66
   7 -11 -11   14.93    6.50
   7  12   2    7.53    6.25
   7 -12   1   -6.71    4.66
   7  12   1   -2.61    3.41
   7 -12   0    1.51    2.98
   7  12   0    5.83    4.92
   7 -12  -1    3.14    3.03
   7  12  -1    2.13    5.15
  -7  12   1   -1.81    3.97
   7 -12  -2   -0.58    4.38
   7  12  -2    3.64    4.13
  -7  12   2   -0.11    2.32
   7 -12  -3    4.99    4.77
   7  12  -3   -7.95    6.13
  -7  12   3   -2.90    4.68
  -7  12   4   21.08    7.69
   7  12  -5    6.75    5.28
  -7  12   5    8.14    4.95
   7  12  -6   -0.96    3.90
  -7  12   6   11.72    5.61
   7  12  -7    2.61    4.14
   7  12  -8    3.54    5.12
   7 -12  -8    7.51    4.88
   7  12  -9   -5.67    3.60
   7 -12  -9  -14.50    6.41
   7  12 -10   -0.46    3.18
   7 -12 -10    0.66    4.37
   7  12 -11    0.29    3.75
   7 -12 -11    5.98    4.21
  -7  13   1   19.75    8.90
  -7  13   2   40.86   11.14
  -7  13   3    0.02    2.31
  -7  13   4   -0.40    2.76
  -7  13   5   18.64    7.51
   7  13  -6   -6.22    3.98
   7  13  -7    5.54    3.33
   7  13  -8   -0.83    3.51
   7  13  -9   30.56    9.76
   7  13 -10   21.40    7.57
  -7  14   2   -2.41    4.47
  -7  14   3   26.28    9.27
  -7  14   4   14.40    6.81
   8   0   0   -0.59    4.85
  -8   0   0    2.13    4.57
   8   0  -1    0.19    4.89
  -8   0   1    1.18    5.36
   8   0  -2    9.70    6.02
  -8   0   2    6.29    5.43
   8   0  -3    1.50    6.39
   8   0  -4   38.37   12.08
   8   0  -5    3.60    4.72
   8   0  -6   56.02   13.76
   8   0  -7   -2.12    5.52
   8  -1   0   -1.40    5.09
   8   1   0    5.88    5.21
   8  -1  -1    1.91    6.05
   8   1  -1   -5.28    6.60
  -8   1   1   12.35    5.18
   8   1  -2   17.28    9.62
   8  -1  -2    8.98    6.85
  -8   1   2    6.52    5.45
   8   1  -3   -1.15    5.28
   8  -1  -3    4.26    4.60
  -8   1   3   -4.22    4.30
   8   1  -4   97.11   18.48
   8  -1  -4   85.39   17.36
   8   1  -5  -10.26    6.47
   8  -1  -5    6.96    7.01
   8   1  -6   54.68   13.55
   8  -1  -6   48.24   12.62
   8   1  -7  -11.20    6.64
   8  -1  -7   -0.08    6.31
   8  -2   0   -4.16    4.51
   8   2   0   -4.03    6.03
   8  -2  -1    5.18    3.19
   8   2  -1    5.00    5.38
  -8   2   1   17.42    9.41
   8   2  -2   45.80   14.42
   8  -2  -2   30.68   11.63
   8  -2  -2   10.80    9.98
   8   2  -2    3.28    5.38
  -8   2   2   40.81   12.15
   8   2  -3   12.23    8.31
   8  -2  -3    9.26    5.19
   8   2  -4   51.61   13.14
   8  -2  -4   71.63   17.34
  -8   2   4   48.68   12.40
   8   2  -5   17.21    8.92
   8  -2  -5   40.38   12.29
   8   2  -6   43.78   12.74
   8  -2  -6   52.00   14.23
   8   2  -7   -5.15    4.37
   8  -2  -7    1.45    2.82
   8  -3   0    1.02    4.33
   8   3   0   -1.65    7.49
   8  -3  -1    4.95    6.42
   8   3  -1   -0.09    6.49
  -8   3   1   12.81    7.67
   8  -3  -2   -0.48    5.29
   8  -3  -2    1.30    3.72
   8   3  -2    2.64    5.35
  -8   3   2    1.19    2.72
   8   3  -3   31.65   11.34
   8  -3  -3   35.51   11.54
  -8   3   3   32.48   10.70
   8   3  -4   16.43    7.49
   8  -3  -4   22.27   10.15
  -8   3   4    5.49    6.50
   8   3  -5   -0.85    3.69
   8  -3  -5  -15.13    7.54
  -8   3   5   -7.66    6.70
   8   3  -6   15.72    7.07
   8  -3  -6    9.20    6.70
   8  -3  -7   42.37   10.92
   8  -4   0    0.28    5.14
   8  -4  -1   -4.02    5.14
   8   4  -1    2.45    4.02
  -8   4   1   -1.70    2.92
   8  -4  -2   -1.39    4.00
   8  -4  -2    2.88    3.12
   8   4  -2    0.10    6.60
  -8   4   2    5.30    5.50
   8  -4  -3    2.35    2.73
  -8   4   3   11.50    5.50
   8   4  -4   25.73    9.94
   8  -4  -4   23.44    8.72
  -8   4   4   20.51    9.56
   8   4  -5   17.90    7.32
   8  -4  -5   15.83    9.88
  -8   4   5    5.12    5.52
   8  -4  -6   12.62    6.86
  -8   4   6    6.55    6.06
   8  -4  -7    0.07    2.64
   8  -5   0   -0.07    3.61
   8  -5  -1    6.20    6.58
   8   5  -1    9.64    7.81
   8  -5  -2    8.54    6.93
   8  -5  -2    0.65    8.09
   8   5  -2    4.77    6.87
  -8   5   2    1.14    4.45
   8  -5  -3  106.56   19.71
  -8   5   3   76.45   16.32
   8  -5  -4   -7.67    5.77
  -8   5   4   -2.95    3.90
   8  -5  -5  -13.62    7.16
  -8   5   5   -2.64    3.60
   8  -5  -6   -1.08    5.31
  -8   5   6   -6.35    5.18
   8  -5  -7   94.71   17.77
   8  -6   0   -1.16    4.44
   8  -6  -1    2.42    4.50
   8  -6  -2   -2.71    3.16
   8   6  -2    1.99    4.63
   8  -6  -3   11.79    8.53
  -8   6   3    1.30    3.81
   8  -6  -4    3.17    5.14
  -8   6   4    1.72    3.10
   8  -6  -5   35.63   12.25
  -8   6   5   16.91    9.27
   8  -6  -6   -5.24    4.82
  -8   6   6   -7.56    6.42
   8  -6  -7    0.40    3.47
  -8   6   7   -2.75    5.92
   8  -7  -1   -1.89    2.78
   8  -7  -2    4.55    5.92
   8  -7  -2   -2.19    7.75
   8  -7  -3   89.48   17.14
   8  -7  -4    6.69    7.81
  -8   7   4    3.54    4.56
   8  -7  -5  -11.68    7.75
  -8   7   5    6.93    5.71
   8  -7  -6   -0.19    6.28
  -8   7   6    5.11    4.06
  -8   7   7   19.96   10.01
  -8   7   8   -1.06    2.00
   8  -8  -1    1.84    3.35
   8  -8  -2    6.75    6.00
   8  -8  -2    0.73    3.59
   8  -8  -3    9.51    6.88
   8  -8  -3    2.13    6.66
   8  -8  -4   -3.25    4.56
   8  -8  -5   32.07   10.46
  -8   8   5   26.21   10.09
   8  -8  -6    2.78    3.55
  -8   8   6  -10.19    7.22
  -8   8   7   -1.46    4.79
  -8   8   8    3.04    4.89
   8  -9  -2    0.88    4.46
   8  -9  -3   25.72    8.58
   8  -9  -3   -0.23    3.72
   8  -9  -4   12.59    6.72
   8  -9  -5   41.02   11.94
  -8   9   6    7.06    5.45
  -8   9   7    9.56    5.83
   8 -10  -3   21.02    7.92
   8 -10  -4    7.83    5.30
   8 -10  -4   -7.45    8.59
   0   0   0    0.00    0.00
;
_shelx_hkl_checksum     75523
_shelx_res_file
;
TITL
CELL 0.71073 6.2679 17.5289 16.389 90 100.331 90
ZERR 4 0.0008 0.0018 0.0013 0 0.01 0
LATT 1
SYMM -X,0.5+Y,0.5-Z
SFAC C H N O S
UNIT 68 108 4 8 4
L.S. 4 0 0
PLAN  20
TEMP -100.15
MPLA 6 C4 C5 C6 C10 C11 C15 S1
MORE -1
BOND $H
CONF
fmap 2 53
acta 52
OMIT -3 52
REM <olex2.extras>
REM <HklSrc "%.\\2603i.hkl">
REM </olex2.extras>
WGHT    0.047300    0.893600
FVAR       0.50146
S1    5    0.714730    0.206187    0.379524    11.00000    0.02890    0.02562 =
         0.02053    0.00321    0.00849    0.00153
C10   1    0.752676    0.268097    0.297483    11.00000    0.02132    0.02379 =
         0.01682    0.00252    0.00481    0.00082
C15   1    0.822655    0.288628    0.160694    11.00000    0.03724    0.02754 =
         0.01780   -0.00359    0.00773   -0.00324
AFIX  43
H15   2    0.822853    0.270517    0.106074    11.00000   -1.20000
AFIX   0
C6    1    0.810468    0.344337    0.318023    11.00000    0.02841    0.02790 =
         0.01739   -0.00110    0.00390   -0.00123
C5    1    0.884205    0.388359    0.259031    11.00000    0.04013    0.02694 =
         0.02280   -0.00348    0.00772   -0.00825
AFIX  43
H5    2    0.927280    0.439431    0.272642    11.00000   -1.20000
AFIX   0
C11   1    0.746204    0.240497    0.216244    11.00000    0.02830    0.02335 =
         0.02124   -0.00050    0.00434    0.00031
C4    1    0.898063    0.361098    0.180576    11.00000    0.03581    0.02967 =
         0.01904    0.00027    0.00679   -0.00343
O1    4    0.721924    0.128577    0.355473    11.00000    0.05895    0.02497 =
         0.02916    0.00510    0.01371    0.00634
O2    4    0.862544    0.226873    0.453148    11.00000    0.04306    0.04595 =
         0.01841    0.00685    0.00361   -0.00369
N1    3    0.472901    0.232172    0.395621    11.00000    0.02863    0.04483 =
         0.03262    0.00073    0.01279   -0.00010
C17   1    0.349099    0.173652    0.431733    11.00000    0.04234    0.05254 =
         0.06251   -0.00634    0.02942   -0.01969
AFIX  23
H17A  2    0.418503    0.123356    0.445052    11.00000   -1.20000
H17B  2    0.253629    0.190784    0.470162    11.00000   -1.20000
AFIX   0
C16   1    0.288613    0.194469    0.344730    11.00000    0.02943    0.12316 =
         0.05916   -0.03020    0.01218   -0.01425
AFIX  23
H16A  2    0.154263    0.224578    0.327982    11.00000   -1.20000
H16B  2    0.319012    0.157201    0.302891    11.00000   -1.20000
AFIX   0
C12   1    0.657678    0.163878    0.182809    11.00000    0.04733    0.02508 =
         0.02206   -0.00150    0.00875   -0.00416
AFIX  13
H12   2    0.587180    0.139090    0.226105    11.00000   -1.20000
AFIX   0
C7    1    0.797480    0.383010    0.400411    11.00000    0.04422    0.02513 =
         0.01968   -0.00482    0.01153   -0.00837
AFIX  13
H7    2    0.729092    0.346263    0.434660    11.00000   -1.20000
AFIX   0
C1    1    0.989987    0.410266    0.119135    11.00000    0.05040    0.02960 =
         0.02240   -0.00079    0.01524   -0.00625
AFIX  13
H1    2    0.976620    0.381117    0.066009    11.00000   -1.20000
AFIX   0
C13   1    0.486006    0.174001    0.105150    11.00000    0.06027    0.04422 =
         0.03599   -0.00127   -0.00837   -0.01727
AFIX 137
H13A  2    0.375146    0.209865    0.116637    11.00000   -1.50000
H13B  2    0.418445    0.124626    0.088655    11.00000   -1.50000
H13C  2    0.553924    0.194026    0.060172    11.00000   -1.50000
AFIX   0
C3    1    0.861359    0.484024    0.101074    11.00000    0.06027    0.04232 =
         0.03711    0.01552    0.01601   -0.00015
AFIX 137
H3A   2    0.709517    0.471913    0.078659    11.00000   -1.50000
H3B   2    0.922323    0.514249    0.060485    11.00000   -1.50000
H3C   2    0.869541    0.513327    0.152466    11.00000   -1.50000
AFIX   0
C14   1    0.839943    0.111760    0.166071    11.00000    0.05889    0.03361 =
         0.05174   -0.01452    0.01812   -0.00105
AFIX 137
H14A  2    0.916719    0.136134    0.125932    11.00000   -1.50000
H14B  2    0.778664    0.063096    0.143566    11.00000   -1.50000
H14C  2    0.941530    0.102571    0.217961    11.00000   -1.50000
AFIX   0
C2    1    1.228543    0.426918    0.149251    11.00000    0.04732    0.05518 =
         0.04974    0.01241    0.01820   -0.00714
AFIX 137
H2A   2    1.245918    0.456707    0.200620    11.00000   -1.50000
H2B   2    1.285605    0.456026    0.106846    11.00000   -1.50000
H2C   2    1.308263    0.378782    0.159749    11.00000   -1.50000
AFIX   0
C8    1    1.024359    0.401420    0.447497    11.00000    0.05594    0.04318 =
         0.02148   -0.00601    0.00276   -0.01449
AFIX 137
H8A   2    1.109949    0.354400    0.456446    11.00000   -1.50000
H8B   2    1.013726    0.424299    0.501181    11.00000   -1.50000
H8C   2    1.095115    0.437385    0.415105    11.00000   -1.50000
AFIX   0
C9    1    0.654233    0.453500    0.386473    11.00000    0.07012    0.04023 =
         0.03528   -0.01086    0.01717    0.00902
AFIX 137
H9A   2    0.722759    0.491877    0.356158    11.00000   -1.50000
H9B   2    0.635112    0.474427    0.440142    11.00000   -1.50000
H9C   2    0.512491    0.439632    0.354134    11.00000   -1.50000
AFIX   0
HKLF 4
REM
REM R1 =  0.0533 for    2479 Fo > 4sig(Fo)  and  0.0798 for all    3449 data
REM    196 parameters refined using      0 restraints
END
WGHT      0.0473      0.8936
REM Highest difference peak  0.331,  deepest hole -0.584,  1-sigma level  0.064
Q1    1   0.6537  0.2153  0.3155  11.00000  0.05    0.33
Q2    1   0.8179  0.2208  0.2694  11.00000  0.05    0.32
Q3    1   0.6826  0.2040  0.2054  11.00000  0.05    0.30
Q4    1   0.8004  0.2322  0.3322  11.00000  0.05    0.27
Q5    1   0.7657  0.2128  0.4834  11.00000  0.05    0.25
Q6    1   0.8877  0.1628  0.4686  11.00000  0.05    0.24
Q7    1   0.4660  0.2014  0.4446  11.00000  0.05    0.23
Q8    1   0.2546  0.1995  0.2401  11.00000  0.05    0.23
Q9    1   0.3868  0.2501  0.3356  11.00000  0.05    0.22
Q10   1   0.7317  0.1413  0.3821  11.00000  0.05    0.22
Q11   1   1.0425  0.2581  0.4416  11.00000  0.05    0.22
Q12   1   0.9346  0.3629  0.2249  11.00000  0.05    0.22
Q13   1   0.7002  0.2472  0.4557  11.00000  0.05    0.22
Q14   1   0.4821  0.2013  0.3459  11.00000  0.05    0.22
Q15   1   0.8175  0.2938  0.4558  11.00000  0.05    0.21
Q16   1   0.7850  0.3771  0.2791  11.00000  0.05    0.21
Q17   1  -0.0418  0.2168  0.3153  11.00000  0.05    0.21
Q18   1   0.1266  0.2311  0.2406  11.00000  0.05    0.21
Q19   1   0.9135  0.3210  0.1765  11.00000  0.05    0.21
Q20   1   0.8916  0.1642  0.4011  11.00000  0.05    0.21
;
_shelx_res_checksum     19001
