# Supplementary material for: Crystal structure of 1-[(2,4,6-triiso­propyl­phen­yl)sulfon­yl]aziridine
Source: Acta Crystallogr E Crystallogr Commun. 2015 Jun 3;71(Pt 7):o438–9. doi: 10.1107/S2056989015010221 (PMC4518957; doi:10.1107/S2056989015010221)
Supplement: Supplementary file 2 [file e-71-0o438-Isup2.hkl]

data_I                                                                          
_shelx_title ' '                                                                
_shelx_refln_list_code          4                                               
_shelx_F_calc_maximum      195.98                                               
_exptl_crystal_F_000       672.00                                               
_reflns_d_resolution_high  0.8108                                               
                                                                                
loop_                                                                           
 _space_group_symop_operation_xyz                                               
 'x, y, z'                                                                      
 '-x, y+1/2, -z+1/2'                                                            
 '-x, -y, -z'                                                                   
 'x, -y-1/2, z-1/2'                                                             
                                                                                
_cell_length_a     6.2679                                                       
_cell_length_b    17.5289                                                       
_cell_length_c    16.3890                                                       
_cell_angle_alpha  90.000                                                       
_cell_angle_beta  100.331                                                       
_cell_angle_gamma  90.000                                                       
                                                                                
_shelx_F_squared_multiplier     1.000                                           
                                                                                
loop_                                                                           
 _refln_index_h                                                                 
 _refln_index_k                                                                 
 _refln_index_l                                                                 
 _refln_F_squared_calc                                                          
 _refln_F_squared_meas                                                          
 _refln_F_squared_sigma                                                         
 _refln_observed_status                                                         
   1   0   0       2042.59       1907.93        22.82 o                         
   2   0   0      13918.38      14003.01       102.48 o                         
   3   0   0         38.17         53.71        10.71 o                         
   4   0   0        853.78       1066.06       120.22 o                         
   5   0   0        799.88        954.27        60.21 o                         
   6   0   0         31.02         20.69        12.43 o                         
   7   0   0        193.18        104.34        83.67 o                         
   1   1   0      32555.20      29648.47       135.13 o                         
   2   1   0       4537.36       4713.65       101.60 o                         
   3   1   0       1916.65       1942.96        42.15 o                         
   4   1   0         83.60         82.83        10.23 o                         
   5   1   0          1.92          0.58         7.32 o                         
   6   1   0        172.56        202.67        22.68 o                         
   7   1   0         77.29         47.04        18.68 o                         
   1   2   0       3756.61       3594.48        22.31 o                         
   2   2   0       4094.16       4311.83        35.27 o                         
   3   2   0        147.86        182.32        13.07 o                         
   4   2   0        731.35        746.76        31.30 o                         
   5   2   0        687.89        737.42        36.39 o                         
   6   2   0         15.44          9.54         6.91 o                         
   7   2   0        118.55         72.79        30.03 o                         
   1   3   0        616.10        532.92         9.78 o                         
   2   3   0          9.18         15.26         2.44 o                         
   3   3   0       1823.73       2025.69        43.80 o                         
   4   3   0         48.39         51.47         8.64 o                         
   5   3   0        183.60        204.94        19.18 o                         
   6   3   0          5.30         -1.68         6.08 o                         
   7   3   0         71.18         13.89         7.32 o                         
   1   4   0       2180.58       2135.76        21.53 o                         
   2   4   0        827.73        874.74        18.09 o                         
   3   4   0        233.17        254.66        17.83 o                         
   4   4   0        149.68        181.47        17.78 o                         
   5   4   0        208.46        218.43        23.14 o                         
   6   4   0         46.48         39.14        10.21 o                         
   7   4   0         77.37         27.16        16.66 o                         
   1   5   0         21.59         14.53         1.80 o                         
   2   5   0        323.84        312.57        11.06 o                         
   3   5   0         37.53         42.27         6.21 o                         
   4   5   0         97.51        132.16        15.59 o                         
   5   5   0          4.52          0.95         8.55 o                         
   6   5   0          6.94          5.83         6.89 o                         
   7   5   0         39.65         19.10        14.98 o                         
   1   6   0       2308.39       2371.91        28.89 o                         
   2   6   0        127.34        117.28         6.86 o                         
   3   6   0        139.96        151.90        11.75 o                         
   4   6   0        634.77        654.93        34.72 o                         
   5   6   0        114.34        110.04        15.72 o                         
   6   6   0         68.45         41.40        18.38 o                         
   7   6   0         20.34         14.64         8.23 o                         
   1   7   0       1478.16       1632.64        21.03 o                         
   2   7   0       1000.72       1108.11        22.83 o                         
   3   7   0        122.48        133.48        11.16 o                         
   4   7   0         27.53         16.31         6.40 o                         
   5   7   0          1.16         -7.09         8.61 o                         
   6   7   0          2.63          0.03         6.11 o                         
   7   7   0         82.76          8.83        12.64 o                         
   1   8   0       1594.14       1687.47        39.05 o                         
   2   8   0          2.37          0.26         1.82 o                         
   3   8   0       1244.79       1283.28        42.14 o                         
   4   8   0         61.05         76.26        11.52 o                         
   5   8   0         15.23         21.76         6.92 o                         
   6   8   0         58.23         18.73         8.95 o                         
   7   8   0          4.62         13.16         9.92 o                         
   1   9   0       1452.74       1515.82       110.16 o                         
   2   9   0        255.06        254.63        12.01 o                         
   3   9   0          3.07          6.24         3.24 o                         
   4   9   0         20.80         13.27         5.70 o                         
   5   9   0          1.05          4.79         5.36 o                         
   6   9   0         40.69         19.53         9.16 o                         
   1  10   0        583.90        567.12        42.83 o                         
   2  10   0         48.82         28.75         3.26 o                         
   3  10   0        158.86        152.58        11.20 o                         
   4  10   0        124.71        102.28        12.43 o                         
   5  10   0         77.23        109.78        21.14 o                         
   6  10   0         12.05          7.88         6.46 o                         
   1  11   0       1830.39       1824.67        52.58 o                         
   2  11   0         86.84         90.25         5.68 o                         
   3  11   0        167.73        139.21        18.76 o                         
   4  11   0         13.86         15.12         3.68 o                         
   5  11   0          1.64          3.28         5.81 o                         
   6  11   0        226.66         73.90        18.15 o                         
   0  12   0        829.17        825.77        57.34 o                         
   1  12   0          2.83          0.21         1.95 o                         
   2  12   0       1345.80       1271.29        60.81 o                         
   3  12   0         12.04          9.45         3.57 o                         
   4  12   0          0.14         -0.68         3.22 o                         
   5  12   0        326.47        339.83        52.97 o                         
   6  12   0         35.04          5.09         7.89 o                         
   1  13   0        884.30        937.25        28.45 o                         
   2  13   0         80.78         57.39        18.45 o                         
   3  13   0         78.35         57.14        15.13 o                         
   4  13   0        220.30        259.62        22.05 o                         
   5  13   0         22.97          1.00         7.34 o                         
   6  13   0         95.70          5.98         7.31 o                         
   0  14   0         85.92         72.42        22.31 o                         
   1  14   0         24.06         23.02         8.69 o                         
   2  14   0        346.32        419.45        33.02 o                         
   3  14   0          0.04         -6.62         4.41 o                         
   4  14   0         39.66         52.23        11.27 o                         
   5  14   0         40.56         93.10        31.18 o                         
   1  15   0         88.44         96.86        15.42 o                         
   2  15   0          0.19          0.09         6.46 o                         
   3  15   0          0.87          9.47         5.54 o                         
   4  15   0         20.10         39.25        12.11 o                         
   5  15   0          0.23         14.91        17.06 o                         
   0  16   0        110.95        102.68        25.09 o                         
   1  16   0         53.98         50.17        11.27 o                         
   2  16   0         21.95         26.45         8.54 o                         
   3  16   0          6.92         13.59         8.20 o                         
   4  16   0          0.10         -0.24         7.83 o                         
   5  16   0         17.35         18.89        14.71 o                         
   1  17   0         88.77         96.81        17.54 o                         
   2  17   0          1.54         -1.33         6.41 o                         
   3  17   0          5.18          6.12         6.10 o                         
   4  17   0         35.11         27.04        15.15 o                         
   0  18   0        136.66        153.70        31.58 o                         
   1  18   0          6.13          1.36        11.86 o                         
   2  18   0          0.38         -0.49         7.77 o                         
   3  18   0        119.51        125.07        32.25 o                         
   4  18   0         84.16        117.51        31.38 o                         
   1  19   0          1.26          5.81         6.26 o                         
   2  19   0        126.11        135.57        23.46 o                         
   3  19   0         11.01          9.90         6.68 o                         
   0  20   0          2.65         -0.37         5.80 o                         
   1  20   0         10.53         -2.07         5.06 o                         
   2  20   0         15.19         22.55        15.51 o                         
   1  21   0        186.26        230.87        25.38 o                         
  -7   1   1         39.57         53.93        14.36 o                         
  -6   1   1         23.54         27.57         8.46 o                         
  -5   1   1          2.53          2.88         4.76 o                         
  -4   1   1         70.19         69.35         9.68 o                         
  -3   1   1        521.94        531.99        21.92 o                         
  -2   1   1       2552.02       2610.10        26.80 o                         
  -1   1   1         16.43         19.82         1.77 o                         
   1   1   1        493.95        471.16         8.26 o                         
   2   1   1          7.83         11.74         2.18 o                         
   3   1   1       1007.57       1081.56        32.30 o                         
   4   1   1          7.29          4.49         3.94 o                         
   5   1   1        312.35        360.30        25.23 o                         
   6   1   1          9.66         15.87         8.58 o                         
   7   1   1         36.75         25.42        16.88 o                         
  -7   2   1        105.77        112.80        20.48 o                         
  -6   2   1        207.37        217.34        22.33 o                         
  -5   2   1        901.03        945.54        56.95 o                         
  -4   2   1         75.21         73.14         9.83 o                         
  -3   2   1        606.50        605.92        23.60 o                         
  -2   2   1       1725.19       1749.31        24.87 o                         
  -1   2   1       4219.21       4138.65        36.43 o                         
   1   2   1      11825.71      11424.98        77.23 o                         
   2   2   1         19.33          9.31         2.65 o                         
   3   2   1       1193.79       1308.74        35.92 o                         
   4   2   1        706.79        739.91        31.76 o                         
   5   2   1         62.42         49.76         8.73 o                         
   6   2   1         88.60         47.57        13.75 o                         
   7   2   1         32.97         12.16        14.23 o                         
  -7   3   1         61.75        100.15        20.76 o                         
  -6   3   1        134.60        156.82        22.19 o                         
  -5   3   1        302.04        348.89        27.79 o                         
  -4   3   1        743.33        803.48        32.34 o                         
  -3   3   1        647.07        669.57        28.51 o                         
  -2   3   1       5141.62       5216.60        71.72 o                         
  -1   3   1        145.65        135.71         4.86 o                         
   1   3   1        771.38        659.33        12.74 o                         
   2   3   1          0.12          2.81         2.55 o                         
   3   3   1       1972.50       2077.94        46.42 o                         
   4   3   1        355.77        385.27        22.76 o                         
   5   3   1        287.54        317.51        22.39 o                         
   6   3   1         34.84         29.01         7.14 o                         
   7   3   1         95.45         49.98        27.40 o                         
  -7   4   1        127.49        146.81        23.13 o                         
  -6   4   1        129.11        146.31        21.92 o                         
  -5   4   1        597.58        674.03        38.92 o                         
  -4   4   1        229.36        222.43        19.48 o                         
  -3   4   1       3172.77       3413.67        54.94 o                         
  -2   4   1        739.91        733.06        14.52 o                         
  -1   4   1       5714.98       5633.62        48.61 o                         
   1   4   1          3.27          6.20         1.24 o                         
   2   4   1         52.97         41.56         6.22 o                         
   3   4   1        411.66        471.40        22.02 o                         
   4   4   1        302.10        309.46        21.12 o                         
   5   4   1        327.93        387.08        24.13 o                         
   6   4   1        101.75         90.30        23.33 o                         
   7   4   1         26.73         10.64        12.89 o                         
  -7   5   1         28.40         15.72        16.35 o                         
  -6   5   1         16.96         11.83        10.09 o                         
  -5   5   1        121.51        136.36        17.61 o                         
  -4   5   1        276.27        326.32        24.05 o                         
  -3   5   1         11.95         22.70         5.26 o                         
  -2   5   1       1684.63       1594.04        24.77 o                         
  -1   5   1         33.09         20.50         2.06 o                         
   1   5   1       2060.69       2090.23        31.49 o                         
   2   5   1        613.59        717.87        18.48 o                         
   3   5   1         69.48         89.52        16.72 o                         
   4   5   1        403.03        433.52        28.57 o                         
   5   5   1        202.58        225.14        20.51 o                         
   6   5   1        160.32         53.45        16.08 o                         
   7   5   1        228.25         71.87        22.41 o                         
  -7   6   1         44.28         38.09        15.60 o                         
  -6   6   1         14.32         15.89         8.72 o                         
  -5   6   1        185.80        159.96        19.57 o                         
  -4   6   1        207.43        223.84        20.20 o                         
  -3   6   1        258.30        242.85        15.57 o                         
  -2   6   1        558.84        558.66        16.43 o                         
  -1   6   1        466.07        427.22        10.03 o                         
   1   6   1       1285.22       1349.13        31.57 o                         
   2   6   1        961.16       1069.72        18.85 o                         
   3   6   1         21.81         25.09         4.72 o                         
   4   6   1          0.32          1.06         5.39 o                         
   5   6   1        652.86        600.59        63.12 o                         
   6   6   1        164.55        162.75        29.37 o                         
   7   6   1         80.02         21.71        28.00 o                         
  -7   7   1         11.38          9.10         8.42 o                         
  -6   7   1          6.11         -2.66         7.79 o                         
  -5   7   1         36.60         51.06        11.58 o                         
  -4   7   1        389.76        398.74        22.71 o                         
  -3   7   1        276.05        265.83        16.13 o                         
  -2   7   1         20.31         11.78         3.14 o                         
  -1   7   1        367.76        373.62        10.04 o                         
   1   7   1        531.93        545.25        15.52 o                         
   2   7   1       1978.32       2183.17        29.21 o                         
   3   7   1         16.12         16.40         3.74 o                         
   4   7   1         34.56         33.47         7.26 o                         
   5   7   1        100.35         96.39        13.39 o                         
   6   7   1        124.60        133.24        25.07 o                         
   7   7   1        123.58          4.61        10.02 o                         
  -7   8   1         11.60         -2.60        12.06 o                         
  -6   8   1          0.53         -1.75         7.89 o                         
  -5   8   1         58.86         69.40        13.64 o                         
  -4   8   1        224.56        231.82        17.42 o                         
  -3   8   1          6.64          8.14         3.28 o                         
  -2   8   1         78.10         75.53         6.18 o                         
  -1   8   1       1623.27       1711.98        26.09 o                         
   1   8   1        834.84        886.55        17.21 o                         
   2   8   1        631.46        640.37        14.86 o                         
   3   8   1         74.90         68.93         7.95 o                         
   4   8   1        264.54        235.61        23.95 o                         
   5   8   1        397.55        405.15        38.77 o                         
   6   8   1         27.15         10.43        11.33 o                         
  -6   9   1          0.03          7.89         6.19 o                         
  -5   9   1        224.42        263.38        37.04 o                         
  -4   9   1        191.73        180.29        15.62 o                         
  -3   9   1        308.36        332.03        18.21 o                         
  -2   9   1        216.49        227.56        14.83 o                         
  -1   9   1         15.66         21.01         2.41 o                         
   0   9   1       2133.09       2075.70        80.49 o                         
   1   9   1        245.17        251.93        14.18 o                         
   2   9   1         94.49         85.12         7.58 o                         
   3   9   1          5.01          0.12         2.63 o                         
   4   9   1         80.87         81.68        10.69 o                         
   5   9   1        281.92        249.81        41.57 o                         
   6   9   1         75.63         34.62        15.57 o                         
  -6  10   1         11.24          6.73         5.78 o                         
  -5  10   1         75.59         80.97        17.15 o                         
  -4  10   1         25.05         24.53         5.18 o                         
  -3  10   1         81.17         95.64        10.93 o                         
  -2  10   1         89.23         82.74         7.13 o                         
  -1  10   1       1172.46       1272.06        22.32 o                         
   0  10   1         11.09          3.61         2.78 o                         
   1  10   1        896.49        915.60        28.02 o                         
   2  10   1          5.33          5.98         2.57 o                         
   3  10   1          0.65         -0.56         4.39 o                         
   4  10   1        695.78        706.34        36.11 o                         
   5  10   1         72.64         40.92        11.59 o                         
   6  10   1         48.45          7.65         7.44 o                         
  -6  11   1         18.42         19.41         7.30 o                         
  -5  11   1         42.42         38.28         8.07 o                         
  -4  11   1         73.08         59.18        11.55 o                         
  -3  11   1        532.72        558.14        27.51 o                         
  -2  11   1         10.26          1.70         2.37 o                         
  -1  11   1          0.29          0.83         1.13 o                         
   0  11   1        275.57        268.41        13.47 o                         
   1  11   1          0.01          2.54         2.51 o                         
   2  11   1        198.13        225.59        12.07 o                         
   3  11   1         57.56         22.85         6.53 o                         
   4  11   1          5.83          7.93         4.79 o                         
   5  11   1         57.74         34.82        24.25 o                         
   6  11   1         19.42          6.10         7.46 o                         
  -6  12   1          4.27         -1.04         6.47 o                         
  -5  12   1         62.92         53.41        12.24 o                         
  -4  12   1          2.30          3.36         3.74 o                         
  -3  12   1          0.23          0.72         2.55 o                         
  -2  12   1          4.72          5.79         2.30 o                         
  -1  12   1          7.51         13.68         2.88 o                         
   0  12   1         28.46         25.70         3.59 o                         
   1  12   1         10.74         11.77         4.16 o                         
   2  12   1        475.76        465.85        21.93 o                         
   3  12   1          5.66          6.54         3.94 o                         
   4  12   1          0.11          1.67         3.38 o                         
   5  12   1         93.76         67.65        26.40 o                         
   6  12   1          0.36          3.54         6.58 o                         
  -6  13   1         26.73          9.14         9.95 o                         
  -5  13   1          1.34          0.87         5.03 o                         
  -4  13   1         37.07         50.06        10.18 o                         
  -3  13   1        117.27         83.41        17.54 o                         
  -2  13   1        124.73        106.20        13.27 o                         
  -1  13   1          2.62         -2.10         1.40 o                         
   0  13   1        108.20         92.15        14.44 o                         
   1  13   1        156.17        121.70        12.99 o                         
   2  13   1        229.22        209.44        23.72 o                         
   3  13   1        481.67        409.24        35.15 o                         
   4  13   1         81.70         83.36        12.00 o                         
   5  13   1        106.09         15.03        22.67 o                         
  -5  14   1         85.87        113.77        21.47 o                         
  -4  14   1         40.52         47.89        10.18 o                         
  -3  14   1        376.42        422.72        31.73 o                         
  -2  14   1          0.72         -3.42         2.49 o                         
  -1  14   1          5.50          3.38         6.83 o                         
   0  14   1        131.12        122.34        17.64 o                         
   1  14   1        296.62        238.23        23.99 o                         
   2  14   1       1070.79       1127.60        54.83 o                         
   3  14   1         21.02          4.11         5.73 o                         
   4  14   1        398.25        505.14        41.09 o                         
   5  14   1         59.49         70.23        25.53 o                         
  -5  15   1          0.96         -3.50        13.44 o                         
  -4  15   1        228.66        275.18        31.06 o                         
  -3  15   1         26.19         25.40        12.00 o                         
  -2  15   1        785.40        689.57        45.29 o                         
  -1  15   1        198.61        169.07        21.05 o                         
   0  15   1        481.34        457.73        33.57 o                         
   1  15   1        238.24        244.60        24.90 o                         
   2  15   1        114.74         94.23        16.10 o                         
   3  15   1        610.94        656.23        50.41 o                         
   4  15   1         78.83         86.97        26.37 o                         
   5  15   1        230.87        264.81        50.11 o                         
  -5  16   1         53.49         63.91        26.88 o                         
  -4  16   1          0.78          4.24         3.75 o                         
  -3  16   1        461.93        720.07       238.94 o                         
  -2  16   1         42.40         28.79         9.51 o                         
  -1  16   1        845.12        801.07        47.48 o                         
   0  16   1          1.07         -9.29         6.55 o                         
   1  16   1        551.21        521.98        37.11 o                         
   2  16   1        469.22        496.33        38.47 o                         
   3  16   1         11.51         41.08        12.13 o                         
   4  16   1        196.72        233.51        44.10 o                         
   5  16   1         21.41         14.91         9.35 o                         
  -4  17   1        254.82        374.09        53.69 o                         
  -3  17   1          6.01          0.06         6.05 o                         
  -2  17   1        497.78        531.03        41.06 o                         
  -1  17   1         68.38         51.02        13.96 o                         
   0  17   1        335.56        297.20        30.09 o                         
   1  17   1         25.98         41.59         9.39 o                         
   2  17   1         11.67         10.29         7.32 o                         
   3  17   1         73.06         79.06        23.30 o                         
   4  17   1          1.83         -1.47         8.59 o                         
  -4  18   1          9.40          0.99         8.55 o                         
  -3  18   1        215.39        333.36        57.34 o                         
  -2  18   1         22.09         21.01        10.09 o                         
  -1  18   1        132.86        124.56        17.10 o                         
   0  18   1          2.07          0.53         6.24 o                         
   1  18   1         82.87         84.13        13.91 o                         
   2  18   1        139.91        173.55        25.59 o                         
   3  18   1          9.07          6.84        12.49 o                         
   4  18   1         41.62         39.21        18.41 o                         
  -3  19   1         13.94          1.43         9.98 o                         
  -2  19   1        185.25        185.99        26.05 o                         
  -1  19   1          3.43          2.19         3.85 o                         
   0  19   1          9.29          4.28         5.53 o                         
   1  19   1         19.63         25.77         8.25 o                         
   2  19   1          0.04        -21.06        14.04 o                         
   3  19   1          5.60         19.49        16.11 o                         
  -2  20   1         13.92          5.47        12.39 o                         
  -1  20   1         35.65         25.54         9.47 o                         
   0  20   1          9.70         10.70         6.25 o                         
   1  20   1          1.47          9.12         4.52 o                         
   2  20   1         14.02         13.44        10.66 o                         
  -1  21   1         17.50         23.68        11.63 o                         
   0  21   1         15.71         14.99         6.44 o                         
   1  21   1         31.84         37.15        22.31 o                         
  -7   0   2         34.70         25.15         9.86 o                         
  -6   0   2         14.99        -13.44        13.72 o                         
  -5   0   2        470.99        452.03        39.69 o                         
  -4   0   2         35.64         28.43        16.17 o                         
  -3   0   2       4391.70       4558.96        95.74 o                         
  -2   0   2        420.04        514.32        15.50 o                         
  -1   0   2       2091.19       2033.15        22.87 o                         
   0   0   2       2151.48       2166.10        35.43 o                         
   1   0   2       4535.22       4224.96        55.91 o                         
   2   0   2       9703.17      10626.02       358.62 o                         
   3   0   2       5746.84       5743.46       108.85 o                         
   4   0   2        296.29        299.33        29.12 o                         
   5   0   2        174.19        191.10        26.76 o                         
   6   0   2        363.64        382.32        91.84 o                         
   7   0   2         52.53         77.06        59.49 o                         
  -7   1   2        126.82        209.14        28.87 o                         
  -6   1   2          0.11          1.50         5.14 o                         
  -5   1   2        409.13        423.53        36.75 o                         
  -4   1   2        867.52        935.87        34.15 o                         
  -3   1   2        547.08        490.24        21.12 o                         
  -2   1   2       5201.63       5327.70        82.02 o                         
  -1   1   2        731.28        628.91         9.37 o                         
   0   1   2       8524.07       8065.05        82.04 o                         
   1   1   2       8818.28       8764.55        47.94 o                         
   2   1   2       3962.95       4041.50        46.18 o                         
   3   1   2        785.48        729.38        28.15 o                         
   4   1   2        565.34        556.46        28.54 o                         
   5   1   2        988.84       1037.30        54.37 o                         
   6   1   2         75.22         80.18        12.76 o                         
   7   1   2        247.73        192.69        67.69 o                         
  -7   2   2         23.31         28.55        10.58 o                         
  -6   2   2         55.33         64.14        12.47 o                         
  -5   2   2          1.19         -1.02         5.11 o                         
  -4   2   2          2.42          9.22         5.08 o                         
  -3   2   2        678.92        662.80        24.72 o                         
  -2   2   2       3837.98       4094.68        40.97 o                         
  -1   2   2          4.53          0.73         1.21 o                         
   0   2   2        647.91        614.65        26.29 o                         
   1   2   2        217.90        180.95         6.68 o                         
   2   2   2          5.24          5.33         2.49 o                         
   3   2   2         11.07         18.33         4.81 o                         
   4   2   2        879.71        918.13        47.33 o                         
   5   2   2         99.82         99.16        13.33 o                         
   6   2   2        374.00        345.29        30.53 o                         
   7   2   2         32.02         29.00        17.17 o                         
  -7   3   2         88.98        159.47        24.37 o                         
  -6   3   2         16.53          7.08        12.04 o                         
  -5   3   2         28.48         32.17         8.74 o                         
  -4   3   2        117.12        136.64        15.21 o                         
  -3   3   2       1661.83       1733.90        39.05 o                         
  -2   3   2       1990.44       2057.17        25.56 o                         
  -1   3   2         60.00         52.50         3.37 o                         
   0   3   2       5340.75       4892.00        83.55 o                         
   1   3   2        102.03         92.25         4.99 o                         
   2   3   2        828.38        928.98        22.58 o                         
   3   3   2       1225.72       1275.18        36.75 o                         
   4   3   2        491.05        472.58        26.82 o                         
   5   3   2        992.41       1029.81        58.30 o                         
   6   3   2         87.34         77.82        13.11 o                         
   7   3   2        161.50         86.75        28.77 o                         
  -7   4   2          7.53          4.10         7.67 o                         
  -6   4   2          6.81          1.33         6.64 o                         
  -5   4   2        323.90        367.87        28.38 o                         
  -4   4   2         12.56          9.40         5.16 o                         
  -3   4   2         26.79         16.32         4.83 o                         
  -2   4   2          8.27         -0.23         1.59 o                         
  -1   4   2         44.47         32.42         2.47 o                         
   0   4   2        918.82        959.59        20.12 o                         
   1   4   2        682.11        729.30        27.73 o                         
   2   4   2        274.45        275.98        14.58 o                         
   3   4   2       1250.77       1276.73        37.41 o                         
   4   4   2       2825.74       2724.43        87.86 o                         
   5   4   2         40.66         29.09         7.75 o                         
   6   4   2        109.98         82.40        16.13 o                         
   7   4   2         47.32         22.50        10.58 o                         
  -7   5   2          7.99          9.08        10.81 o                         
  -6   5   2          4.29          6.21         8.83 o                         
  -5   5   2          0.14         -7.21         6.31 o                         
  -4   5   2         85.83         97.75        13.24 o                         
  -3   5   2        709.95        667.03        24.89 o                         
  -2   5   2       1231.93       1283.80        29.73 o                         
  -1   5   2       3545.80       3483.29        72.54 o                         
   0   5   2        189.50        209.89        21.24 o                         
   1   5   2          9.97         10.08         1.82 o                         
   2   5   2       3359.62       3599.11        45.19 o                         
   3   5   2        408.54        428.10        21.80 o                         
   4   5   2         37.67         25.42         7.05 o                         
   5   5   2       1128.63        964.84       111.35 o                         
   6   5   2          0.00         -7.21         7.52 o                         
   7   5   2         13.64         11.32        14.09 o                         
  -7   6   2         47.01         54.88        14.14 o                         
  -6   6   2        118.83        100.93        16.95 o                         
  -5   6   2         80.14         95.72        15.52 o                         
  -4   6   2          6.90          7.76         4.52 o                         
  -3   6   2          9.56          8.16         4.39 o                         
  -2   6   2        323.00        340.56        12.60 o                         
  -1   6   2       1500.97       1449.17        21.10 o                         
   0   6   2         14.70         10.54         6.56 o                         
   1   6   2        203.33        204.66         9.79 o                         
   2   6   2        457.66        518.42        14.10 o                         
   3   6   2          1.51          5.12         3.83 o                         
   4   6   2        273.82        288.00        23.99 o                         
   5   6   2        184.46        157.33        24.37 o                         
   6   6   2         57.56         27.02         8.81 o                         
   7   6   2         50.28          7.70        16.13 o                         
  -7   7   2        180.53        229.39        30.21 o                         
  -6   7   2         48.85         35.15        10.60 o                         
  -5   7   2        190.17        209.39        26.34 o                         
  -4   7   2         95.88         81.59        10.46 o                         
  -3   7   2       1168.10       1189.99        33.47 o                         
  -2   7   2        909.03        844.60        21.04 o                         
  -1   7   2         23.33         20.10         2.68 o                         
   0   7   2          2.76          4.77         6.16 o                         
   1   7   2        834.12        922.82        21.02 o                         
   2   7   2         69.96         43.31         4.27 o                         
   3   7   2        520.10        507.38        27.16 o                         
   4   7   2          1.03          2.93         5.26 o                         
   5   7   2         98.85         77.81        14.92 o                         
   6   7   2         30.35          6.57         8.28 o                         
   7   7   2          0.02         -6.18        10.06 o                         
  -7   8   2          0.40         -9.13        10.76 o                         
  -6   8   2        301.61        384.20        33.45 o                         
  -5   8   2          1.08          7.01         6.97 o                         
  -4   8   2         11.69         10.17         3.92 o                         
  -3   8   2        189.80        169.08        13.36 o                         
  -2   8   2         22.25         15.22         3.18 o                         
  -1   8   2         49.76         40.10         4.45 o                         
   0   8   2        479.60        360.38        86.59 o                         
   1   8   2         26.53         11.37         2.07 o                         
   2   8   2        248.88        277.92        11.61 o                         
   3   8   2         35.31         43.92         8.36 o                         
   4   8   2          0.13         -6.08        11.12 o                         
   5   8   2        135.13        129.02        32.17 o                         
   6   8   2         11.79          4.18         6.72 o                         
  -7   9   2        280.78        189.82        77.05 o                         
  -6   9   2         15.74         21.54         8.74 o                         
  -5   9   2       1025.00       1156.96        44.39 o                         
  -4   9   2         46.92         38.41         7.41 o                         
  -3   9   2        768.81        751.48        27.53 o                         
  -2   9   2        169.11        166.43         9.37 o                         
  -1   9   2        146.35        172.37         7.73 o                         
   0   9   2          4.19         16.14         5.31 o                         
   1   9   2        324.52        357.71        18.80 o                         
   2   9   2        258.61        212.66        14.91 o                         
   3   9   2         96.46         84.00         9.96 o                         
   4   9   2          1.28          1.73         5.77 o                         
   5   9   2        141.50        124.80        22.79 o                         
   6   9   2         61.11         10.41         8.70 o                         
  -6  10   2        346.36        499.47        46.00 o                         
  -5  10   2        214.63        239.91        20.37 o                         
  -4  10   2        860.90        979.94        36.24 o                         
  -3  10   2          6.07          6.87         3.96 o                         
  -2  10   2        719.15        716.26        23.28 o                         
  -1  10   2        119.45        112.50         7.10 o                         
   0  10   2        318.33        306.61        33.64 o                         
   1  10   2         27.34         16.39         4.74 o                         
   2  10   2        173.67        179.88        12.17 o                         
   3  10   2        335.35        309.19        23.71 o                         
   4  10   2         31.94         30.65         8.47 o                         
   5  10   2         61.42         24.40         9.01 o                         
   6  10   2        112.88         42.59        16.46 o                         
  -6  11   2        137.87        161.29        33.19 o                         
  -5  11   2        510.14        583.84        36.39 o                         
  -4  11   2        608.83        645.77        29.78 o                         
  -3  11   2       1473.43       1503.97        46.32 o                         
  -2  11   2        368.95        350.51        27.04 o                         
  -1  11   2        525.89        533.53        15.33 o                         
   0  11   2       1076.98        948.06        61.44 o                         
   1  11   2          9.03          2.84         2.83 o                         
   2  11   2       1596.13       1633.38        37.14 o                         
   3  11   2        322.31        241.01        28.07 o                         
   4  11   2        557.47        522.21        41.09 o                         
   5  11   2        265.26         93.51        74.90 o                         
   6  11   2         33.95          9.60        13.48 o                         
  -6  12   2        181.38         21.18        29.07 o                         
  -5  12   2         61.46         93.84        15.25 o                         
  -4  12   2       1028.99       1182.08        46.16 o                         
  -3  12   2        235.17        224.13        18.23 o                         
  -2  12   2       1677.84       1734.61        47.75 o                         
  -1  12   2       1099.39        968.60        34.00 o                         
   0  12   2          0.42         -0.80         3.37 o                         
   1  12   2       1953.82       1930.65        75.15 o                         
   2  12   2        302.08        351.74        16.37 o                         
   3  12   2        336.14        392.97        30.38 o                         
   4  12   2        399.59        410.28        35.28 o                         
   5  12   2          9.63         -2.44         6.90 o                         
   6  12   2         71.58          9.83        10.78 o                         
  -6  13   2          8.75          3.10         6.50 o                         
  -5  13   2        248.07        285.36        27.33 o                         
  -4  13   2        179.89        177.62        19.03 o                         
  -3  13   2        340.84        328.18        22.63 o                         
  -2  13   2        200.50        205.63        14.91 o                         
  -1  13   2        381.35        363.16        15.33 o                         
   0  13   2       1357.09       1221.96        31.60 o                         
   1  13   2          5.43          1.70         7.12 o                         
   2  13   2        603.59        644.87        41.04 o                         
   3  13   2        127.24        115.05        18.50 o                         
   4  13   2        328.16        341.84        52.69 o                         
   5  13   2        194.69        102.87        69.89 o                         
  -5  14   2          2.13          7.33         6.50 o                         
  -4  14   2         86.16         69.44        12.06 o                         
  -3  14   2        390.11        366.77        45.97 o                         
  -2  14   2        192.05        189.34        15.05 o                         
  -1  14   2        491.49        539.50        42.61 o                         
   0  14   2          0.77          2.68         2.42 o                         
   1  14   2        331.68        338.59        27.92 o                         
   2  14   2         52.12         41.15        11.06 o                         
   3  14   2        216.46        204.20        24.74 o                         
   4  14   2        185.49        179.51        39.21 o                         
   5  14   2         79.47         84.82        27.68 o                         
  -5  15   2         46.06         53.48        14.78 o                         
  -4  15   2          9.29          1.90        16.60 o                         
  -3  15   2         17.27         13.96         8.89 o                         
  -2  15   2         42.45         36.63        13.34 o                         
  -1  15   2        159.81        139.60        23.09 o                         
   0  15   2         19.01          9.67         9.96 o                         
   1  15   2          2.27          0.64         6.24 o                         
   2  15   2          0.86          6.38         5.69 o                         
   3  15   2          0.48          0.69         6.80 o                         
   4  15   2        130.08        127.65        30.90 o                         
   5  15   2         27.88         26.21        15.27 o                         
  -5  16   2         12.71          9.50        16.42 o                         
  -4  16   2         23.04         41.94        13.58 o                         
  -3  16   2          0.39          8.17         7.65 o                         
  -2  16   2         25.80         11.36         9.84 o                         
  -1  16   2         13.36         15.80         7.24 o                         
   0  16   2         13.34         20.96        10.34 o                         
   1  16   2         27.59         12.58         5.87 o                         
   2  16   2          1.84         -0.42         5.09 o                         
   3  16   2         33.38         46.93        22.35 o                         
   4  16   2          0.40         -5.81        12.45 o                         
  -4  17   2         17.89         43.67        13.17 o                         
  -3  17   2         12.64         13.51         9.02 o                         
  -2  17   2          6.79         10.59         7.61 o                         
  -1  17   2         81.19         75.37        16.52 o                         
   0  17   2         44.23         53.71        12.48 o                         
   1  17   2          2.01          4.26         6.33 o                         
   2  17   2          0.02         -2.35         3.72 o                         
   3  17   2         38.46         34.92        18.25 o                         
   4  17   2          0.10        -15.67        14.83 o                         
  -4  18   2          0.16         14.16        11.77 o                         
  -3  18   2         10.52         -3.36        14.06 o                         
  -2  18   2         86.35         68.25        17.33 o                         
  -1  18   2         15.08          7.87         8.33 o                         
   0  18   2          0.96          2.78         6.48 o                         
   1  18   2          1.37          3.12         5.35 o                         
   2  18   2         44.30         51.02        22.99 o                         
   3  18   2          5.30          3.54         6.24 o                         
   4  18   2         17.67         11.61         8.59 o                         
  -3  19   2          3.28         -2.41         7.54 o                         
  -2  19   2          1.24         -2.24         9.94 o                         
  -1  19   2         42.11         13.98        14.03 o                         
   0  19   2         15.70         25.56         7.36 o                         
   1  19   2         26.64         28.46         8.32 o                         
   2  19   2        110.23        129.80        33.92 o                         
   3  19   2          8.57          5.93         7.83 o                         
  -2  20   2         45.78         48.61        22.21 o                         
  -1  20   2         14.39          4.58         4.80 o                         
   0  20   2          9.23         -1.13         4.48 o                         
   1  20   2         23.80         35.48        16.44 o                         
   2  20   2         66.70         58.31        17.30 o                         
  -1  21   2          6.16         13.72         7.86 o                         
   0  21   2         28.26         18.19        11.75 o                         
   1  21   2          7.56         12.37         7.94 o                         
  -7   1   3        118.98        145.88        23.17 o                         
  -6   1   3          0.06         -0.16         5.04 o                         
  -5   1   3        296.87        293.27        22.53 o                         
  -4   1   3        113.92        137.30        13.39 o                         
  -3   1   3        630.02        614.77        35.47 o                         
  -2   1   3        947.45        953.02        15.79 o                         
  -1   1   3       2131.15       2096.46        24.15 o                         
   0   1   3        922.63        961.90        14.15 o                         
   1   1   3        176.93        179.30         7.13 o                         
   2   1   3        172.39        198.03        12.28 o                         
   3   1   3         90.55        103.61        10.50 o                         
   4   1   3        585.63        560.44        29.11 o                         
   5   1   3          0.07         -3.04         6.34 o                         
   6   1   3        136.47        144.13        17.49 o                         
   7   1   3          4.58         -2.73         5.86 o                         
  -7   2   3          0.01          4.47        11.03 o                         
  -6   2   3        283.55        303.91        29.39 o                         
  -5   2   3        341.58        307.54        25.91 o                         
  -4   2   3        129.07        154.65        16.14 o                         
  -3   2   3        173.04        167.33        12.93 o                         
  -2   2   3       1088.40        988.89        18.01 o                         
  -1   2   3       5926.95       5683.05        59.02 o                         
   0   2   3        832.13        773.26        31.04 o                         
   1   2   3        134.75        112.02         5.68 o                         
   2   2   3          0.07          4.05         2.51 o                         
   3   2   3         96.16        127.75        12.24 o                         
   4   2   3        392.91        392.70        23.96 o                         
   5   2   3        951.42       1027.12        47.36 o                         
   6   2   3         45.95         17.55        14.73 o                         
   7   2   3         81.73          5.48        15.47 o                         
  -7   3   3        297.84        378.07        39.94 o                         
  -6   3   3         42.55         58.31        13.69 o                         
  -5   3   3        577.59        585.28        35.79 o                         
  -4   3   3          2.87          9.02         5.33 o                         
  -3   3   3       1281.82       1217.61        33.03 o                         
  -2   3   3       2425.83       2366.36        28.70 o                         
  -1   3   3       1760.31       1701.59        29.37 o                         
   0   3   3        263.85        230.57        20.52 o                         
   1   3   3       1391.96       1391.49        24.50 o                         
   2   3   3         90.16        121.84         7.89 o                         
   3   3   3        283.59        276.38        17.63 o                         
   4   3   3        839.81        881.99        40.24 o                         
   5   3   3        320.27        277.47        22.93 o                         
   6   3   3        380.57        275.89        31.88 o                         
   7   3   3         34.97          8.06         6.37 o                         
  -7   4   3         38.11         68.61        16.98 o                         
  -6   4   3          2.37         -2.95         6.89 o                         
  -5   4   3         58.94         62.50        11.22 o                         
  -4   4   3        471.61        486.40        28.30 o                         
  -3   4   3         18.71         16.27         4.32 o                         
  -2   4   3        124.20         99.05         6.49 o                         
  -1   4   3        154.56        134.77         5.40 o                         
   0   4   3      16899.14      15469.35       176.21 o                         
   1   4   3       2104.72       2122.49        32.00 o                         
   2   4   3        137.85        105.22        12.93 o                         
   3   4   3        641.18        643.38        22.41 o                         
   4   4   3        152.67        117.59        13.81 o                         
   5   4   3        309.51        367.59        30.03 o                         
   6   4   3         71.73         47.01        10.71 o                         
   7   4   3         43.36         28.24        19.95 o                         
  -7   5   3        143.91        215.14        28.42 o                         
  -6   5   3         54.32         78.39        16.15 o                         
  -5   5   3        398.12        435.06        30.44 o                         
  -4   5   3         48.39         45.52         8.32 o                         
  -3   5   3        233.68        182.20        13.25 o                         
  -2   5   3        300.82        278.58        12.87 o                         
  -1   5   3        187.30        155.00         6.07 o                         
   0   5   3         58.30         21.60         4.55 o                         
   1   5   3         13.95         20.20         2.82 o                         
   2   5   3       1028.01       1001.58        40.33 o                         
   3   5   3       1435.54       1314.93        39.88 o                         
   4   5   3         16.60         34.53         7.21 o                         
   5   5   3         14.57         12.54        12.85 o                         
   6   5   3          4.70         17.20         9.00 o                         
   7   5   3         54.78         -3.49        12.27 o                         
  -7   6   3        296.40        420.98        39.64 o                         
  -6   6   3          1.63          0.75         8.83 o                         
  -5   6   3        205.54        203.46        21.96 o                         
  -4   6   3        381.05        400.17        22.64 o                         
  -3   6   3          5.49          3.65         2.55 o                         
  -2   6   3          3.02          1.60         1.80 o                         
  -1   6   3         35.93         38.40         3.74 o                         
   0   6   3       1673.63        870.23       428.59 o                         
   1   6   3         61.74         59.52         4.50 o                         
   2   6   3        265.50        252.30        10.24 o                         
   3   6   3         91.29         89.61         9.65 o                         
   4   6   3        779.84        758.14        38.86 o                         
   5   6   3          5.96          8.61        11.47 o                         
   6   6   3          0.18          1.23        10.12 o                         
   7   6   3          2.37         -2.57         9.14 o                         
  -7   7   3         56.82         72.00        14.84 o                         
  -6   7   3        333.26        424.04        34.82 o                         
  -5   7   3         39.55         45.94         9.78 o                         
  -4   7   3         63.58         61.07         9.07 o                         
  -3   7   3        413.02        426.01        20.21 o                         
  -2   7   3        436.79        299.96        28.84 o                         
  -1   7   3       1987.32       1886.22        42.68 o                         
   0   7   3       1111.47        997.23        23.56 o                         
   1   7   3        848.39        898.99        17.71 o                         
   2   7   3        136.16        145.20         8.37 o                         
   3   7   3         69.08         79.20         9.63 o                         
   4   7   3        569.38        572.26        34.12 o                         
   5   7   3         20.66         11.66         7.32 o                         
   6   7   3          1.80         -4.78         4.67 o                         
  -7   8   3        392.37        513.15        43.77 o                         
  -6   8   3          8.74         17.95         9.89 o                         
  -5   8   3        911.43        995.65        41.07 o                         
  -4   8   3          1.06          1.30         4.25 o                         
  -3   8   3        309.20        300.48        17.49 o                         
  -2   8   3       2574.70       2567.52        41.93 o                         
  -1   8   3         82.73         86.91         6.40 o                         
   0   8   3        864.54        795.82        20.48 o                         
   1   8   3        669.00        747.88        19.10 o                         
   2   8   3         25.66         26.36         4.16 o                         
   3   8   3         58.84         55.45         8.51 o                         
   4   8   3        125.09        119.91        15.71 o                         
   5   8   3        187.36        158.52        20.10 o                         
   6   8   3         20.10          7.89         5.33 o                         
  -7   9   3         37.62         56.83        15.11 o                         
  -6   9   3        315.54        394.78        33.51 o                         
  -5   9   3          0.24          7.92         6.03 o                         
  -4   9   3        337.10        325.90        20.70 o                         
  -3   9   3        336.38        352.14        19.10 o                         
  -2   9   3         76.36         78.05         6.72 o                         
  -1   9   3       2070.76       2054.29        42.76 o                         
   0   9   3        894.73        841.92        27.59 o                         
   1   9   3         71.33         73.71         9.81 o                         
   2   9   3        170.10        144.89        14.15 o                         
   3   9   3        216.55        152.06        19.30 o                         
   4   9   3        629.63        645.19        66.05 o                         
   5   9   3         66.27         29.93        12.24 o                         
   6   9   3          0.07          8.42         8.51 o                         
  -6  10   3         54.57         55.04        12.84 o                         
  -5  10   3        100.26        122.00        14.77 o                         
  -4  10   3        236.78        214.63        16.97 o                         
  -3  10   3         75.20         86.15         9.66 o                         
  -2  10   3         72.09         69.84         7.28 o                         
  -1  10   3        588.26        614.96        15.25 o                         
   0  10   3        290.45        287.63        15.41 o                         
   1  10   3         54.99         63.63         9.88 o                         
   2  10   3         68.66         65.68         9.47 o                         
   3  10   3        157.47        153.99        18.53 o                         
   4  10   3         10.11          8.19         7.70 o                         
   5  10   3         43.51         16.10        13.36 o                         
   6  10   3          8.94          6.12        10.92 o                         
  -6  11   3         10.70         18.52        11.92 o                         
  -5  11   3         30.29         20.09         6.30 o                         
  -4  11   3        118.09        151.74        14.45 o                         
  -3  11   3          6.26          1.90         5.63 o                         
  -2  11   3        106.96        138.31        10.49 o                         
  -1  11   3        620.93        624.45        17.68 o                         
   0  11   3          1.04          4.28         3.84 o                         
   1  11   3          4.99          4.75         6.96 o                         
   2  11   3         62.55        106.17         9.89 o                         
   3  11   3         32.42         27.98         7.87 o                         
   4  11   3          0.00          7.75         8.95 o                         
   5  11   3         94.15         24.59        64.74 o                         
   6  11   3          7.33         -0.74        24.52 o                         
  -6  12   3          1.10          7.49         8.91 o                         
  -5  12   3          2.91         -2.66         4.66 o                         
  -4  12   3         94.67         93.17        11.32 o                         
  -3  12   3          1.30          2.48         3.37 o                         
  -2  12   3        165.27        166.74        11.55 o                         
  -1  12   3          0.62          3.99         1.76 o                         
   0  12   3        200.12        195.18        30.90 o                         
   1  12   3        587.56        557.19        31.55 o                         
   2  12   3          3.57          1.19         3.63 o                         
   3  12   3        320.55        279.65        25.01 o                         
   4  12   3          1.18         -2.74         9.42 o                         
   5  12   3         77.16         80.73        25.77 o                         
   6  12   3          3.68         23.34        16.23 o                         
  -6  13   3         32.04         21.46        27.14 o                         
  -5  13   3         95.15        137.59        46.33 o                         
  -4  13   3          8.45          7.60         4.41 o                         
  -3  13   3         26.06         29.09         6.64 o                         
  -2  13   3        197.75        195.99        15.12 o                         
  -1  13   3         19.48         16.01         3.97 o                         
   0  13   3        179.27        173.68        19.28 o                         
   1  13   3         37.88         17.61         7.46 o                         
   2  13   3        587.44        569.96        36.26 o                         
   3  13   3        118.86        106.25        16.44 o                         
   4  13   3        229.87        205.20        40.72 o                         
   5  13   3          0.08         -2.66        11.37 o                         
  -5  14   3          2.16         -7.58         8.58 o                         
  -4  14   3        139.11        149.27        41.64 o                         
  -3  14   3          8.83          5.18         4.32 o                         
  -2  14   3        146.81        162.72        28.33 o                         
  -1  14   3       1666.47       1565.62        36.84 o                         
   0  14   3        115.31         99.39        10.26 o                         
   1  14   3        354.10        318.10        26.58 o                         
   2  14   3         15.63         13.40         4.10 o                         
   3  14   3        939.78        990.53        83.15 o                         
   4  14   3          1.91          3.94         7.04 o                         
   5  14   3        133.29        133.82        36.27 o                         
  -5  15   3        227.62        306.30        36.12 o                         
  -4  15   3         35.54         39.08        12.07 o                         
  -3  15   3        148.24        167.72        47.46 o                         
  -2  15   3        252.95        229.91        25.30 o                         
  -1  15   3        314.92        286.42        37.80 o                         
   0  15   3       1811.07       1781.67        66.34 o                         
   1  15   3        207.24        197.87        18.73 o                         
   2  15   3       2130.86       2368.14       244.97 o                         
   3  15   3         72.98         71.62        24.22 o                         
   4  15   3        158.96        164.60        37.74 o                         
   5  15   3         12.76          7.64        11.10 o                         
  -5  16   3          1.20         -8.17         6.47 o                         
  -4  16   3        253.58        269.50        33.46 o                         
  -3  16   3        117.44        107.59        34.32 o                         
  -2  16   3        245.02        260.68        28.77 o                         
  -1  16   3        895.30        894.40        48.81 o                         
   0  16   3         11.27          9.54         7.59 o                         
   1  16   3       1147.60       1172.86        47.25 o                         
   2  16   3        523.37        547.28        63.15 o                         
   3  16   3        483.86        563.07        66.13 o                         
   4  16   3          4.48        -13.56        14.16 o                         
  -4  17   3          4.30         -3.96         6.17 o                         
  -3  17   3        225.41        244.02        31.58 o                         
  -2  17   3          0.03          3.63        10.56 o                         
  -1  17   3        112.19        114.24        18.34 o                         
   0  17   3        860.09        877.75        50.69 o                         
   1  17   3        458.63        473.64        31.33 o                         
   2  17   3        552.73        472.24        63.71 o                         
   3  17   3         59.60        106.62        29.98 o                         
   4  17   3         79.78        106.70        31.77 o                         
  -4  18   3          9.15         14.19        18.55 o                         
  -3  18   3         99.45        120.65        32.03 o                         
  -2  18   3        263.61        293.41        31.73 o                         
  -1  18   3        136.43        135.66        20.64 o                         
   0  18   3          6.05          5.29         5.45 o                         
   1  18   3         82.52         74.44        13.53 o                         
   2  18   3        309.61        317.58        50.54 o                         
   3  18   3         71.03        121.17        31.14 o                         
  -3  19   3         28.64          6.92        11.25 o                         
  -2  19   3         23.35         19.75         8.01 o                         
  -1  19   3         95.40        117.82        16.52 o                         
   0  19   3          0.02         -0.81         3.48 o                         
   1  19   3         70.47         71.50        17.38 o                         
   2  19   3         27.84         25.05        15.79 o                         
   3  19   3          0.16         -0.32         9.11 o                         
  -2  20   3         46.50         -4.41         8.27 o                         
  -1  20   3         19.19         20.12         9.31 o                         
   0  20   3         40.94         24.96        15.87 o                         
   1  20   3          0.24         -4.63         7.30 o                         
   2  20   3          3.88         -1.52         7.99 o                         
  -1  21   3         42.03         55.25        15.27 o                         
   0  21   3          4.14          1.91        10.64 o                         
   1  21   3          1.12          8.88         9.83 o                         
  -7   0   4        190.12        281.67        56.51 o                         
  -6   0   4        498.19        468.36       116.78 o                         
  -5   0   4          8.29         18.94        10.06 o                         
  -4   0   4       1337.24       1385.38        60.16 o                         
  -3   0   4         20.26         21.53         7.11 o                         
  -2   0   4       6289.33       6070.34       149.43 o                         
  -1   0   4       5325.49       5547.64        58.03 o                         
   0   0   4      38409.10      37354.57       653.30 o                         
   1   0   4        297.68        305.83        16.07 o                         
   2   0   4       1078.20       1134.69        57.74 o                         
   3   0   4        343.83        421.86        44.02 o                         
   4   0   4       1117.69       1132.55        93.41 o                         
   5   0   4        898.94        901.26        58.46 o                         
   6   0   4          0.50          4.40         8.69 o                         
   7   0   4         55.37         52.81        49.45 o                         
  -7   1   4          8.11         33.11        12.00 o                         
  -6   1   4         12.65         18.27         8.81 o                         
  -5   1   4         21.75         22.76        13.14 o                         
  -4   1   4          5.75          7.09         4.59 o                         
  -3   1   4       1719.06       1623.19        39.20 o                         
  -2   1   4         30.83         18.88         3.18 o                         
  -1   1   4       4102.65       3949.13        29.34 o                         
   0   1   4       6592.06       6702.55        43.62 o                         
   1   1   4        336.43        233.21        16.60 o                         
   2   1   4         49.38         42.15        18.83 o                         
   3   1   4        629.08        621.34        26.14 o                         
   4   1   4       1332.23       1341.42        53.97 o                         
   5   1   4          5.31         16.12         6.61 o                         
   6   1   4         99.70         76.83        13.34 o                         
   7   1   4         13.69          2.81        10.10 o                         
  -7   2   4        131.40        183.14        26.24 o                         
  -6   2   4        102.45         79.71        15.27 o                         
  -5   2   4        300.20        277.60        24.86 o                         
  -4   2   4        252.34        245.44        20.99 o                         
  -3   2   4         30.87         20.35         4.88 o                         
  -2   2   4       1041.52        975.59        21.70 o                         
  -1   2   4       7011.94       7039.22        51.27 o                         
   0   2   4        423.17        387.82        10.28 o                         
   1   2   4          0.29          2.27         1.79 o                         
   2   2   4        849.03        935.72        37.09 o                         
   3   2   4         71.00         82.12        10.73 o                         
   4   2   4        453.21        432.22        25.46 o                         
   5   2   4        595.38        612.02        33.98 o                         
   6   2   4         14.86         12.27         7.32 o                         
   7   2   4         53.58         14.87        10.66 o                         
  -7   3   4          0.41         -2.18         6.94 o                         
  -6   3   4          1.66          2.68         6.91 o                         
  -5   3   4        105.34        104.24        15.29 o                         
  -4   3   4         29.48         24.23         7.49 o                         
  -3   3   4        518.35        528.35        21.87 o                         
  -2   3   4         43.89         59.00         6.68 o                         
  -1   3   4        750.40        852.57        14.57 o                         
   0   3   4         79.01         58.52         5.89 o                         
   1   3   4          0.99          1.42         2.43 o                         
   2   3   4          7.13          0.47         2.78 o                         
   3   3   4         14.60         24.92         4.90 o                         
   4   3   4        304.50        311.63        21.70 o                         
   5   3   4         21.97         20.68         6.13 o                         
   6   3   4        111.54         75.52        18.75 o                         
   7   3   4         29.33         15.95        20.37 o                         
  -7   4   4         10.46         10.33         6.08 o                         
  -6   4   4          0.93          2.18         8.59 o                         
  -5   4   4        221.01        226.37        22.75 o                         
  -4   4   4        244.26        242.26        17.47 o                         
  -3   4   4         24.36         30.30         5.84 o                         
  -2   4   4        423.72        497.48        15.61 o                         
  -1   4   4        583.87        620.87        11.82 o                         
   0   4   4          0.31         11.33         6.36 o                         
   1   4   4          4.07          6.61         2.43 o                         
   2   4   4        390.96        448.45        26.11 o                         
   3   4   4         63.12         53.49         7.19 o                         
   4   4   4         58.88         68.02        10.61 o                         
   5   4   4        193.16        205.66        21.87 o                         
   6   4   4         12.54          6.65         7.54 o                         
   7   4   4         46.03         10.41        14.74 o                         
  -7   5   4         37.03         49.84        20.36 o                         
  -6   5   4          8.58         15.62         7.37 o                         
  -5   5   4         80.02         89.65        14.12 o                         
  -4   5   4        649.22        669.96        29.16 o                         
  -3   5   4         55.11         57.16         7.62 o                         
  -2   5   4        367.60        348.33        14.35 o                         
  -1   5   4        531.37        568.54        14.66 o                         
   0   5   4        149.58        124.87        19.37 o                         
   1   5   4        371.25        451.04        15.99 o                         
   2   5   4         54.68         46.20         9.73 o                         
   3   5   4        891.34        898.18        29.41 o                         
   4   5   4         10.89          6.87         5.32 o                         
   5   5   4        141.16        118.88        15.22 o                         
   6   5   4         21.43          7.03         6.61 o                         
  -7   6   4         32.68         37.71        12.41 o                         
  -6   6   4          2.54          3.49         6.32 o                         
  -5   6   4        697.11        726.01        40.09 o                         
  -4   6   4        418.65        453.01        24.23 o                         
  -3   6   4         20.54         16.52         4.14 o                         
  -2   6   4         16.32         11.20         3.00 o                         
  -1   6   4        278.38        264.18         9.85 o                         
   0   6   4        369.54        387.38        18.46 o                         
   1   6   4         89.20        101.55         8.23 o                         
   2   6   4        996.54        925.58       120.38 o                         
   3   6   4          0.07          0.46         2.62 o                         
   4   6   4         41.95         47.08        10.62 o                         
   5   6   4          0.44          4.81         5.27 o                         
   6   6   4         16.89          9.95         8.84 o                         
  -7   7   4         87.99        103.67        19.38 o                         
  -6   7   4        149.61        181.36        21.82 o                         
  -5   7   4          4.85          7.37         4.31 o                         
  -4   7   4          0.56          2.30         3.97 o                         
  -3   7   4       1189.78       1235.45        34.78 o                         
  -2   7   4        146.09        145.03         8.82 o                         
  -1   7   4          2.55          4.20         1.48 o                         
   0   7   4        677.43        716.26        41.30 o                         
   1   7   4       1574.33       1584.30        29.78 o                         
   2   7   4         74.26         65.91         7.84 o                         
   3   7   4        600.08        581.98        41.44 o                         
   4   7   4        115.33        109.75        26.31 o                         
   5   7   4          5.36         -5.57         7.60 o                         
   6   7   4         29.42         -2.73         9.61 o                         
  -7   8   4         16.04         29.03        11.54 o                         
  -6   8   4          1.23          2.74         6.69 o                         
  -5   8   4        296.82        301.65        22.30 o                         
  -4   8   4          1.73         11.16         5.45 o                         
  -3   8   4        456.14        429.34        22.84 o                         
  -2   8   4          6.53         12.58         3.15 o                         
  -1   8   4         12.58         11.87         3.02 o                         
   0   8   4        725.81        698.60        23.59 o                         
   1   8   4        126.15        139.74         8.57 o                         
   2   8   4        826.16        709.63        47.74 o                         
   3   8   4         89.91         77.56        10.80 o                         
   4   8   4        164.69        142.93        22.07 o                         
   5   8   4         30.41         48.53        13.84 o                         
   6   8   4         43.37         20.83        12.59 o                         
  -7   9   4          0.11          0.40         9.52 o                         
  -6   9   4         18.46         35.74        11.27 o                         
  -5   9   4        323.59        371.42        25.04 o                         
  -4   9   4        234.93        254.73        18.71 o                         
  -3   9   4         44.25         64.55         8.21 o                         
  -2   9   4        475.27        472.19        19.22 o                         
  -1   9   4        140.43        141.79         8.44 o                         
   0   9   4         19.76         17.29         3.80 o                         
   1   9   4          0.19          2.01         1.82 o                         
   2   9   4         17.87         11.39         3.59 o                         
   3   9   4        143.39        155.05        28.67 o                         
   4   9   4          9.11         26.56        15.99 o                         
   5   9   4          0.14          0.71         7.14 o                         
   6   9   4        100.80        122.80        37.30 o                         
  -6  10   4         26.67         38.74        10.89 o                         
  -5  10   4         53.55         58.07         9.99 o                         
  -4  10   4       1251.80       1350.93        42.91 o                         
  -3  10   4        612.59        597.84        24.87 o                         
  -2  10   4       1419.32       1390.36        33.18 o                         
  -1  10   4          6.62          4.15         1.95 o                         
   0  10   4       1029.39        972.69        56.21 o                         
   1  10   4        171.10        177.31         9.97 o                         
   2  10   4        524.50        515.45        20.87 o                         
   3  10   4          0.04         -9.78        11.85 o                         
   4  10   4         11.50         -0.44         6.12 o                         
   5  10   4         47.74         76.23        27.36 o                         
   6  10   4          2.80         -2.11         9.35 o                         
  -6  11   4         27.49         53.79        12.96 o                         
  -5  11   4        378.62        439.11        28.28 o                         
  -4  11   4        100.30        104.43        12.22 o                         
  -3  11   4       2378.92       2341.51        51.19 o                         
  -2  11   4         35.38         36.18         5.61 o                         
  -1  11   4       3609.41       3506.36        44.59 o                         
   0  11   4          0.29          3.35         3.30 o                         
   1  11   4       1082.94       1000.33        20.53 o                         
   2  11   4         22.80         21.04         4.07 o                         
   3  11   4        166.22        191.04        18.63 o                         
   4  11   4          6.50         24.42        16.62 o                         
   5  11   4          1.46         12.57         9.11 o                         
   6  11   4        146.07        159.79        42.83 o                         
  -6  12   4         47.47         50.15        11.40 o                         
  -5  12   4         63.88         82.53        12.15 o                         
  -4  12   4        442.82        465.40        25.76 o                         
  -3  12   4        206.71        223.04        17.20 o                         
  -2  12   4       3595.36       3592.27        54.56 o                         
  -1  12   4        488.40        459.31        23.73 o                         
   0  12   4       1195.85       1095.53        61.50 o                         
   1  12   4         17.38         26.70         7.22 o                         
   2  12   4        801.18        769.21        36.31 o                         
   3  12   4        230.42        241.35        21.67 o                         
   4  12   4          4.75         -1.23         9.15 o                         
   5  12   4        173.12        159.91        42.11 o                         
  -6  13   4        172.16        267.58        34.95 o                         
  -5  13   4         21.82         36.09         8.06 o                         
  -4  13   4         49.57         53.95        11.82 o                         
  -3  13   4       1543.50       1564.11        42.56 o                         
  -2  13   4        145.97        155.69        11.58 o                         
  -1  13   4       1720.46       1717.37        42.03 o                         
   0  13   4          5.81         13.76         4.11 o                         
   1  13   4        626.10        654.07        35.24 o                         
   2  13   4        144.88        161.44        35.51 o                         
   3  13   4          3.57          8.67        13.64 o                         
   4  13   4        235.41        226.00        46.41 o                         
   5  13   4         80.88        117.87        33.40 o                         
  -5  14   4         35.60         40.55        13.76 o                         
  -4  14   4          0.04         -0.58         4.58 o                         
  -3  14   4         21.70         12.81         7.71 o                         
  -2  14   4        568.81        604.26        27.15 o                         
  -1  14   4         32.94         43.82         7.38 o                         
   0  14   4        498.38        539.37        34.60 o                         
   1  14   4         42.31         42.89         8.13 o                         
   2  14   4        238.04        344.72        27.20 o                         
   3  14   4        197.36        209.30        39.89 o                         
   4  14   4        171.97        222.98        41.40 o                         
   5  14   4        117.05        148.05        41.00 o                         
  -5  15   4          6.62         12.01        10.18 o                         
  -4  15   4         37.72         39.61        13.09 o                         
  -3  15   4          3.32          2.70         5.76 o                         
  -2  15   4        107.17         88.10        19.74 o                         
  -1  15   4         83.08         82.78        14.08 o                         
   0  15   4          1.95          4.77        10.28 o                         
   1  15   4         89.71        149.28        16.23 o                         
   2  15   4         15.15         27.64        12.41 o                         
   3  15   4         16.20         35.59        17.38 o                         
   4  15   4         58.21         77.79        28.04 o                         
  -5  16   4          8.20          9.87         9.82 o                         
  -4  16   4          7.62         18.43         9.43 o                         
  -3  16   4         14.44         14.30        10.94 o                         
  -2  16   4         56.69         42.06        12.01 o                         
  -1  16   4          0.17         -3.23        12.25 o                         
   0  16   4          7.54          2.64         3.63 o                         
   1  16   4         19.27         24.33         5.84 o                         
   2  16   4          1.94          7.48         9.58 o                         
   3  16   4         25.09         54.68        22.95 o                         
   4  16   4         75.86         68.36        23.38 o                         
  -4  17   4         42.10         68.30        17.68 o                         
  -3  17   4          3.77         -2.10         5.51 o                         
  -2  17   4         17.47         18.12         8.81 o                         
  -1  17   4          0.60         -3.58         8.69 o                         
   0  17   4         77.05         72.40        12.04 o                         
   1  17   4          0.59          7.67         9.25 o                         
   2  17   4         36.10         23.62        16.26 o                         
   3  17   4         67.44         75.52        22.51 o                         
   4  17   4          8.33          5.93         8.03 o                         
  -4  18   4          5.76         -3.82        13.92 o                         
  -3  18   4         24.21         14.08        18.45 o                         
  -2  18   4          1.38          4.57         8.03 o                         
  -1  18   4        118.04         92.22        28.43 o                         
   0  18   4         22.71          8.42         3.73 o                         
   1  18   4         17.54         32.57        12.11 o                         
   2  18   4          0.95         -7.92         9.54 o                         
   3  18   4         45.17         88.80        30.82 o                         
  -3  19   4          4.32         -2.55         7.71 o                         
  -2  19   4          1.62          4.22        13.16 o                         
  -1  19   4         52.93         57.07        27.58 o                         
   0  19   4          2.49          2.43         4.85 o                         
   1  19   4          5.69         -0.88         6.13 o                         
   2  19   4         47.47         46.52        16.04 o                         
   3  19   4          3.79         15.31        16.54 o                         
  -2  20   4          0.27        -15.35        13.24 o                         
  -1  20   4         15.80         17.17         9.25 o                         
   0  20   4          9.07         13.22        10.71 o                         
   1  20   4         17.50         30.49        12.32 o                         
   2  20   4        118.14        180.26        31.33 o                         
  -1  21   4         57.89         59.53        23.34 o                         
   0  21   4          5.29         -1.49         9.74 o                         
  -7   1   5         11.23         11.80        13.48 o                         
  -6   1   5          0.48          4.43         6.82 o                         
  -5   1   5          0.12         11.51         9.96 o                         
  -4   1   5         41.93         39.19         8.15 o                         
  -3   1   5        141.09        139.97        11.97 o                         
  -2   1   5        150.74        140.94         8.32 o                         
  -1   1   5       4284.20       4627.45        56.09 o                         
   0   1   5        796.29        838.65        17.48 o                         
   1   1   5        131.87        109.30         7.35 o                         
   2   1   5          4.10         10.26         4.52 o                         
   3   1   5        389.37        382.31        29.16 o                         
   4   1   5          0.56          3.80         4.50 o                         
   5   1   5          1.61          4.34         5.02 o                         
   6   1   5         42.32         22.12        10.38 o                         
   7   1   5         73.16         82.06        22.14 o                         
  -7   2   5        107.40        118.99        21.81 o                         
  -6   2   5         28.05         35.82        12.09 o                         
  -5   2   5        654.11        664.02        39.08 o                         
  -4   2   5         11.12          8.26         4.91 o                         
  -3   2   5       1169.64       1264.74        34.94 o                         
  -2   2   5         83.90         64.58         6.02 o                         
  -1   2   5        468.10        465.52        13.27 o                         
   0   2   5       1316.21       1479.43        22.57 o                         
   1   2   5       1326.55       1213.42        25.97 o                         
   2   2   5        474.96        562.76        29.48 o                         
   3   2   5         24.14         41.70        14.28 o                         
   4   2   5        266.00        248.51        19.95 o                         
   5   2   5        138.15        118.20        14.58 o                         
   6   2   5         53.58         24.22        14.49 o                         
  -7   3   5          4.89          2.16        11.41 o                         
  -6   3   5         21.32         18.10         9.54 o                         
  -5   3   5         33.19         17.26         6.30 o                         
  -4   3   5       1082.30       1133.90        38.20 o                         
  -3   3   5        430.35        440.23        20.76 o                         
  -2   3   5       6226.94       6273.79        66.05 o                         
  -1   3   5          0.04          0.13         1.59 o                         
   0   3   5        988.17        988.23        30.02 o                         
   1   3   5       1664.51       1553.18        30.42 o                         
   2   3   5          7.30          0.79         6.66 o                         
   3   3   5       1714.50       1684.20        62.09 o                         
   4   3   5         71.53         57.82        11.05 o                         
   5   3   5         18.20         26.97         8.10 o                         
   6   3   5         35.75         19.34         9.56 o                         
  -7   4   5         77.53         60.52        21.62 o                         
  -6   4   5          0.68         -1.65         5.48 o                         
  -5   4   5        509.30        532.83        34.32 o                         
  -4   4   5        195.39        191.90        15.84 o                         
  -3   4   5       4187.28       4356.62        64.38 o                         
  -2   4   5         81.28        130.62         7.88 o                         
  -1   4   5       6909.75       6790.24       101.34 o                         
   0   4   5         60.70         34.98         5.00 o                         
   1   4   5        248.08        207.83        15.12 o                         
   2   4   5       2475.60       2710.78        78.88 o                         
   3   4   5          7.73          4.32         3.22 o                         
   4   4   5       1087.06       1195.06       127.95 o                         
   5   4   5         36.21         27.97         7.47 o                         
   6   4   5        147.02        169.62        34.84 o                         
  -7   5   5         46.85         73.76        17.73 o                         
  -6   5   5         22.30         29.71         9.59 o                         
  -5   5   5         45.95         39.48        10.06 o                         
  -4   5   5       1170.65       1254.14        39.99 o                         
  -3   5   5          9.98          5.80         3.98 o                         
  -2   5   5       7354.86       7633.83        66.64 o                         
  -1   5   5       2686.80       2783.07        45.20 o                         
   0   5   5       2085.03       1967.82        65.14 o                         
   1   5   5        345.73        394.63        20.75 o                         
   2   5   5         82.78         56.26         6.04 o                         
   3   5   5         83.52         73.58         9.31 o                         
   4   5   5         99.91         97.27        19.49 o                         
   5   5   5        435.56        285.55        36.10 o                         
   6   5   5         48.84        -14.92        11.65 o                         
  -7   6   5        189.02        231.10        29.75 o                         
  -6   6   5         16.63         27.43         9.85 o                         
  -5   6   5        650.41        658.05        33.67 o                         
  -4   6   5          0.64          1.60         4.26 o                         
  -3   6   5       2609.98       2557.18        50.33 o                         
  -2   6   5         41.57         37.63         4.88 o                         
  -1   6   5       4314.98       4354.02        43.88 o                         
   0   6   5       1203.51       1069.88       127.73 o                         
   1   6   5         81.72        102.60        10.69 o                         
   2   6   5         36.08         44.82        13.60 o                         
   3   6   5         15.79          3.83         7.06 o                         
   4   6   5        634.18        622.40       136.62 o                         
   5   6   5         12.13         31.62        20.72 o                         
   6   6   5        234.81        371.91        61.04 o                         
  -7   7   5         30.64         56.33        15.39 o                         
  -6   7   5        169.16        198.21        24.22 o                         
  -5   7   5         58.02         49.57         9.49 o                         
  -4   7   5       1290.80       1329.36        41.72 o                         
  -3   7   5         10.56         10.94         4.32 o                         
  -2   7   5        168.48        154.60         9.01 o                         
  -1   7   5        208.87        188.95        10.66 o                         
   0   7   5       1086.45       1095.95        35.05 o                         
   1   7   5         21.17         29.42         6.32 o                         
   2   7   5          0.12         -3.82         5.77 o                         
   3   7   5        411.94        299.34        73.17 o                         
   4   7   5        318.43        340.57        48.56 o                         
   5   7   5        537.83        572.77        70.91 o                         
   6   7   5         38.45         70.67        28.27 o                         
  -7   8   5        174.35        198.90        27.20 o                         
  -6   8   5         46.77         52.03        12.48 o                         
  -5   8   5        411.29        448.47        27.60 o                         
  -4   8   5        457.65        489.44        25.81 o                         
  -3   8   5        991.13       1034.15        32.38 o                         
  -2   8   5         79.36         87.00         7.13 o                         
  -1   8   5        634.80        632.33        18.63 o                         
   0   8   5         93.09         68.44         9.16 o                         
   1   8   5        225.23        195.77        10.42 o                         
   2   8   5        117.83        126.34        25.21 o                         
   3   8   5          1.67         -3.66        10.62 o                         
   4   8   5        675.92        745.60        71.90 o                         
   5   8   5          9.53         21.87        12.96 o                         
   6   8   5        118.59        170.24        45.53 o                         
  -6   9   5        285.40        308.10        29.81 o                         
  -5   9   5        184.82        198.27        18.72 o                         
  -4   9   5        706.36        749.77        31.77 o                         
  -3   9   5         87.13         81.66         9.22 o                         
  -2   9   5         24.60         18.38         4.33 o                         
  -1   9   5         68.88         68.28         6.29 o                         
   0   9   5       1176.04       1110.83        33.82 o                         
   1   9   5        182.99        185.38        13.22 o                         
   2   9   5         40.22         45.73        16.54 o                         
   3   9   5         76.55         86.97        24.97 o                         
   4   9   5        114.40        145.43        32.93 o                         
   5   9   5        377.35        515.35        68.64 o                         
   6   9   5          2.31         -1.31        10.78 o                         
  -6  10   5          3.33         11.06         8.02 o                         
  -5  10   5         41.36         46.99         9.97 o                         
  -4  10   5          3.15          0.09         3.77 o                         
  -3  10   5        771.61        836.39        29.78 o                         
  -2  10   5        125.10        107.60         9.47 o                         
  -1  10   5        300.25        271.17        13.10 o                         
   0  10   5        263.84        254.36        15.39 o                         
   1  10   5         55.01         64.45         9.69 o                         
   2  10   5        207.47        154.73        32.47 o                         
   3  10   5         43.46         55.91        19.92 o                         
   4  10   5        352.94        352.66        51.78 o                         
   5  10   5          6.52         21.63        20.28 o                         
   6  10   5         52.54         73.65        29.47 o                         
  -6  11   5         57.28         45.78        10.73 o                         
  -5  11   5         55.91         66.90        10.92 o                         
  -4  11   5        809.52        838.86        34.72 o                         
  -3  11   5        482.97        508.53        26.04 o                         
  -2  11   5        245.10        249.94        15.68 o                         
  -1  11   5        820.68        727.48        24.85 o                         
   0  11   5          0.01         -0.25         4.22 o                         
   1  11   5        118.38        137.07         7.47 o                         
   2  11   5         37.47         36.01        14.89 o                         
   3  11   5          0.44          3.98         8.95 o                         
   4  11   5        159.98        154.62        34.24 o                         
   5  11   5        158.16        186.91        43.66 o                         
  -6  12   5        102.50        124.20        16.53 o                         
  -5  12   5         11.41          8.01         6.94 o                         
  -4  12   5         60.46         67.82        12.59 o                         
  -3  12   5       1082.92       1131.13        39.03 o                         
  -2  12   5        107.96        112.66         9.91 o                         
  -1  12   5        435.51        403.94        15.78 o                         
   0  12   5        871.27        707.51       115.62 o                         
   1  12   5        135.45        137.70         7.29 o                         
   2  12   5          1.31          6.73         4.22 o                         
   3  12   5         73.77         61.52        20.76 o                         
   4  12   5         15.52         31.85        21.00 o                         
   5  12   5         45.41         23.26        14.99 o                         
  -6  13   5        114.75        134.74        20.73 o                         
  -5  13   5        205.07        237.72        20.92 o                         
  -4  13   5         75.25         71.31        10.38 o                         
  -3  13   5         77.66         66.23         8.73 o                         
  -2  13   5        405.89        389.67        18.38 o                         
  -1  13   5        621.65        566.68        20.58 o                         
   0  13   5        478.08        415.37        48.44 o                         
   1  13   5        187.88        173.22        15.76 o                         
   2  13   5         77.90        108.41        25.73 o                         
   3  13   5         27.59         44.90        21.00 o                         
   4  13   5         61.13         42.11        19.45 o                         
   5  13   5         28.62         31.93        19.17 o                         
  -5  14   5        149.29        215.75        24.33 o                         
  -4  14   5          2.83          6.30         5.82 o                         
  -3  14   5          0.14          2.16         2.83 o                         
  -2  14   5         57.19         70.30         7.85 o                         
  -1  14   5        285.33        281.17        22.44 o                         
   0  14   5        616.07        636.78        37.31 o                         
   1  14   5         35.44         24.83         6.22 o                         
   2  14   5        657.75        710.61        68.96 o                         
   3  14   5          8.13         -5.45        10.02 o                         
   4  14   5        100.76         97.15        31.54 o                         
   5  14   5          6.77         -2.27        15.19 o                         
  -5  15   5          4.77          1.41         5.11 o                         
  -4  15   5         99.27         92.99        59.93 o                         
  -3  15   5         43.57         11.23        28.18 o                         
  -2  15   5         55.18         43.62        14.42 o                         
  -1  15   5         98.27        122.49        33.01 o                         
   0  15   5         81.35         63.69         9.39 o                         
   1  15   5        379.83        428.25        27.12 o                         
   2  15   5          1.31         11.45         9.62 o                         
   3  15   5        369.44        469.89        60.69 o                         
   4  15   5          4.62          2.43        11.73 o                         
  -5  16   5         47.69         64.74        26.56 o                         
  -4  16   5          1.64         -6.04         9.58 o                         
  -3  16   5        343.60        353.62        33.40 o                         
  -2  16   5          9.37         -5.75         6.48 o                         
  -1  16   5        434.90        428.15        33.92 o                         
   0  16   5          4.47          1.69         5.89 o                         
   1  16   5          1.60         -3.11         6.77 o                         
   2  16   5        436.41        464.44        59.61 o                         
   3  16   5         37.59         27.76        16.50 o                         
   4  16   5        127.95         95.64        31.85 o                         
  -4  17   5        135.42        159.91        43.11 o                         
  -3  17   5          7.70         -2.15         8.59 o                         
  -2  17   5        232.31        279.92        47.44 o                         
  -1  17   5          0.06         -1.43         7.83 o                         
   0  17   5         94.66        107.08        17.99 o                         
   1  17   5          0.84          3.40         6.49 o                         
   2  17   5          3.96         -1.98         4.18 o                         
   3  17   5        162.82        174.50        40.24 o                         
  -4  18   5          0.03          2.82         7.83 o                         
  -3  18   5        142.20        141.41        39.25 o                         
  -2  18   5          0.19         -7.91        13.72 o                         
  -1  18   5         72.31         99.50        28.75 o                         
   0  18   5         23.81         19.05        10.93 o                         
   1  18   5         37.71         25.42        10.94 o                         
   2  18   5         55.41         67.80        22.33 o                         
   3  18   5          4.84          3.74         9.94 o                         
  -3  19   5         18.34          3.50         6.96 o                         
  -2  19   5         40.52         54.64        25.29 o                         
  -1  19   5         15.76         18.17        14.20 o                         
   0  19   5         26.27         36.36        11.81 o                         
   1  19   5          2.96          9.13         5.82 o                         
   2  19   5          6.61         23.44        27.32 o                         
  -2  20   5          0.59         10.90        16.42 o                         
  -1  20   5         21.84         48.04        20.92 o                         
   0  20   5        104.98        110.54        22.69 o                         
   1  20   5         80.66        101.07        23.24 o                         
  -7   0   6         10.89          9.70        12.81 o                         
  -6   0   6         23.50         33.09        22.31 o                         
  -5   0   6         58.04         85.18        26.05 o                         
  -4   0   6       1605.22       1738.44        96.48 o                         
  -3   0   6       1278.38       1389.55        55.24 o                         
  -2   0   6        150.10        136.13        12.39 o                         
  -1   0   6       1836.05       1808.95        48.53 o                         
   0   0   6          8.71          7.98         2.81 o                         
   1   0   6       5035.71       4835.27        68.11 o                         
   2   0   6       9446.71       9634.19       179.99 o                         
   3   0   6        903.14        922.17        66.13 o                         
   4   0   6        928.45       1085.02        81.96 o                         
   5   0   6        358.59        387.53        56.55 o                         
   6   0   6         50.28         35.75        17.38 o                         
  -7   1   6        430.23        563.93        55.60 o                         
  -6   1   6         12.29          9.02        20.36 o                         
  -5   1   6       1502.63       1706.76        77.52 o                         
  -4   1   6        229.71        261.30        26.68 o                         
  -3   1   6       2329.51       2372.60        58.21 o                         
  -2   1   6       1939.50       1864.39        33.92 o                         
  -1   1   6       1152.64       1188.35        31.76 o                         
   0   1   6        187.65        170.22         9.15 o                         
   1   1   6       3152.21       3474.61        42.79 o                         
   2   1   6       1166.00       1203.15        44.48 o                         
   3   1   6        279.94        309.49        26.83 o                         
   4   1   6        809.56        939.43        53.62 o                         
   5   1   6        264.98        326.17        34.49 o                         
   6   1   6        133.66        153.13        27.18 o                         
  -7   2   6         24.95         35.05        13.47 o                         
  -6   2   6        197.39        214.26        26.26 o                         
  -5   2   6          5.08         23.34         7.32 o                         
  -4   2   6       1587.54       1724.75        48.06 o                         
  -3   2   6        603.05        599.58        24.93 o                         
  -2   2   6         58.16         50.19         6.10 o                         
  -1   2   6        333.03        381.00        11.78 o                         
   0   2   6        138.89        172.20         7.09 o                         
   1   2   6       1547.26       1542.58        24.95 o                         
   2   2   6       1287.06       1483.50        77.98 o                         
   3   2   6        226.34        240.45        22.80 o                         
   4   2   6         95.26        105.09        18.36 o                         
   5   2   6        142.37        171.10        25.96 o                         
   6   2   6         45.60         61.19        19.00 o                         
  -7   3   6        159.11        202.49        33.90 o                         
  -6   3   6         21.59          0.64         6.57 o                         
  -5   3   6         59.52         60.91        12.67 o                         
  -4   3   6        348.19        382.27        22.90 o                         
  -3   3   6        931.30       1005.46        32.04 o                         
  -2   3   6        321.38        424.69        17.18 o                         
  -1   3   6         21.85         30.36         3.75 o                         
   0   3   6        731.66        709.99        18.57 o                         
   1   3   6          0.14         -0.66         1.14 o                         
   2   3   6         34.68         39.67         8.89 o                         
   3   3   6        239.69        259.21        26.13 o                         
   4   3   6       1321.13       1582.87       108.90 o                         
   5   3   6         29.08         25.88         9.55 o                         
   6   3   6         19.80         21.88        27.78 o                         
  -7   4   6          4.36         16.47         8.72 o                         
  -6   4   6          0.65         -1.65         7.18 o                         
  -5   4   6         67.56         53.05        12.29 o                         
  -4   4   6        148.45        135.28        13.42 o                         
  -3   4   6        500.54        485.24        22.10 o                         
  -2   4   6       1335.55       1287.59        25.54 o                         
  -1   4   6       1078.40       1186.91        28.38 o                         
   0   4   6       1019.20       1114.76        35.87 o                         
   1   4   6        230.89        261.42        13.00 o                         
   2   4   6         39.65         30.45        12.20 o                         
   3   4   6        150.31        171.05        20.42 o                         
   4   4   6        104.19        109.45        19.98 o                         
   5   4   6        108.27        147.96        32.29 o                         
   6   4   6          5.84         14.78        10.15 o                         
  -7   5   6          0.39         10.05         7.98 o                         
  -6   5   6          0.44         -4.76         7.53 o                         
  -5   5   6         18.58         23.32         7.09 o                         
  -4   5   6          1.78         -2.44         4.11 o                         
  -3   5   6         27.40         21.78         4.73 o                         
  -2   5   6        131.48        128.61         8.51 o                         
  -1   5   6       5968.17       6477.75        66.31 o                         
   0   5   6         34.18         39.43         6.05 o                         
   1   5   6         33.94         36.17         6.54 o                         
   2   5   6         99.30         89.06        27.24 o                         
   3   5   6          1.26          2.45         3.81 o                         
   4   5   6        154.66        141.13        35.35 o                         
   5   5   6         55.56         60.00        16.38 o                         
   6   5   6         12.39         29.75        13.62 o                         
  -7   6   6          0.18        -14.57         9.76 o                         
  -6   6   6         50.95         53.04        14.22 o                         
  -5   6   6          0.65         -0.77         4.16 o                         
  -4   6   6         12.03         13.07         8.87 o                         
  -3   6   6         93.32        113.94        10.88 o                         
  -2   6   6        119.59        134.38         8.76 o                         
  -1   6   6          1.10          1.09         2.22 o                         
   0   6   6        260.88        301.24        16.00 o                         
   1   6   6        214.60        226.96        16.61 o                         
   2   6   6         31.07         46.93        14.16 o                         
   3   6   6        199.08        147.40        16.75 o                         
   4   6   6          7.07         11.73         7.89 o                         
   5   6   6         11.30          5.86        11.27 o                         
   6   6   6         19.70         45.81        23.70 o                         
  -7   7   6         59.44         54.66        15.17 o                         
  -6   7   6         90.32         82.06        15.04 o                         
  -5   7   6         75.34         67.93        11.33 o                         
  -4   7   6         14.39         16.29         5.90 o                         
  -3   7   6        707.45        702.11        27.41 o                         
  -2   7   6          0.11         -1.00         1.96 o                         
  -1   7   6        498.46        539.65        27.43 o                         
   0   7   6        191.52        186.12        24.33 o                         
   1   7   6        219.76        216.13        17.21 o                         
   2   7   6         16.50         18.73        10.06 o                         
   3   7   6        333.04        398.55        47.36 o                         
   4   7   6          0.74         13.60        14.32 o                         
   5   7   6          3.92         13.88        10.74 o                         
   6   7   6         20.66         15.43        14.20 o                         
  -7   8   6          8.94          2.20        11.93 o                         
  -6   8   6         75.49         85.73        16.05 o                         
  -5   8   6        115.83        140.74        15.92 o                         
  -4   8   6          0.36          6.16         4.10 o                         
  -3   8   6        182.77        185.20        14.09 o                         
  -2   8   6         78.67         98.12         8.91 o                         
  -1   8   6        109.96         94.60         7.28 o                         
   0   8   6         20.55         22.24         6.77 o                         
   1   8   6        431.53        449.40        25.63 o                         
   2   8   6         89.38        122.29        25.01 o                         
   3   8   6         86.11         79.65        21.00 o                         
   4   8   6         16.71         25.41        11.85 o                         
   5   8   6          6.86          7.71        11.49 o                         
   6   8   6         60.55         89.60        33.52 o                         
  -6   9   6          2.89          7.61         5.81 o                         
  -5   9   6        458.15        547.96        31.24 o                         
  -4   9   6        108.55        110.80        12.74 o                         
  -3   9   6         34.20         20.95         4.71 o                         
  -2   9   6        376.71        378.69        17.49 o                         
  -1   9   6        297.32        317.01        13.75 o                         
   0   9   6         31.34          3.27        13.84 o                         
   1   9   6         24.13         22.89         6.01 o                         
   2   9   6        518.38        558.45        53.65 o                         
   3   9   6         22.14          9.46         6.96 o                         
   4   9   6         13.46         29.11        16.82 o                         
   5   9   6         23.00         20.44        15.19 o                         
   6   9   6         37.23         32.17        18.33 o                         
  -6  10   6        135.18        175.86        19.73 o                         
  -5  10   6         96.42        104.51        14.06 o                         
  -4  10   6         26.47         34.95         7.39 o                         
  -3  10   6        259.08        271.47        18.67 o                         
  -2  10   6         20.97         18.39         4.02 o                         
  -1  10   6        805.53        791.28        22.57 o                         
   0  10   6        168.73        172.97        14.67 o                         
   1  10   6         14.21         11.38         2.85 o                         
   2  10   6         10.62         12.65        12.33 o                         
   3  10   6        272.81        310.90        44.90 o                         
   4  10   6         56.98         92.74        28.35 o                         
   5  10   6        107.59        111.15        30.46 o                         
  -6  11   6          0.28          0.56         6.07 o                         
  -5  11   6         33.30         16.81         5.92 o                         
  -4  11   6        178.21        170.06        17.64 o                         
  -3  11   6         25.70         35.08         6.80 o                         
  -2  11   6        883.25        844.98        26.98 o                         
  -1  11   6        376.92        387.86        16.09 o                         
   0  11   6        680.13        721.55        28.59 o                         
   1  11   6          9.99         12.34         2.99 o                         
   2  11   6        689.08        691.84        65.14 o                         
   3  11   6        135.73        135.01        31.69 o                         
   4  11   6        333.41        340.77        53.65 o                         
   5  11   6        112.70        155.73        41.60 o                         
  -6  12   6        208.57        249.88        23.94 o                         
  -5  12   6         79.12         89.67        13.15 o                         
  -4  12   6        156.85        173.93        16.08 o                         
  -3  12   6        164.66        173.34        14.11 o                         
  -2  12   6        205.23        231.28        14.31 o                         
  -1  12   6        699.40        700.23        24.76 o                         
   0  12   6         12.59          9.14         2.44 o                         
   1  12   6        691.77        717.19        26.32 o                         
   2  12   6          7.51         -1.51         8.79 o                         
   3  12   6        330.25        364.59        53.09 o                         
   4  12   6        190.89        194.62        41.20 o                         
   5  12   6         17.38         20.56        21.63 o                         
  -6  13   6          5.30         -5.84         7.03 o                         
  -5  13   6        114.94        137.92        16.31 o                         
  -4  13   6         71.35         87.30        11.52 o                         
  -3  13   6        362.64        421.77        22.26 o                         
  -2  13   6         64.02         65.17         8.42 o                         
  -1  13   6          3.52          5.52         2.36 o                         
   0  13   6       1284.24       1350.19        90.35 o                         
   1  13   6          2.46          9.89         4.49 o                         
   2  13   6        419.54        417.32        54.12 o                         
   3  13   6        168.55        180.90        38.38 o                         
   4  13   6        212.79        240.00        46.53 o                         
   5  13   6         74.80         89.28        29.71 o                         
  -5  14   6         21.03         29.63         8.61 o                         
  -4  14   6         99.84        129.45        17.11 o                         
  -3  14   6         12.18          7.19         5.35 o                         
  -2  14   6          8.69          9.64         3.88 o                         
  -1  14   6          1.58          0.89         3.08 o                         
   0  14   6        381.90        373.75        28.21 o                         
   1  14   6        144.43        171.38        24.31 o                         
   2  14   6         57.93         43.47        19.13 o                         
   3  14   6        277.91        290.70        48.68 o                         
   4  14   6         74.85        143.04        37.14 o                         
  -5  15   6        172.29        252.21        49.67 o                         
  -4  15   6         17.67         12.92        18.49 o                         
  -3  15   6         36.88         56.99        21.87 o                         
  -2  15   6         47.59         44.58        20.76 o                         
  -1  15   6         33.72         43.98        10.13 o                         
   0  15   6         65.45         53.57         9.05 o                         
   1  15   6        165.06        162.97        24.66 o                         
   2  15   6         41.62         32.37        12.81 o                         
   3  15   6         13.27         10.02        17.22 o                         
   4  15   6         22.26         75.76        29.11 o                         
  -5  16   6         36.87         48.99        17.50 o                         
  -4  16   6        134.84        135.69        33.60 o                         
  -3  16   6         66.79         24.14        20.64 o                         
  -2  16   6          9.26         23.90        16.38 o                         
  -1  16   6         39.07         45.77        17.26 o                         
   0  16   6          5.12         -5.11        31.71 o                         
   1  16   6         30.70         40.37        12.33 o                         
   2  16   6         67.57         66.69        17.94 o                         
   3  16   6         14.32         15.55        16.62 o                         
   4  16   6         10.62         20.00        19.92 o                         
  -4  17   6        105.13        113.89        37.74 o                         
  -3  17   6          0.11         13.56        10.50 o                         
  -2  17   6          7.34          7.68        10.94 o                         
  -1  17   6          3.15         -1.55        11.21 o                         
   0  17   6         68.43         57.88        16.58 o                         
   1  17   6        124.99        124.95        22.27 o                         
   2  17   6          0.02        -11.44        10.24 o                         
   3  17   6         12.48          8.63         7.99 o                         
  -3  18   6          8.60         25.49        18.73 o                         
  -2  18   6          6.25          4.65        12.77 o                         
  -1  18   6         58.65         47.88        23.18 o                         
   0  18   6         19.83         29.56        12.84 o                         
   1  18   6         82.07        118.08        22.92 o                         
   2  18   6         52.44         85.20        24.97 o                         
   3  18   6         38.06         27.00        16.03 o                         
  -3  19   6          0.40        -17.74        14.59 o                         
  -2  19   6          0.13         -8.91        12.92 o                         
  -1  19   6          7.33         22.31        17.02 o                         
   0  19   6        125.17        128.24        25.28 o                         
   1  19   6         11.35         16.64         9.15 o                         
   2  19   6        374.02        452.88        47.79 o                         
  -2  20   6         23.57         42.31        21.91 o                         
  -1  20   6         85.81        113.93        33.48 o                         
   0  20   6          1.45          2.74         7.06 o                         
   1  20   6         93.71        113.04        23.47 o                         
  -7   1   7         42.22         66.62        20.07 o                         
  -6   1   7          1.11         -2.80        18.31 o                         
  -5   1   7        103.46        131.74        24.30 o                         
  -4   1   7        237.93        244.02        25.58 o                         
  -3   1   7        480.74        439.88        26.07 o                         
  -2   1   7         39.54         39.31         5.24 o                         
  -1   1   7       1235.45       1299.22        42.46 o                         
   0   1   7       1377.07       1536.02        30.49 o                         
   1   1   7         98.24        119.37         7.05 o                         
   2   1   7        408.62        364.12        25.25 o                         
   3   1   7         14.94         26.72        10.08 o                         
   4   1   7        268.81        266.62        29.02 o                         
   5   1   7         21.18          9.91        19.33 o                         
   6   1   7         20.89         20.45         7.17 o                         
  -7   2   7          3.88          5.66        11.75 o                         
  -6   2   7        142.36        161.31        27.86 o                         
  -5   2   7         72.65         68.11        17.27 o                         
  -4   2   7        936.17       1021.51        44.17 o                         
  -3   2   7        364.60        384.96        24.41 o                         
  -2   2   7        207.70        224.49        11.91 o                         
  -1   2   7        378.29        373.46        34.23 o                         
   0   2   7          0.06          0.61         1.42 o                         
   1   2   7       1344.79       1350.32        25.83 o                         
   2   2   7        378.91        406.39        26.32 o                         
   3   2   7         36.70         24.63         8.33 o                         
   4   2   7         92.66         63.46        24.08 o                         
   5   2   7         62.89         78.47        19.87 o                         
   6   2   7          0.00          6.04        10.75 o                         
  -7   3   7        168.47        192.00        32.44 o                         
  -6   3   7          8.81          9.40        11.18 o                         
  -5   3   7        267.74        275.92        26.96 o                         
  -4   3   7        135.86        153.23        14.63 o                         
  -3   3   7        966.32        904.72        37.43 o                         
  -2   3   7       1651.00       1881.49        63.41 o                         
  -1   3   7       1406.88       1400.22        30.90 o                         
   0   3   7       2466.37       2518.99        46.48 o                         
   1   3   7        729.42        684.56        15.55 o                         
   2   3   7        694.04        692.64        34.87 o                         
   3   3   7         95.27        104.86        16.37 o                         
   4   3   7        575.69        645.28        45.23 o                         
   5   3   7         23.63         18.39         9.31 o                         
   6   3   7         69.57         91.64        28.00 o                         
  -7   4   7         61.02         56.99        15.36 o                         
  -6   4   7          3.17         -7.33         8.88 o                         
  -5   4   7         54.17         68.55        11.30 o                         
  -4   4   7        408.16        395.71        23.34 o                         
  -3   4   7        715.99        792.80        29.44 o                         
  -2   4   7        663.56        656.65        24.00 o                         
  -1   4   7       1595.32       1833.29        37.11 o                         
   0   4   7       3802.75       4145.44       147.95 o                         
   1   4   7       2014.92       2031.58        41.55 o                         
   2   4   7          0.72          1.50         1.12 o                         
   3   4   7        107.24         79.20        21.53 o                         
   4   4   7        111.71        100.61        19.26 o                         
   5   4   7        167.50        170.42        27.61 o                         
   6   4   7          2.01          4.74        13.23 o                         
  -7   5   7         62.43         40.40        28.77 o                         
  -6   5   7          0.03         -1.33         6.56 o                         
  -5   5   7        434.10        446.64        28.68 o                         
  -4   5   7         24.48          4.28         4.83 o                         
  -3   5   7       1056.31       1047.51        33.52 o                         
  -2   5   7        653.94        688.36        18.92 o                         
  -1   5   7       3856.23       3927.05        66.58 o                         
   0   5   7          3.09          3.78         4.33 o                         
   1   5   7        802.33        726.39        29.56 o                         
   2   5   7        385.38        362.83        41.50 o                         
   3   5   7        765.77        668.20        86.30 o                         
   4   5   7        369.90        354.45        36.09 o                         
   5   5   7          0.36         -5.95        34.60 o                         
   6   5   7         45.68         58.09        20.27 o                         
  -7   6   7         93.44        128.32        22.95 o                         
  -6   6   7         13.11          9.35         7.61 o                         
  -5   6   7          4.31         -0.11         4.80 o                         
  -4   6   7        927.52        902.29        49.44 o                         
  -3   6   7         71.99         79.00         9.46 o                         
  -2   6   7        819.56        822.68        21.26 o                         
  -1   6   7        222.49        208.35        12.77 o                         
   0   6   7        698.24        624.63        23.94 o                         
   1   6   7        401.91        382.07        18.48 o                         
   2   6   7        363.44        309.82       156.27 o                         
   3   6   7         50.17         54.96        26.33 o                         
   4   6   7        264.31        228.03        39.51 o                         
   5   6   7        126.41        106.39        37.12 o                         
   6   6   7          0.30        -19.65        17.86 o                         
  -7   7   7         34.88         10.82        21.21 o                         
  -6   7   7         35.28         25.39        10.69 o                         
  -5   7   7         24.29         31.21         8.65 o                         
  -4   7   7          0.21          0.70         5.75 o                         
  -3   7   7       1572.94       1589.73        40.93 o                         
  -2   7   7          1.25          2.03         1.57 o                         
  -1   7   7        257.89        222.73        15.73 o                         
   0   7   7        730.85        654.21        61.18 o                         
   1   7   7        703.10        804.91        31.44 o                         
   2   7   7        930.36        958.71        69.12 o                         
   3   7   7        375.90        382.17        48.68 o                         
   4   7   7        675.14        635.92        68.92 o                         
   5   7   7          7.77          0.24        13.32 o                         
   6   7   7        108.09        140.58        41.04 o                         
  -7   8   7          6.91          6.04         9.35 o                         
  -6   8   7         83.31         81.14        14.23 o                         
  -5   8   7         25.15         17.73         5.94 o                         
  -4   8   7        325.54        361.38        22.16 o                         
  -3   8   7        224.10        216.39        17.82 o                         
  -2   8   7        346.41        342.08        16.24 o                         
  -1   8   7        308.42        295.18        18.57 o                         
   0   8   7        119.96        109.88         6.72 o                         
   1   8   7       1558.57       1624.35        61.67 o                         
   2   8   7        194.54        213.35        34.12 o                         
   3   8   7       1342.81       1581.16        98.50 o                         
   4   8   7         63.01         67.05        24.50 o                         
   5   8   7        194.21        246.96        49.95 o                         
   6   8   7         13.09          8.79         9.42 o                         
  -6   9   7          2.57         12.09         7.35 o                         
  -5   9   7        119.50        132.95        15.00 o                         
  -4   9   7        100.59         85.55        11.06 o                         
  -3   9   7       1323.58       1309.77        42.44 o                         
  -2   9   7        418.62        459.22        20.81 o                         
  -1   9   7         10.57         14.28         2.55 o                         
   0   9   7        826.15        994.88        48.86 o                         
   1   9   7          5.12         10.77         4.57 o                         
   2   9   7       2461.05       2515.13       120.22 o                         
   3   9   7         26.91         19.61         6.12 o                         
   4   9   7        715.80        792.25        79.26 o                         
   5   9   7          8.94         23.30        17.34 o                         
  -6  10   7         51.36         53.98        11.63 o                         
  -5  10   7        128.60        143.90        16.58 o                         
  -4  10   7        160.30        151.84        14.53 o                         
  -3  10   7          6.23         11.97         4.54 o                         
  -2  10   7          1.52          1.20         2.44 o                         
  -1  10   7         74.32         54.32         6.26 o                         
   0  10   7          0.78          3.89         2.15 o                         
   1  10   7       1068.46       1183.42        42.32 o                         
   2  10   7          7.94         10.82         7.16 o                         
   3  10   7       1592.20       1703.76       109.68 o                         
   4  10   7         55.47         52.45        23.18 o                         
   5  10   7        240.69        203.41        46.09 o                         
  -6  11   7         48.80         56.28        12.14 o                         
  -5  11   7         49.91         50.31         9.57 o                         
  -4  11   7          4.49          3.34         6.84 o                         
  -3  11   7         14.16         12.82         4.84 o                         
  -2  11   7        894.67        893.18        27.93 o                         
  -1  11   7        216.50        212.14        12.23 o                         
   0  11   7         48.86         34.67         7.86 o                         
   1  11   7          7.68          9.34        14.81 o                         
   2  11   7        155.69        170.96        34.48 o                         
   3  11   7          0.83         -5.73         8.59 o                         
   4  11   7         65.00         46.09        23.98 o                         
   5  11   7          8.13          5.65        14.00 o                         
  -6  12   7          0.09         -3.46         6.65 o                         
  -5  12   7         73.33         89.95        16.80 o                         
  -4  12   7          0.07          1.92         4.38 o                         
  -3  12   7        616.48        671.51        27.88 o                         
  -2  12   7         30.17         26.42         5.11 o                         
  -1  12   7        202.58        206.46        12.15 o                         
   0  12   7        413.87        382.86        17.46 o                         
   1  12   7          1.94          1.71         2.86 o                         
   2  12   7         17.27          7.64         6.84 o                         
   3  12   7         51.23         34.60        18.89 o                         
   4  12   7          0.39         -5.69        13.64 o                         
   5  12   7         30.48          5.73        11.21 o                         
  -5  13   7        101.02        127.77        19.24 o                         
  -4  13   7        201.13        231.33        20.61 o                         
  -3  13   7          5.59         13.33         4.71 o                         
  -2  13   7        243.15        232.91        14.80 o                         
  -1  13   7         13.90         11.98         3.69 o                         
   0  13   7          0.06          0.13         3.38 o                         
   1  13   7         47.07         38.17        11.36 o                         
   2  13   7         72.10         43.19        20.60 o                         
   3  13   7          3.27         28.23        17.90 o                         
   4  13   7          8.96         18.41        14.16 o                         
  -5  14   7         78.12         86.15        24.66 o                         
  -4  14   7          0.03         -3.65        12.96 o                         
  -3  14   7        106.83        100.42        13.65 o                         
  -2  14   7         22.27         31.26         8.11 o                         
  -1  14   7        189.93        208.12        25.57 o                         
   0  14   7         29.87         22.38         7.14 o                         
   1  14   7          0.10         12.80         7.11 o                         
   2  14   7         41.02         42.42        13.83 o                         
   3  14   7        158.61        222.94        44.34 o                         
   4  14   7         87.19        112.26        34.20 o                         
  -5  15   7         37.22         49.43        22.75 o                         
  -4  15   7        165.92        162.13        41.32 o                         
  -3  15   7          0.50        -10.18        10.26 o                         
  -2  15   7        127.38        131.47        33.05 o                         
  -1  15   7        767.20        825.31        59.67 o                         
   0  15   7        140.18        120.18        29.55 o                         
   1  15   7        204.61        237.09        30.39 o                         
   2  15   7        142.01        148.68        25.37 o                         
   3  15   7         15.08         -6.64        15.63 o                         
   4  15   7         47.08         46.61        25.45 o                         
  -4  16   7         14.38          2.78         7.79 o                         
  -3  16   7         34.87         42.99        23.34 o                         
  -2  16   7        572.32        605.10        72.58 o                         
  -1  16   7         56.38         51.70        18.93 o                         
   0  16   7        594.74        639.54        71.74 o                         
   1  16   7         11.68          7.15         5.71 o                         
   2  16   7        366.47        346.40        39.69 o                         
   3  16   7         30.61         53.73        23.50 o                         
  -4  17   7          1.22          4.73        10.70 o                         
  -3  17   7        105.35         95.16        31.62 o                         
  -2  17   7         11.58         -0.56        10.50 o                         
  -1  17   7        723.30        869.75        83.15 o                         
   0  17   7         43.25         41.09        12.54 o                         
   1  17   7        690.10        759.36        57.23 o                         
   2  17   7         17.61         36.68        13.19 o                         
   3  17   7          0.58        -11.33        18.85 o                         
  -3  18   7          0.44        -24.70        16.98 o                         
  -2  18   7        174.28        221.11        45.53 o                         
  -1  18   7         69.94         90.67        28.95 o                         
   0  18   7        200.62        216.56        31.33 o                         
   1  18   7         52.54         56.02        15.49 o                         
   2  18   7        258.33        302.09        38.18 o                         
  -2  19   7         25.97         21.04         8.55 o                         
  -1  19   7         26.30         18.65        15.87 o                         
   0  19   7          0.65         -5.25         6.16 o                         
   1  19   7         64.11         78.03        19.86 o                         
   2  19   7          0.23        -13.10        14.20 o                         
  -1  20   7          0.93         11.73        10.58 o                         
   0  20   7          4.50          8.78         6.51 o                         
  -7   0   8        216.25        225.32        48.24 o                         
  -6   0   8         75.31         87.93        29.79 o                         
  -5   0   8        322.43        388.85        53.85 o                         
  -4   0   8        918.51        954.94        75.16 o                         
  -3   0   8        505.76        495.82        35.21 o                         
  -2   0   8        172.71        168.81        18.53 o                         
  -1   0   8       1190.54       1215.84        45.33 o                         
   0   0   8        181.06        135.48         9.95 o                         
   1   0   8        253.91        245.08        17.23 o                         
   2   0   8         63.20         41.84        13.08 o                         
   3   0   8        178.97        210.45        33.52 o                         
   4   0   8        667.39        775.94        70.55 o                         
   5   0   8        402.02        495.42        62.20 o                         
   6   0   8          1.73         10.34        13.44 o                         
  -7   1   8         49.50         61.39        20.68 o                         
  -6   1   8         56.96         60.19        17.75 o                         
  -5   1   8        172.19        243.60        30.59 o                         
  -4   1   8        959.14        881.33        42.28 o                         
  -3   1   8       1236.50       1168.04        38.56 o                         
  -2   1   8       1082.24       1098.68        28.38 o                         
  -1   1   8         48.74         33.81         5.33 o                         
   0   1   8          4.04         -0.17         1.50 o                         
   1   1   8        163.15        103.79         6.95 o                         
   2   1   8        411.62        464.81        29.12 o                         
   3   1   8         83.03         80.85        14.47 o                         
   4   1   8        687.34        767.09        49.51 o                         
   5   1   8         10.25         12.09        13.25 o                         
   6   1   8         97.64        114.47        24.50 o                         
  -7   2   8        167.56        185.84        33.64 o                         
  -6   2   8         26.64         32.36        14.59 o                         
  -5   2   8        369.58        366.54        50.68 o                         
  -4   2   8        426.82        444.00        29.66 o                         
  -3   2   8        747.04        694.99        34.03 o                         
  -2   2   8          9.07          3.04         2.20 o                         
  -1   2   8       1233.62       1255.09        32.80 o                         
   0   2   8        143.82        204.44         9.08 o                         
   1   2   8         88.70        107.14         6.95 o                         
   2   2   8          0.11         -0.22         2.15 o                         
   3   2   8          0.13          4.14        13.20 o                         
   4   2   8        405.62        432.56        36.94 o                         
   5   2   8        142.51        169.10        25.57 o                         
   6   2   8          6.02         -4.29         9.28 o                         
  -7   3   8          7.68          2.45         9.29 o                         
  -6   3   8         10.50         25.52        19.80 o                         
  -5   3   8          7.33          0.71         6.97 o                         
  -4   3   8        637.70        551.94        33.52 o                         
  -3   3   8         78.23         76.29        11.35 o                         
  -2   3   8         86.60         98.29         8.48 o                         
  -1   3   8        478.38        548.29        21.26 o                         
   0   3   8         64.35         82.59         5.44 o                         
   1   3   8        118.98        104.74         6.65 o                         
   2   3   8        846.55        912.52        34.04 o                         
   3   3   8        641.10        646.86        53.05 o                         
   4   3   8          1.52          5.88         5.38 o                         
   5   3   8          3.62         -7.63        12.25 o                         
   6   3   8         68.15         86.39        22.61 o                         
  -7   4   8          1.44          9.82         8.83 o                         
  -6   4   8          3.10         -0.64        18.25 o                         
  -5   4   8        171.07        155.30        17.75 o                         
  -4   4   8        320.13        274.91        23.80 o                         
  -3   4   8       1038.72       1069.56        42.52 o                         
  -2   4   8        941.78        946.41        26.67 o                         
  -1   4   8          7.39          2.81         3.26 o                         
   0   4   8        214.81        225.93         9.06 o                         
   1   4   8        363.74        403.52        18.52 o                         
   2   4   8        514.20        429.42        48.61 o                         
   3   4   8         51.56         38.11        10.49 o                         
   4   4   8         54.17         46.98        20.90 o                         
   5   4   8          0.05        -15.18        10.12 o                         
   6   4   8         33.06          7.29        23.62 o                         
  -7   5   8          2.03         12.20         8.87 o                         
  -6   5   8          1.67         10.71        11.36 o                         
  -5   5   8         68.27         52.65        10.39 o                         
  -4   5   8        620.68        604.71        29.99 o                         
  -3   5   8         36.02         39.11         8.16 o                         
  -2   5   8          1.69          7.04         2.37 o                         
  -1   5   8        430.61        438.86        21.31 o                         
   0   5   8         94.78        101.95        10.24 o                         
   1   5   8        775.73        764.44        26.81 o                         
   2   5   8         20.51         13.80         7.58 o                         
   3   5   8          0.23          3.72         4.88 o                         
   4   5   8         61.06         49.02        15.14 o                         
   5   5   8          8.01          9.42         8.42 o                         
   6   5   8          0.00         -7.76        11.51 o                         
  -7   6   8         65.66         64.00        16.98 o                         
  -6   6   8          6.73          4.47         6.08 o                         
  -5   6   8        203.82        225.31        21.09 o                         
  -4   6   8         52.64         46.87         8.29 o                         
  -3   6   8         57.85         45.52         7.72 o                         
  -2   6   8          5.88          3.07         2.74 o                         
  -1   6   8          0.34         -0.03         2.59 o                         
   0   6   8        293.67        370.96        30.82 o                         
   1   6   8         42.83         39.84         6.20 o                         
   2   6   8         35.30         22.99        14.85 o                         
   3   6   8         37.94         21.37         9.15 o                         
   4   6   8         61.70         63.92        20.52 o                         
   5   6   8          1.51          3.77         8.25 o                         
   6   6   8         68.26         41.82        17.31 o                         
  -7   7   8          0.00        -10.99         9.76 o                         
  -6   7   8         81.61         82.87        13.97 o                         
  -5   7   8          0.55         -7.45         6.65 o                         
  -4   7   8         17.35          5.07         4.40 o                         
  -3   7   8        346.52        346.16        20.24 o                         
  -2   7   8        193.18        187.79         9.92 o                         
  -1   7   8        228.75        186.13        16.50 o                         
   0   7   8         76.44         42.59        11.00 o                         
   1   7   8         10.97          8.78         3.65 o                         
   2   7   8         10.05         15.51        13.20 o                         
   3   7   8        760.11        792.53        70.98 o                         
   4   7   8         14.62         30.10        13.80 o                         
   5   7   8          0.41         22.99        18.41 o                         
  -6   8   8         37.57         39.78        10.25 o                         
  -5   8   8        116.37        101.67        14.24 o                         
  -4   8   8          3.67          6.81         5.00 o                         
  -3   8   8        168.41        185.55        14.15 o                         
  -2   8   8         51.61         71.91         9.97 o                         
  -1   8   8        124.60        119.25        12.69 o                         
   0   8   8        345.23        397.68        27.15 o                         
   1   8   8        255.34        280.78        17.09 o                         
   2   8   8        433.71        463.41        49.99 o                         
   3   8   8          0.11          6.36         6.16 o                         
   4   8   8        196.46        199.31        39.77 o                         
   5   8   8          9.34          1.83        14.40 o                         
  -6   9   8        173.04        179.34        21.91 o                         
  -5   9   8         44.31         68.91        10.65 o                         
  -4   9   8        216.70        220.30        18.20 o                         
  -3   9   8        141.34        161.22        17.29 o                         
  -2   9   8        574.05        650.07        22.34 o                         
  -1   9   8        754.51        736.29        31.39 o                         
   0   9   8        199.17        222.76        14.02 o                         
   1   9   8        330.76        327.01        21.19 o                         
   2   9   8        401.38        385.86        51.98 o                         
   3   9   8         28.55         29.19        12.65 o                         
   4   9   8        111.38        175.33        38.02 o                         
   5   9   8         18.81         21.36        15.15 o                         
  -6  10   8          2.72         -0.76         7.52 o                         
  -5  10   8        326.29        352.71        25.42 o                         
  -4  10   8        192.29        197.53        17.43 o                         
  -3  10   8        345.54        354.99        21.92 o                         
  -2  10   8       1047.29       1137.55        30.48 o                         
  -1  10   8        252.41        265.47        18.72 o                         
   0  10   8       1319.73       1029.11       101.17 o                         
   1  10   8        555.50        525.76        38.57 o                         
   2  10   8        327.88        336.51        48.48 o                         
   3  10   8         11.86          4.85         8.35 o                         
   4  10   8          0.28          1.35         7.08 o                         
   5  10   8         29.48         40.80        24.42 o                         
  -6  11   8        110.67        158.85        29.47 o                         
  -5  11   8        141.51        141.00        15.50 o                         
  -4  11   8        272.83        290.50        20.56 o                         
  -3  11   8        970.82        956.99        54.85 o                         
  -2  11   8        170.15        187.59        17.04 o                         
  -1  11   8       1903.40       1843.02        50.14 o                         
   0  11   8         67.62         63.77         7.82 o                         
   1  11   8       1097.49       1013.51        55.70 o                         
   2  11   8         16.20         18.13        12.45 o                         
   3  11   8         24.85         32.77        18.37 o                         
   4  11   8        101.65        127.97        32.21 o                         
   5  11   8          8.91         23.74        21.39 o                         
  -6  12   8          3.16         18.02        10.48 o                         
  -5  12   8        145.70        185.77        29.22 o                         
  -4  12   8        141.96        129.62        17.38 o                         
  -3  12   8        752.09        701.26        50.50 o                         
  -2  12   8       1873.54       1947.49        54.49 o                         
  -1  12   8       1193.00       1156.41        39.03 o                         
   0  12   8        968.67        931.85        39.30 o                         
   1  12   8         57.36         53.03         8.85 o                         
   2  12   8        372.72        435.56        39.87 o                         
   3  12   8        153.64        181.34        39.29 o                         
   4  12   8          0.05        -31.08        20.72 o                         
   5  12   8         63.78         87.13        31.85 o                         
  -5  13   8         84.42         77.29        19.90 o                         
  -4  13   8        159.55        186.22        21.01 o                         
  -3  13   8        800.52        805.47        38.48 o                         
  -2  13   8        440.42        458.38        27.11 o                         
  -1  13   8        692.60        713.06        30.34 o                         
   0  13   8        338.97        407.50        53.85 o                         
   1  13   8        166.67        167.26        24.49 o                         
   2  13   8        256.26        236.63        29.96 o                         
   3  13   8        171.64        236.58        44.54 o                         
   4  13   8         19.25         60.09        28.16 o                         
  -5  14   8         25.93         40.31        15.03 o                         
  -4  14   8         56.18         70.85        12.17 o                         
  -3  14   8        388.92        432.86        36.16 o                         
  -2  14   8         90.65         77.71        14.37 o                         
  -1  14   8         35.78         23.37         8.83 o                         
   0  14   8         64.00         79.57        24.74 o                         
   1  14   8         60.06         47.12        14.79 o                         
   2  14   8        218.54        267.79        32.62 o                         
   3  14   8        114.70        103.83        31.38 o                         
   4  14   8        151.08        164.44        42.39 o                         
  -5  15   8         10.51         37.18        21.67 o                         
  -4  15   8        230.45        131.75        46.45 o                         
  -3  15   8          3.01          3.26        10.26 o                         
  -2  15   8        124.03        127.69        33.36 o                         
  -1  15   8        168.23        150.29        20.56 o                         
   0  15   8          2.05          1.38         6.35 o                         
   1  15   8         12.28         21.39        11.19 o                         
   2  15   8         17.32          9.61         5.13 o                         
   3  15   8        110.39        151.43        36.94 o                         
   4  15   8         11.45         14.79        14.28 o                         
  -4  16   8          0.16         -2.39         6.84 o                         
  -3  16   8        239.22        217.81        48.79 o                         
  -2  16   8         81.79         79.73        27.84 o                         
  -1  16   8         65.74         26.60        12.53 o                         
   0  16   8         67.82         64.66        17.10 o                         
   1  16   8          7.67          7.92         7.37 o                         
   2  16   8          0.68         -5.08         6.50 o                         
   3  16   8          4.52         12.57         9.42 o                         
  -4  17   8         14.14         -1.95        12.05 o                         
  -3  17   8         35.65          5.97        10.18 o                         
  -2  17   8         80.09         71.74        26.13 o                         
  -1  17   8         75.72         85.98        25.89 o                         
   0  17   8         99.44         99.70        20.71 o                         
   1  17   8          8.80         -0.05         5.04 o                         
   2  17   8         66.71         77.57        17.92 o                         
   3  17   8         13.04         17.37        13.32 o                         
  -3  18   8          9.76          3.18        13.64 o                         
  -2  18   8         26.21          4.81        17.02 o                         
  -1  18   8         70.55         42.75        18.81 o                         
   0  18   8         66.84         73.79        19.52 o                         
   1  18   8        114.45        123.01        23.31 o                         
   2  18   8         83.43         81.85        22.12 o                         
  -2  19   8         11.49         24.70        20.44 o                         
  -1  19   8         17.58         -4.29        11.65 o                         
   0  19   8         25.74         43.65        14.42 o                         
   1  19   8         70.37         86.77        19.54 o                         
  -7   1   9         75.54         89.74        22.86 o                         
  -6   1   9         40.07         17.32        11.76 o                         
  -5   1   9         74.25         77.14        17.44 o                         
  -4   1   9         21.20         21.69         6.12 o                         
  -3   1   9        102.79         79.88        11.05 o                         
  -2   1   9        204.37        191.30        12.52 o                         
  -1   1   9       1851.32       1838.23        48.17 o                         
   0   1   9          8.48         10.42         2.33 o                         
   1   1   9        101.67        102.57         8.27 o                         
   2   1   9          3.67          6.17         2.91 o                         
   3   1   9        267.86        275.68        27.08 o                         
   4   1   9         61.54         60.61        14.50 o                         
   5   1   9          0.41         -1.80         7.87 o                         
   6   1   9         11.00         16.94        10.52 o                         
  -7   2   9          7.41         -6.16         9.49 o                         
  -6   2   9          2.80          4.82         8.45 o                         
  -5   2   9         30.37         44.79        13.68 o                         
  -4   2   9         42.99         50.98        10.60 o                         
  -3   2   9        189.33        150.77        16.85 o                         
  -2   2   9         66.97         53.76         6.45 o                         
  -1   2   9         34.87         23.75         5.61 o                         
   0   2   9        300.22        302.91        11.77 o                         
   1   2   9        207.98        207.21        10.09 o                         
   2   2   9       1875.31       1939.96        38.80 o                         
   3   2   9        255.06        239.64        25.96 o                         
   4   2   9        109.89        107.57        19.83 o                         
   5   2   9         11.63         15.64        10.84 o                         
   6   2   9         53.62         79.35        22.95 o                         
  -7   3   9         30.97         38.35        14.70 o                         
  -6   3   9          9.12         21.61        12.01 o                         
  -5   3   9         17.22         23.36         9.65 o                         
  -4   3   9        362.95        355.85        27.68 o                         
  -3   3   9         80.42         76.63        11.81 o                         
  -2   3   9        142.99        137.51        12.01 o                         
  -1   3   9        408.03        431.09        16.13 o                         
   0   3   9         36.44         48.05         4.73 o                         
   1   3   9       1091.80       1126.94        24.63 o                         
   2   3   9        144.20        138.70        10.02 o                         
   3   3   9        862.79        998.92        50.95 o                         
   4   3   9         46.16         60.52        16.19 o                         
   5   3   9         44.21         70.89        19.40 o                         
   6   3   9          7.77          6.48         9.53 o                         
  -7   4   9         45.52         76.48        22.73 o                         
  -6   4   9          0.37          3.58         9.11 o                         
  -5   4   9         68.08         67.23        14.42 o                         
  -4   4   9        163.40        140.57        17.58 o                         
  -3   4   9        374.03        354.49        25.17 o                         
  -2   4   9        344.47        392.61        17.82 o                         
  -1   4   9        189.66        162.60        39.05 o                         
   0   4   9        606.34        636.09        15.00 o                         
   1   4   9       1205.60       1236.53        30.93 o                         
   2   4   9       2236.63       2335.99        68.11 o                         
   3   4   9        104.32         84.63        13.27 o                         
   4   4   9        785.97        884.23        56.56 o                         
   5   4   9          0.57          4.41        27.18 o                         
   6   4   9        115.91        152.41        32.38 o                         
  -7   5   9          9.41         -1.60         7.65 o                         
  -6   5   9        504.69        543.31        51.27 o                         
  -5   5   9        448.95        456.77        34.52 o                         
  -4   5   9        232.69        235.19        22.24 o                         
  -3   5   9        122.34        148.42        16.22 o                         
  -2   5   9        521.43        519.09        20.61 o                         
  -1   5   9        244.52        264.35        24.28 o                         
   0   5   9         32.34         37.45         6.02 o                         
   1   5   9        580.21        533.68        23.31 o                         
   2   5   9        656.31        634.84        35.76 o                         
   3   5   9         18.07         27.69         9.85 o                         
   4   5   9          1.45         -6.66        11.15 o                         
   5   5   9        193.49        198.81        61.56 o                         
  -7   6   9        213.57        274.84        39.28 o                         
  -6   6   9         87.98         77.90        15.89 o                         
  -5   6   9        681.89        655.31        36.11 o                         
  -4   6   9        693.84        622.46        37.12 o                         
  -3   6   9        685.26        597.86        32.97 o                         
  -2   6   9         28.16         26.42         3.79 o                         
  -1   6   9        224.49        197.90        21.91 o                         
   0   6   9         27.87         30.65         6.10 o                         
   1   6   9        429.05        405.81        19.73 o                         
   2   6   9        179.66        143.51        29.03 o                         
   3   6   9         19.58          5.07        10.56 o                         
   4   6   9        422.28        337.09        77.79 o                         
   5   6   9          5.30         20.69        12.48 o                         
  -6   7   9        120.13        116.16        17.00 o                         
  -5   7   9        111.50         74.02        13.03 o                         
  -4   7   9        756.26        665.71        32.30 o                         
  -3   7   9        184.43        158.15        17.41 o                         
  -2   7   9          2.40         -0.15         4.24 o                         
  -1   7   9         73.84         56.96         9.70 o                         
   0   7   9         53.64         41.53         7.48 o                         
   1   7   9        197.73        187.13        14.16 o                         
   2   7   9        364.77        368.05        44.74 o                         
   3   7   9        659.97        803.54        71.74 o                         
   4   7   9         66.98         77.07        25.45 o                         
   5   7   9        272.11        350.27        59.69 o                         
  -6   8   9         67.63         49.45        13.64 o                         
  -5   8   9        261.55        270.01        23.06 o                         
  -4   8   9        371.00        359.05        23.90 o                         
  -3   8   9        997.65        962.42        33.83 o                         
  -2   8   9         42.52         37.49         7.89 o                         
  -1   8   9        181.02        150.30        15.11 o                         
   0   8   9          0.61          3.19         1.83 o                         
   1   8   9        312.55        291.42        34.66 o                         
   2   8   9        771.83        758.18        47.66 o                         
   3   8   9          2.47          4.65        11.17 o                         
   4   8   9        403.02        464.13        61.80 o                         
   5   8   9          0.13         11.25        10.78 o                         
  -6   9   9          5.68          9.43         7.02 o                         
  -5   9   9         16.26         16.14         6.05 o                         
  -4   9   9        322.83        336.43        22.99 o                         
  -3   9   9         21.88         18.97         5.66 o                         
  -2   9   9         17.08         14.16         4.99 o                         
  -1   9   9          1.24          2.07         4.12 o                         
   0   9   9         86.65         48.69        22.17 o                         
   1   9   9        836.54        774.66        47.26 o                         
   2   9   9        438.48        445.59        37.86 o                         
   3   9   9        427.68        484.77        59.33 o                         
   4   9   9         10.32          4.93         8.23 o                         
   5   9   9        158.63        110.95        31.02 o                         
  -6  10   9          4.23          7.36         6.86 o                         
  -5  10   9          2.28         12.15         7.03 o                         
  -4  10   9          0.81          4.68         3.91 o                         
  -3  10   9         81.74         59.28         9.46 o                         
  -2  10   9        188.31        212.42        21.61 o                         
  -1  10   9        484.25        470.99        26.50 o                         
   0  10   9        969.76        908.85        43.61 o                         
   1  10   9        303.49        299.97        30.07 o                         
   2  10   9        453.48        444.47        38.65 o                         
   3  10   9          1.56         -2.19        10.38 o                         
   4  10   9        101.20        111.59        29.31 o                         
   5  10   9          4.16         -3.98        15.03 o                         
  -6  11   9         23.26         50.02        13.08 o                         
  -5  11   9          4.43          4.20         5.83 o                         
  -4  11   9         45.15         43.27        11.34 o                         
  -3  11   9         67.48         76.55        12.24 o                         
  -2  11   9        137.21        151.20        16.48 o                         
  -1  11   9         39.66         36.85         7.93 o                         
   0  11   9        524.09        447.84        31.66 o                         
   1  11   9       1505.68       1421.28        67.54 o                         
   2  11   9          2.62        -15.46        10.30 o                         
   3  11   9          2.39         13.20        13.68 o                         
   4  11   9         12.45          8.03        11.33 o                         
  -5  12   9          4.04          4.39        10.34 o                         
  -4  12   9         14.18          5.06        10.34 o                         
  -3  12   9          2.40          0.93         4.20 o                         
  -2  12   9          4.24          5.03         4.65 o                         
  -1  12   9        651.43        710.69        33.59 o                         
   0  12   9        113.22         82.76        12.89 o                         
   1  12   9         26.93         24.61         6.76 o                         
   2  12   9          2.37         -7.80         8.44 o                         
   3  12   9         40.42         38.85        19.29 o                         
   4  12   9          6.17        -11.29        17.10 o                         
  -5  13   9         26.39         12.13         6.82 o                         
  -4  13   9         90.32        126.49        24.28 o                         
  -3  13   9         14.27         11.85         6.76 o                         
  -2  13   9        477.10        557.21        40.98 o                         
  -1  13   9          5.05          2.55         3.09 o                         
   0  13   9          0.33          3.14         9.58 o                         
   1  13   9         55.99         70.56        16.41 o                         
   2  13   9          7.68         10.97        11.45 o                         
   3  13   9         17.49         30.58        17.97 o                         
   4  13   9         20.27          8.71        15.63 o                         
  -5  14   9        331.94        491.13        71.50 o                         
  -4  14   9          9.57          5.78         7.53 o                         
  -3  14   9        583.22        558.41        44.92 o                         
  -2  14   9          2.94         10.84         6.41 o                         
  -1  14   9        140.69        144.68        20.95 o                         
   0  14   9        167.77        154.01        25.01 o                         
   1  14   9          6.54          1.20         9.56 o                         
   2  14   9         70.86         44.68        15.73 o                         
   3  14   9          8.21         18.28        16.66 o                         
   4  14   9         78.77         96.16        33.09 o                         
  -4  15   9        219.51        242.78        48.83 o                         
  -3  15   9          0.23         -1.59        12.88 o                         
  -2  15   9        504.59        515.90        40.77 o                         
  -1  15   9         18.34         16.69        10.26 o                         
   0  15   9         19.50         26.00        11.89 o                         
   1  15   9        339.36        349.25        38.60 o                         
   2  15   9         91.52        115.95        22.32 o                         
   3  15   9         40.68         57.60        18.87 o                         
  -4  16   9        154.53         49.99        36.78 o                         
  -3  16   9        385.98        356.20        60.33 o                         
  -2  16   9          7.10         14.95        16.94 o                         
  -1  16   9        540.28        582.63        71.94 o                         
   0  16   9        208.75        221.82        30.79 o                         
   1  16   9        277.37        318.75        37.91 o                         
   2  16   9         21.47         23.29        10.88 o                         
   3  16   9         36.24         64.60        18.36 o                         
  -3  17   9        161.75        161.38        43.94 o                         
  -2  17   9        207.33        203.89        44.02 o                         
  -1  17   9         11.94         36.19        20.64 o                         
   0  17   9        591.53        692.58        75.84 o                         
   1  17   9          5.81          7.84        10.21 o                         
   2  17   9        149.79        198.86        31.89 o                         
  -3  18   9        253.89        227.87        53.45 o                         
  -2  18   9         20.07          3.58        10.26 o                         
  -1  18   9        344.69        396.56        60.53 o                         
   0  18   9          2.06         -5.61         5.63 o                         
   1  18   9         83.20        123.04        23.92 o                         
  -1  19   9         22.17         42.67        23.90 o                         
   0  19   9        230.14        310.12        40.45 o                         
  -7   0  10         53.57         56.87        27.32 o                         
  -6   0  10        455.93        448.30        73.05 o                         
  -5   0  10        107.41         98.74        28.12 o                         
  -4   0  10       2324.98       2202.72       121.57 o                         
  -3   0  10         96.05         77.33        28.37 o                         
  -2   0  10         43.76         35.35         9.30 o                         
  -1   0  10        703.37        736.29        38.86 o                         
   0   0  10         10.74          9.46         3.43 o                         
   1   0  10       5883.52       5956.97        93.86 o                         
   2   0  10        145.63        143.62        17.72 o                         
   3   0  10          0.77         15.91        12.61 o                         
   4   0  10         49.63         65.93        22.07 o                         
   5   0  10          1.78        -10.54        18.05 o                         
  -7   1  10        373.02        448.20        49.84 o                         
  -6   1  10        153.29        155.04        29.12 o                         
  -5   1  10       1331.80       1474.40        75.85 o                         
  -4   1  10        237.20        203.84        21.70 o                         
  -3   1  10       1089.68       1098.12        39.62 o                         
  -2   1  10         47.35         48.59         7.68 o                         
  -1   1  10        294.41        297.42        17.83 o                         
   0   1  10       1177.68       1124.42        27.59 o                         
   1   1  10        108.61        114.41         9.35 o                         
   2   1  10       1030.55       1063.23        30.28 o                         
   3   1  10        190.75        192.21        41.54 o                         
   4   1  10         93.98        129.89        21.62 o                         
   5   1  10         51.21         86.40        19.65 o                         
  -7   2  10          5.52         -4.72        14.91 o                         
  -6   2  10        515.84        595.39        54.85 o                         
  -5   2  10         12.38         14.16         9.75 o                         
  -4   2  10       2319.96       2261.08        71.11 o                         
  -3   2  10         71.52         63.97        11.42 o                         
  -2   2  10         59.83         63.70         7.58 o                         
  -1   2  10          1.16          0.59         3.58 o                         
   0   2  10         73.06         69.30         6.11 o                         
   1   2  10       1787.68       1845.82        44.02 o                         
   2   2  10         63.73         65.60         7.61 o                         
   3   2  10        165.94        145.31        14.58 o                         
   4   2  10         96.94        109.40        18.88 o                         
   5   2  10         13.81         14.04        10.77 o                         
  -7   3  10        390.94        460.44        54.48 o                         
  -6   3  10        151.63        158.04        29.34 o                         
  -5   3  10         75.07         79.16        14.35 o                         
  -4   3  10          0.97         -1.81         5.17 o                         
  -3   3  10       1054.88       1078.62        45.91 o                         
  -2   3  10        242.42        281.94        14.79 o                         
  -1   3  10          0.02          0.07         1.52 o                         
   0   3  10        125.98        130.03         7.96 o                         
   1   3  10          4.25          4.75         2.31 o                         
   2   3  10        218.89        218.37        12.65 o                         
   3   3  10         83.52         62.26        15.83 o                         
   4   3  10        519.25        551.12        45.30 o                         
   5   3  10         30.32         14.06        11.08 o                         
  -7   4  10        111.34        117.55        28.00 o                         
  -6   4  10         73.49         77.39        18.79 o                         
  -5   4  10        111.05        115.20        18.43 o                         
  -4   4  10        299.45        296.01        25.95 o                         
  -3   4  10          7.72          1.09         4.89 o                         
  -2   4  10        238.38        225.22        20.40 o                         
  -1   4  10         36.10         40.58         8.81 o                         
   0   4  10        710.21        673.54        16.45 o                         
   1   4  10         74.75         52.39         8.48 o                         
   2   4  10          0.09         -1.03         2.05 o                         
   3   4  10        396.78        393.04        33.02 o                         
   4   4  10        163.79        174.02        25.12 o                         
   5   4  10         58.71         73.93        20.21 o                         
  -7   5  10         69.00         82.28        20.39 o                         
  -6   5  10         62.63         55.43        17.64 o                         
  -5   5  10         36.96         18.17         6.93 o                         
  -4   5  10         92.66         98.61        15.10 o                         
  -3   5  10        224.34        202.04        20.93 o                         
  -2   5  10         17.73         17.12         3.72 o                         
  -1   5  10        447.38        471.60        33.73 o                         
   0   5  10          2.56          3.45         2.63 o                         
   1   5  10          0.63          1.86         2.99 o                         
   2   5  10        103.20        105.01        12.69 o                         
   3   5  10        398.38        339.77        32.71 o                         
   4   5  10         51.95         31.97        12.02 o                         
   5   5  10        156.79        177.05        36.96 o                         
  -6   6  10         18.86         11.10         6.72 o                         
  -5   6  10         17.87         12.07         7.80 o                         
  -4   6  10          0.03          2.10         9.11 o                         
  -3   6  10        149.86        155.24        12.89 o                         
  -2   6  10        179.96        201.76        21.15 o                         
  -1   6  10        458.74        476.23        33.92 o                         
   0   6  10        107.23         97.18         9.86 o                         
   1   6  10         66.78         66.66         7.92 o                         
   2   6  10        457.00        406.58        33.32 o                         
   3   6  10         79.39         46.10        32.81 o                         
   4   6  10        373.46        357.12       106.56 o                         
   5   6  10         10.59          4.41        11.37 o                         
  -6   7  10         89.68         95.72        17.45 o                         
  -5   7  10        159.48        119.43        22.74 o                         
  -4   7  10         50.87         37.02        10.55 o                         
  -3   7  10        109.62         97.56        13.87 o                         
  -2   7  10         42.50         38.89         8.56 o                         
  -1   7  10        263.37        255.72        20.98 o                         
   0   7  10         39.69         33.63         8.19 o                         
   1   7  10         52.59         72.26        13.80 o                         
   2   7  10         44.41         43.12        11.48 o                         
   3   7  10        620.80        587.45        64.78 o                         
   4   7  10        150.46        156.72        35.47 o                         
   5   7  10        140.63        164.12        41.04 o                         
  -6   8  10          3.69         -1.32         6.07 o                         
  -5   8  10         24.85         18.30         6.62 o                         
  -4   8  10          2.72         18.14         4.71 o                         
  -3   8  10          5.61          0.65         6.83 o                         
  -2   8  10        232.00        275.73        22.66 o                         
  -1   8  10        294.22        321.77        23.42 o                         
   0   8  10          0.69          2.18         2.96 o                         
   1   8  10        255.78        235.33        36.19 o                         
   2   8  10        624.04        630.59        44.34 o                         
   3   8  10        389.90        407.30        54.76 o                         
   4   8  10        134.26        153.26        37.82 o                         
   5   8  10         94.61        122.52        36.71 o                         
  -6   9  10          0.64         -4.06         7.30 o                         
  -5   9  10        150.27        209.86        25.05 o                         
  -4   9  10          1.17         10.94         8.28 o                         
  -3   9  10         45.28         65.21        11.73 o                         
  -2   9  10        213.03        181.74        19.47 o                         
  -1   9  10        168.24        172.89        17.36 o                         
   0   9  10         34.41         35.15         8.54 o                         
   1   9  10         40.98         41.47        10.92 o                         
   2   9  10        932.03        969.13        56.67 o                         
   3   9  10         12.37          9.46        11.25 o                         
   4   9  10        259.53        309.55        54.04 o                         
   5   9  10          0.05         -7.91        15.39 o                         
  -6  10  10        184.87        236.44        28.08 o                         
  -5  10  10         79.27         76.61        15.40 o                         
  -4  10  10         11.46          7.98         5.55 o                         
  -3  10  10        474.25        442.90        35.02 o                         
  -2  10  10          5.94          7.14         4.34 o                         
  -1  10  10        540.47        485.59        28.86 o                         
   0  10  10        252.81        231.07        19.73 o                         
   1  10  10        751.04        731.63        48.60 o                         
   2  10  10          3.84         14.49         9.14 o                         
   3  10  10        412.47        502.42        63.43 o                         
   4  10  10          1.38         -4.29         9.31 o                         
  -6  11  10          6.78         -6.00         9.40 o                         
  -5  11  10        152.14        147.65        22.03 o                         
  -4  11  10         63.63         57.29        11.64 o                         
  -3  11  10          0.26         -2.52         4.76 o                         
  -2  11  10        556.76        583.84        33.03 o                         
  -1  11  10        105.45         90.86        12.80 o                         
   0  11  10       1125.43       1132.79        44.31 o                         
   1  11  10         26.38         23.71        12.79 o                         
   2  11  10        577.82        653.71        50.17 o                         
   3  11  10          0.27         -8.75        10.50 o                         
   4  11  10        136.74        173.78        39.77 o                         
  -5  12  10        127.13        135.68        20.36 o                         
  -4  12  10        100.91         97.38        15.52 o                         
  -3  12  10         70.57         69.03        11.95 o                         
  -2  12  10          2.13         -5.58         4.42 o                         
  -1  12  10        855.07        860.86        38.13 o                         
   0  12  10        109.74        103.48        13.72 o                         
   1  12  10        812.42        826.81        38.16 o                         
   2  12  10         21.00         39.78        14.56 o                         
   3  12  10        410.30        494.21        47.22 o                         
   4  12  10         39.41         52.25        23.26 o                         
  -5  13  10        131.10        140.16        21.05 o                         
  -4  13  10        115.85        106.47        16.87 o                         
  -3  13  10        127.19        140.00        22.06 o                         
  -2  13  10         62.59         65.20        11.10 o                         
  -1  13  10         92.27         86.65        16.72 o                         
   0  13  10        949.55        951.88        60.21 o                         
   1  13  10         14.65         14.13         5.94 o                         
   2  13  10        275.30        279.12        34.22 o                         
   3  13  10         56.41         57.79        23.60 o                         
   4  13  10        101.01        136.04        37.22 o                         
  -5  14  10         18.27        -16.34        15.55 o                         
  -4  14  10         12.20         11.50         9.56 o                         
  -3  14  10         22.64         15.09         7.05 o                         
  -2  14  10          7.63          0.99         5.18 o                         
  -1  14  10        230.21        217.48        26.47 o                         
   0  14  10          4.96          2.40         6.87 o                         
   1  14  10         24.37         26.30        11.06 o                         
   2  14  10         32.21         25.27        12.26 o                         
   3  14  10        280.27        380.38        43.91 o                         
  -4  15  10          0.15         -3.10        10.34 o                         
  -3  15  10         12.15         19.05        15.63 o                         
  -2  15  10        139.21        127.06        20.74 o                         
  -1  15  10        107.67         96.59        28.43 o                         
   0  15  10         11.12         13.04         9.09 o                         
   1  15  10          8.94         18.60         9.22 o                         
   2  15  10         56.33         69.21        18.62 o                         
   3  15  10         21.61         28.55        13.94 o                         
  -4  16  10         65.01         58.58        37.26 o                         
  -3  16  10          2.30         14.04        13.36 o                         
  -2  16  10        109.18        147.06        37.74 o                         
  -1  16  10          1.15        -26.49        17.66 o                         
   0  16  10         13.06          5.10         8.95 o                         
   1  16  10         93.17        114.83        23.41 o                         
   2  16  10          3.26         -2.36         8.96 o                         
  -3  17  10         44.47         63.63        29.15 o                         
  -2  17  10         62.86         33.76        19.84 o                         
  -1  17  10         12.06        -29.77        19.84 o                         
   0  17  10         14.72         17.99        10.05 o                         
   1  17  10          4.86          4.69         6.08 o                         
   2  17  10        154.33        237.34        35.01 o                         
  -2  18  10         33.07         35.15        20.88 o                         
  -1  18  10         66.98         53.88        25.77 o                         
   0  18  10          0.30         -7.38         7.61 o                         
   1  18  10         84.85        103.43        25.27 o                         
  -7   1  11          1.49         20.66        10.59 o                         
  -6   1  11        106.99        138.46        26.31 o                         
  -5   1  11         37.18         36.29        13.93 o                         
  -4   1  11         13.64         14.11         5.85 o                         
  -3   1  11          2.70         -3.79         6.01 o                         
  -2   1  11        328.21        297.02        25.35 o                         
  -1   1  11         15.69         12.44         4.71 o                         
   0   1  11        159.03        160.33        11.23 o                         
   1   1  11        247.90        229.13        13.48 o                         
   2   1  11        392.41        407.97        19.63 o                         
   3   1  11          0.03         -2.24         3.23 o                         
   4   1  11        138.40        160.17        24.78 o                         
   5   1  11          5.64         -2.00         7.40 o                         
  -7   2  11        193.06        228.92        36.94 o                         
  -6   2  11         12.45          7.21         8.97 o                         
  -5   2  11        162.48        173.53        26.92 o                         
  -4   2  11         42.79         43.33        10.02 o                         
  -3   2  11        719.05        725.16        39.02 o                         
  -2   2  11         37.78         30.43         5.38 o                         
  -1   2  11        519.10        518.24        19.95 o                         
   0   2  11         19.03         16.12         3.90 o                         
   1   2  11        607.19        596.82        21.63 o                         
   2   2  11         58.36         62.94         7.73 o                         
   3   2  11         81.69         92.28        13.08 o                         
   4   2  11         19.38          7.47         6.94 o                         
   5   2  11         59.65         92.10        20.61 o                         
  -7   3  11         17.21         50.24        17.39 o                         
  -6   3  11        287.00        304.18        55.24 o                         
  -5   3  11         19.08         -3.38         6.16 o                         
  -4   3  11        145.49        137.85        18.46 o                         
  -3   3  11         99.43         84.54        12.93 o                         
  -2   3  11        450.82        478.50        19.19 o                         
  -1   3  11       1237.56       1145.65        63.71 o                         
   0   3  11       1274.91       1215.33        25.51 o                         
   1   3  11        224.37        233.02        13.21 o                         
   2   3  11        801.74        837.22        26.26 o                         
   3   3  11         50.01         44.85        10.24 o                         
   4   3  11        251.69        292.78        32.75 o                         
   5   3  11          8.65        -11.03        10.83 o                         
  -6   4  11          2.34         -3.04         8.46 o                         
  -5   4  11        148.86        162.66        21.72 o                         
  -4   4  11        197.30        193.48        21.33 o                         
  -3   4  11         13.44         14.59         6.23 o                         
  -2   4  11         62.78         72.38         7.97 o                         
  -1   4  11        383.53        417.74        24.83 o                         
   0   4  11        883.77        882.94        20.04 o                         
   1   4  11        914.39        894.72        43.13 o                         
   2   4  11         38.38         50.15         8.30 o                         
   3   4  11         80.62         96.40        16.77 o                         
   4   4  11         41.43         49.03        13.76 o                         
   5   4  11         14.63         33.23        15.37 o                         
  -6   5  11         17.85         37.17        14.65 o                         
  -5   5  11        327.63        358.62        39.96 o                         
  -4   5  11        407.18        434.04        32.51 o                         
  -3   5  11       1597.35       1528.80        58.18 o                         
  -2   5  11        172.87        158.40        10.23 o                         
  -1   5  11       1125.24       1185.92        56.00 o                         
   0   5  11        141.57        140.64        12.03 o                         
   1   5  11       1442.78       1425.89        39.80 o                         
   2   5  11         39.97         39.77         7.88 o                         
   3   5  11        214.74        184.79        19.24 o                         
   4   5  11         78.33         64.49        17.60 o                         
   5   5  11         22.24          3.10         8.03 o                         
  -6   6  11        147.93        205.33        27.16 o                         
  -5   6  11         31.98         37.57        10.65 o                         
  -4   6  11        919.31        903.07        47.62 o                         
  -3   6  11         59.79         55.99        11.60 o                         
  -2   6  11        463.61        283.71        38.58 o                         
  -1   6  11         48.92         61.61        13.21 o                         
   0   6  11        687.09        658.59        25.64 o                         
   1   6  11         53.39         49.13        14.18 o                         
   2   6  11        363.72        376.04        33.67 o                         
   3   6  11         59.64         28.36         8.01 o                         
   4   6  11         26.43          5.50        23.10 o                         
   5   6  11          6.49          1.15         6.11 o                         
  -6   7  11         70.36        100.14        18.76 o                         
  -5   7  11        127.76        138.39        20.38 o                         
  -4   7  11        349.41        342.37        32.81 o                         
  -3   7  11        437.40        396.28        29.43 o                         
  -2   7  11          0.16         -6.45         4.30 o                         
  -1   7  11         88.69         76.06        12.02 o                         
   0   7  11         62.58         67.89         8.28 o                         
   1   7  11       1070.45       1092.16        55.60 o                         
   2   7  11          6.97         -3.14         5.09 o                         
   3   7  11        215.34        203.81        27.96 o                         
   4   7  11          1.60          6.96         6.98 o                         
   5   7  11         86.69        130.95        39.65 o                         
  -6   8  11         89.29        104.15        19.27 o                         
  -5   8  11        105.78        128.07        19.05 o                         
  -4   8  11         23.74         21.36         7.77 o                         
  -3   8  11        178.72        199.01        21.00 o                         
  -2   8  11         54.04         58.30        11.41 o                         
  -1   8  11          0.31          3.51         3.52 o                         
   0   8  11        543.92        572.02        33.17 o                         
   1   8  11        155.19        139.24        20.30 o                         
   2   8  11        433.71        451.69        39.01 o                         
   3   8  11          0.23         -5.88         5.40 o                         
   4   8  11         28.62         26.64        19.21 o                         
  -6   9  11         10.55          7.01         9.77 o                         
  -5   9  11         13.93         20.61        10.00 o                         
  -4   9  11         66.21         71.63        14.31 o                         
  -3   9  11         31.80         15.22         6.91 o                         
  -2   9  11         56.55         59.35        11.88 o                         
  -1   9  11          5.05          4.01         3.63 o                         
   0   9  11         11.20         16.17         6.16 o                         
   1   9  11        126.90        150.59        21.39 o                         
   2   9  11        141.76        160.74        27.10 o                         
   3   9  11         18.73         34.95        12.37 o                         
   4   9  11         31.43         27.12        14.75 o                         
  -6  10  11          0.97          2.89        10.58 o                         
  -5  10  11          1.09          2.38         7.59 o                         
  -4  10  11         30.41         14.37         5.90 o                         
  -3  10  11          0.50          3.42         3.83 o                         
  -2  10  11         42.23         52.23         9.74 o                         
  -1  10  11         50.34         29.42         9.52 o                         
   0  10  11          3.26          3.47         5.63 o                         
   1  10  11         60.84         64.67        15.54 o                         
   2  10  11          8.74         22.18         7.98 o                         
   3  10  11        189.81        177.05        28.72 o                         
   4  10  11          0.18         16.19        14.59 o                         
  -5  11  11          2.40         -3.41         8.89 o                         
  -4  11  11          0.49          4.99         5.28 o                         
  -3  11  11          3.82          4.06         6.52 o                         
  -2  11  11        276.71        245.35        22.61 o                         
  -1  11  11        150.71        139.10        16.27 o                         
   0  11  11          0.26          2.62         4.05 o                         
   1  11  11          1.04         -6.33         5.52 o                         
   2  11  11          1.41         12.85         7.56 o                         
   3  11  11          5.44          6.22         5.67 o                         
   4  11  11          4.20         15.67        17.26 o                         
  -5  12  11         12.79         24.72        10.59 o                         
  -4  12  11         23.64         21.19         7.98 o                         
  -3  12  11          2.90          2.15         4.47 o                         
  -2  12  11         12.05          5.53         7.80 o                         
  -1  12  11         12.53          8.02         4.04 o                         
   0  12  11         10.49         22.61         7.16 o                         
   1  12  11          9.90          5.13         4.91 o                         
   2  12  11          2.08         -6.93        20.20 o                         
   3  12  11         28.54         37.07        11.27 o                         
   4  12  11         27.12         22.43        17.54 o                         
  -5  13  11        152.32        195.01        24.29 o                         
  -4  13  11         23.14         21.21         9.00 o                         
  -3  13  11         35.67         28.17         7.16 o                         
  -2  13  11         18.44         25.74         9.71 o                         
  -1  13  11        183.09        164.28        24.59 o                         
   0  13  11          0.20          3.46         6.82 o                         
   1  13  11          0.30          4.06         7.67 o                         
   2  13  11          4.40          0.00         9.12 o                         
   3  13  11          0.06          1.32         6.46 o                         
  -4  14  11         61.92         67.03        35.83 o                         
  -3  14  11         54.19         51.41        15.30 o                         
  -2  14  11        124.13        136.22        22.71 o                         
  -1  14  11        156.52        156.73        24.00 o                         
   0  14  11         35.88         53.93        16.70 o                         
   1  14  11          4.80         -4.28        13.50 o                         
   2  14  11          1.56         -0.49        26.84 o                         
   3  14  11        224.60        283.08        47.46 o                         
  -4  15  11         69.53         87.97        29.79 o                         
  -3  15  11        253.04        280.52        54.00 o                         
  -2  15  11          8.16          6.70        11.08 o                         
  -1  15  11        233.56        215.15        29.23 o                         
   0  15  11         17.68         11.23         7.08 o                         
   1  15  11         52.96         72.93        18.61 o                         
   2  15  11         85.00        126.90        24.38 o                         
  -3  16  11          0.77         -0.87        14.48 o                         
  -2  16  11        988.66       1109.23       106.86 o                         
  -1  16  11         14.56          5.89        11.57 o                         
   0  16  11        206.48        189.57        31.05 o                         
   1  16  11          4.20         -0.53         8.84 o                         
   2  16  11        133.50        169.64        28.72 o                         
  -2  17  11          2.23         -4.14        18.29 o                         
  -1  17  11        482.91        553.40        76.31 o                         
   0  17  11          2.87          5.81         6.87 o                         
   1  17  11        237.31        271.38        58.72 o                         
  -1  18  11         82.63        131.35        38.14 o                         
   0  18  11        191.58        269.54        37.66 o                         
  -6   0  12        446.66        458.04        69.16 o                         
  -5   0  12        253.72        266.36        48.00 o                         
  -4   0  12       1049.62       1099.33        63.83 o                         
  -3   0  12       2686.28       2641.14        92.19 o                         
  -2   0  12          2.80         13.26         9.65 o                         
  -1   0  12        106.71        114.16        17.76 o                         
   0   0  12        830.62        762.38        35.52 o                         
   1   0  12         13.98          4.18         6.16 o                         
   2   0  12        438.90        482.07        31.66 o                         
   3   0  12         28.80         40.61        10.51 o                         
   4   0  12        303.29        338.94        54.24 o                         
   5   0  12         12.23         19.13        13.64 o                         
  -6   1  12        445.25        495.40        50.12 o                         
  -5   1  12        650.59        649.03        52.92 o                         
  -4   1  12       1812.33       1820.71        68.16 o                         
  -3   1  12       2081.65       2071.96        57.76 o                         
  -2   1  12       1095.28       1092.47        45.84 o                         
  -1   1  12        638.91        617.45        22.36 o                         
   0   1  12          1.17          4.46         2.95 o                         
   1   1  12       1112.77       1173.27        32.08 o                         
   2   1  12          0.04         -2.46         2.49 o                         
   3   1  12        163.99        177.53        17.97 o                         
   4   1  12         11.03         17.08         9.11 o                         
   5   1  12         18.22         16.37         9.52 o                         
  -6   2  12        143.42        160.65        30.41 o                         
  -5   2  12        463.64        477.17        37.96 o                         
  -4   2  12        132.06        141.56        19.24 o                         
  -3   2  12        319.16        301.23        22.37 o                         
  -2   2  12       1107.41       1010.11        39.05 o                         
  -1   2  12        345.71        323.01        15.41 o                         
   0   2  12        811.10        777.96        26.95 o                         
   1   2  12        232.95        243.01        14.55 o                         
   2   2  12        405.39        427.85        20.39 o                         
   3   2  12        133.46        120.68        14.85 o                         
   4   2  12        109.25        130.74        21.81 o                         
   5   2  12         54.82         54.24        16.82 o                         
  -6   3  12        375.57        401.18        44.58 o                         
  -5   3  12         33.43         23.17         9.65 o                         
  -4   3  12        487.70        447.59        33.68 o                         
  -3   3  12         86.40         83.77        13.31 o                         
  -2   3  12        309.35        284.51        16.67 o                         
  -1   3  12       1622.05       1502.06        56.73 o                         
   0   3  12        512.14        498.81        19.49 o                         
   1   3  12       1035.15       1063.22        29.27 o                         
   2   3  12          8.57          8.12         4.24 o                         
   3   3  12        256.44        274.69        22.90 o                         
   4   3  12          0.03         -8.99         6.26 o                         
   5   3  12        168.41        193.41        32.05 o                         
  -6   4  12          0.01         -7.72         8.46 o                         
  -5   4  12        353.20        374.76        32.94 o                         
  -4   4  12        579.24        548.05        37.62 o                         
  -3   4  12         22.53         23.65         7.21 o                         
  -2   4  12        352.74        391.46        34.95 o                         
  -1   4  12        140.29         98.83        13.08 o                         
   0   4  12       1125.01       1113.42        23.79 o                         
   1   4  12        141.25        136.65        15.38 o                         
   2   4  12        906.78        944.17        38.87 o                         
   3   4  12        179.33        172.01        20.01 o                         
   4   4  12        165.79        193.82        27.56 o                         
   5   4  12         24.25         45.32        17.16 o                         
  -6   5  12         56.89         47.55        10.66 o                         
  -5   5  12        142.45        141.89        20.72 o                         
  -4   5  12         98.37        109.55        17.11 o                         
  -3   5  12         47.54         21.30        10.02 o                         
  -2   5  12          1.17          1.59         6.91 o                         
  -1   5  12         78.24         50.47        11.99 o                         
   0   5  12        830.98        798.03        30.12 o                         
   1   5  12       1769.36       1685.73        44.86 o                         
   2   5  12         98.40        103.90        13.17 o                         
   3   5  12        159.57        149.15        17.56 o                         
   4   5  12         12.60          7.32         6.35 o                         
   5   5  12        203.40        203.74        64.38 o                         
  -6   6  12          0.09         -9.40         9.52 o                         
  -5   6  12         25.28         29.02        10.25 o                         
  -4   6  12          6.75          3.86         4.87 o                         
  -3   6  12         73.38         81.34        13.68 o                         
  -2   6  12          0.02         -4.15         4.55 o                         
  -1   6  12         49.41         42.65        10.69 o                         
   0   6  12        416.96        384.79        31.90 o                         
   1   6  12         98.18         98.50        17.41 o                         
   2   6  12          7.83          0.98         3.98 o                         
   3   6  12          4.93         13.02         6.72 o                         
   4   6  12        154.48        178.48        41.48 o                         
  -6   7  12         38.51         29.31         9.44 o                         
  -5   7  12         12.40         14.45        10.78 o                         
  -4   7  12         16.97         14.99         7.46 o                         
  -3   7  12        105.51         95.87        15.91 o                         
  -2   7  12          1.44          2.65         5.98 o                         
  -1   7  12        445.79        425.23        29.56 o                         
   0   7  12         57.16         41.23         9.92 o                         
   1   7  12        122.72        141.97        20.92 o                         
   2   7  12          9.95          1.52         4.91 o                         
   3   7  12          5.01          5.21         7.26 o                         
   4   7  12        111.19        121.61        34.00 o                         
  -6   8  12        261.59        309.38        32.80 o                         
  -5   8  12         19.82         16.00         8.81 o                         
  -4   8  12        179.58        135.49        19.87 o                         
  -3   8  12          9.49          3.83         7.72 o                         
  -2   8  12          6.87          7.08         4.53 o                         
  -1   8  12        134.10        161.25        18.22 o                         
   0   8  12         54.73         68.59        11.69 o                         
   1   8  12         95.71         85.74        16.67 o                         
   2   8  12         15.47          8.34         7.49 o                         
   3   8  12         75.20         81.69        17.97 o                         
   4   8  12         10.73         -2.93        15.47 o                         
  -6   9  12        296.06        329.52        34.38 o                         
  -5   9  12         33.30         28.25        10.54 o                         
  -4   9  12         67.07         70.91        14.76 o                         
  -3   9  12         24.03         18.42         7.14 o                         
  -2   9  12        277.56        317.95        27.41 o                         
  -1   9  12        203.48        210.43        20.73 o                         
   0   9  12         11.25         22.30         6.69 o                         
   1   9  12         40.43         43.83        12.90 o                         
   2   9  12         21.25         26.91        11.05 o                         
   3   9  12         18.57         27.07        10.06 o                         
   4   9  12        201.26        201.31        32.13 o                         
  -5  10  12        202.96        219.29        26.31 o                         
  -4  10  12         26.36         53.62        12.36 o                         
  -3  10  12        434.90        440.95        32.72 o                         
  -2  10  12         15.57         10.90         5.17 o                         
  -1  10  12         16.92         22.07         8.01 o                         
   0  10  12         92.76         94.03        13.35 o                         
   1  10  12         21.35         41.36        13.11 o                         
   2  10  12         19.89         22.41        12.43 o                         
   3  10  12        167.38        183.76        28.52 o                         
   4  10  12        164.09        187.93        33.49 o                         
  -5  11  12         23.42         18.47         7.23 o                         
  -4  11  12        298.66        299.36        36.12 o                         
  -3  11  12         15.13         17.84         6.82 o                         
  -2  11  12        437.69        465.90        32.66 o                         
  -1  11  12          4.47         -2.13         6.96 o                         
   0  11  12          1.98          6.82         5.95 o                         
   1  11  12        155.06        149.24        24.03 o                         
   2  11  12        224.76        237.96        31.99 o                         
   3  11  12        220.80        271.06        45.59 o                         
  -5  12  12        166.02        194.19        25.43 o                         
  -4  12  12         15.21         20.16        12.66 o                         
  -3  12  12        393.57        350.70        29.83 o                         
  -2  12  12         90.09         94.79        15.71 o                         
  -1  12  12        435.52        451.86        30.13 o                         
   0  12  12         22.08         16.63         5.01 o                         
   1  12  12         50.92         57.21        16.76 o                         
   2  12  12        240.53        238.57        33.74 o                         
   3  12  12         62.59         63.45        19.27 o                         
  -4  13  12         92.44         79.63        17.64 o                         
  -3  13  12          7.99          8.03         7.43 o                         
  -2  13  12         54.44         62.09        16.41 o                         
  -1  13  12        107.06        120.52        21.14 o                         
   0  13  12        197.77        232.35        30.62 o                         
   1  13  12        197.83        215.48        30.25 o                         
   2  13  12         62.18         67.08        17.14 o                         
   3  13  12         76.33         66.82        19.22 o                         
  -4  14  12          0.17         -8.88        17.02 o                         
  -3  14  12         27.84         15.43         7.06 o                         
  -2  14  12         42.78         43.49        15.77 o                         
  -1  14  12          1.39         -2.91         5.81 o                         
   0  14  12         73.90         88.73        19.75 o                         
   1  14  12         25.99         18.01         9.60 o                         
   2  14  12         85.29         75.40        22.23 o                         
  -3  15  12          2.32         -2.19        12.53 o                         
  -2  15  12          9.15         11.12         8.86 o                         
  -1  15  12          0.02         -3.28         7.83 o                         
   0  15  12          1.17         -2.20         8.01 o                         
   1  15  12         98.48         76.56        18.57 o                         
   2  15  12         18.97         24.10        10.86 o                         
  -3  16  12        121.28        136.24        37.30 o                         
  -2  16  12          0.02        -18.97        17.26 o                         
  -1  16  12          0.08         -4.45        12.21 o                         
   0  16  12         45.62         45.67        13.66 o                         
   1  16  12         45.46         46.21        13.13 o                         
  -2  17  12         47.81         44.06        14.20 o                         
  -1  17  12          7.72         -3.82        10.30 o                         
   0  17  12         20.28         27.94        12.13 o                         
  -6   1  13         31.58         21.11         9.47 o                         
  -5   1  13          8.77         13.66        11.27 o                         
  -4   1  13         10.97          9.32         7.58 o                         
  -3   1  13         23.00         20.01         5.64 o                         
  -2   1  13        746.27        755.00        35.77 o                         
  -1   1  13       1060.30       1001.01        26.27 o                         
   0   1  13          9.77          4.59         3.05 o                         
   1   1  13         41.02         47.02         6.67 o                         
   2   1  13         18.33         23.94         5.29 o                         
   3   1  13          0.62          8.28         5.87 o                         
   4   1  13          1.16        -13.80         9.72 o                         
  -6   2  13         38.22         54.31        19.06 o                         
  -5   2  13        128.79        141.07        23.50 o                         
  -4   2  13        352.38        355.66        30.63 o                         
  -3   2  13        124.10        117.43        14.84 o                         
  -2   2  13        870.49        815.68        36.41 o                         
  -1   2  13          5.92          3.30         3.05 o                         
   0   2  13        315.64        278.24        20.86 o                         
   1   2  13        184.50        199.05        13.68 o                         
   2   2  13        182.33        195.37        17.75 o                         
   3   2  13         20.19         21.65         7.17 o                         
   4   2  13          8.84          9.02         9.82 o                         
  -6   3  13        186.71        203.00        33.06 o                         
  -5   3  13         14.14         10.91         5.80 o                         
  -4   3  13          3.51          7.92         8.57 o                         
  -3   3  13          0.65         -3.24         5.62 o                         
  -2   3  13         77.01         69.42        10.23 o                         
  -1   3  13        427.71        432.76        17.43 o                         
   0   3  13          4.07         -2.89         3.48 o                         
   1   3  13        180.65        208.73        13.43 o                         
   2   3  13        138.33        142.53        15.00 o                         
   3   3  13         93.74        103.15        14.70 o                         
   4   3  13          2.06          7.45         7.30 o                         
  -6   4  13        336.13        381.13        45.06 o                         
  -5   4  13          0.04          0.85         5.25 o                         
  -4   4  13        382.06        368.20        32.82 o                         
  -3   4  13        204.50        194.55        21.72 o                         
  -2   4  13         51.40         55.82        12.16 o                         
  -1   4  13         17.76         15.38         4.77 o                         
   0   4  13        200.83        205.22        12.33 o                         
   1   4  13        634.22        690.00        30.12 o                         
   2   4  13        480.44        530.49        29.92 o                         
   3   4  13         10.43          6.48         3.90 o                         
   4   4  13        218.76        272.71        34.01 o                         
  -6   5  13        381.17        446.25        40.35 o                         
  -5   5  13        295.27        329.52        31.59 o                         
  -4   5  13        106.48        104.60        17.77 o                         
  -3   5  13         24.07         32.78         8.08 o                         
  -2   5  13        347.09        317.74        27.96 o                         
  -1   5  13          5.83         11.44         5.06 o                         
   0   5  13        114.26         96.67        16.26 o                         
   1   5  13        126.29        145.39        20.18 o                         
   2   5  13        260.41        257.27        28.92 o                         
   3   5  13        102.11        116.99        19.94 o                         
   4   5  13         97.94         81.60        18.57 o                         
  -6   6  13        368.91        422.28        38.79 o                         
  -5   6  13        135.55        153.94        23.02 o                         
  -4   6  13        347.04        329.37        31.31 o                         
  -3   6  13       1056.09        989.75        64.62 o                         
  -2   6  13         87.54         72.84        13.09 o                         
  -1   6  13        287.31        314.65        25.66 o                         
   0   6  13          1.45         -0.24         4.30 o                         
   1   6  13        487.01        494.67        38.42 o                         
   2   6  13        181.35        188.19        25.13 o                         
   3   6  13        123.58        107.68        20.81 o                         
   4   6  13         80.21         55.28        17.10 o                         
  -6   7  13          6.87          8.69         6.82 o                         
  -5   7  13        157.57        166.37        23.11 o                         
  -4   7  13        298.42        338.21        30.80 o                         
  -3   7  13        138.34        134.91        17.73 o                         
  -2   7  13        414.31        338.98        36.51 o                         
  -1   7  13          0.88          0.29         4.60 o                         
   0   7  13        419.31        425.85        36.12 o                         
   1   7  13        102.82        102.12        17.84 o                         
   2   7  13          0.13         -9.06         9.98 o                         
   3   7  13        148.00        168.50        26.15 o                         
   4   7  13         25.66          9.95        14.10 o                         
  -5   8  13         56.36         77.14        15.36 o                         
  -4   8  13        357.61        324.81        30.62 o                         
  -3   8  13        171.40        167.23        21.28 o                         
  -2   8  13         14.03          5.54         4.56 o                         
  -1   8  13        916.80        896.61        63.09 o                         
   0   8  13          5.17          5.46         5.29 o                         
   1   8  13        195.85        196.08        26.35 o                         
   2   8  13        148.73        166.10        25.68 o                         
   3   8  13         43.67         26.16         9.96 o                         
   4   8  13         42.80         79.99        21.01 o                         
  -5   9  13        157.68        163.39        23.62 o                         
  -4   9  13          0.81         -6.72         7.15 o                         
  -3   9  13         26.12         33.51        10.52 o                         
  -2   9  13         24.46         15.81        10.08 o                         
  -1   9  13        183.90        145.69        18.12 o                         
   0   9  13        806.79        809.13        41.26 o                         
   1   9  13        426.79        484.35        41.51 o                         
   2   9  13         49.27         55.72        16.31 o                         
   3   9  13          0.60          2.39         6.06 o                         
  -5  10  13         14.55          5.65         9.25 o                         
  -4  10  13         57.57         53.87        12.06 o                         
  -3  10  13        115.11         97.10        16.63 o                         
  -2  10  13        224.23        205.98        27.01 o                         
  -1  10  13         50.90         48.11        10.60 o                         
   0  10  13        412.39        377.32        28.42 o                         
   1  10  13        107.26         88.02        18.65 o                         
   2  10  13          0.83          4.47         6.55 o                         
   3  10  13          0.21         -0.87         8.37 o                         
  -5  11  13        139.60        160.69        23.12 o                         
  -4  11  13         13.67         22.55         9.35 o                         
  -3  11  13         15.64          9.79         5.03 o                         
  -2  11  13         38.81         29.27         7.57 o                         
  -1  11  13         53.23         35.71         9.40 o                         
   0  11  13          6.18          2.27         4.24 o                         
   1  11  13        164.30        165.13        26.21 o                         
   2  11  13          0.18         -4.35         6.73 o                         
   3  11  13         32.76         35.21        14.08 o                         
  -4  12  13          0.65         -2.77         6.90 o                         
  -3  12  13          1.98         -5.62         4.21 o                         
  -2  12  13          5.41          2.36         4.40 o                         
  -1  12  13        200.43        175.84        20.26 o                         
   0  12  13         10.87         14.59         8.61 o                         
   1  12  13          0.14         -0.71         8.23 o                         
   2  12  13         50.04         57.99        16.89 o                         
   3  12  13          3.31          0.55        11.49 o                         
  -4  13  13         92.12         82.21        21.07 o                         
  -3  13  13         25.98         21.44        10.90 o                         
  -2  13  13        255.88        296.92        36.67 o                         
  -1  13  13         10.98         13.89         7.57 o                         
   0  13  13          1.20         -7.04         8.87 o                         
   1  13  13         22.12         38.50        13.87 o                         
   2  13  13         12.80         17.60         6.97 o                         
  -4  14  13         45.47         64.57        18.50 o                         
  -3  14  13        226.48        186.62        32.07 o                         
  -2  14  13          1.50          5.41         5.87 o                         
  -1  14  13        145.17        159.70        26.54 o                         
   0  14  13        190.55        180.23        28.43 o                         
   1  14  13         14.26          4.91        22.69 o                         
   2  14  13         29.63         23.67         7.81 o                         
  -3  15  13         12.98         77.03        34.72 o                         
  -2  15  13        226.96        266.32        34.43 o                         
  -1  15  13         36.19         40.92        14.80 o                         
   0  15  13         96.05         93.66        23.64 o                         
   1  15  13        179.62        210.06        37.62 o                         
  -2  16  13         86.23        151.67        42.55 o                         
  -1  16  13        217.43        240.31        50.03 o                         
   0  16  13        124.12        140.14        27.83 o                         
  -6   0  14         39.07         41.24        21.99 o                         
  -5   0  14         33.04         37.90        20.56 o                         
  -4   0  14        108.71        117.55        22.77 o                         
  -3   0  14       1678.85       1732.38        80.27 o                         
  -2   0  14        106.88         73.63        18.23 o                         
  -1   0  14       1838.07       1744.68        52.53 o                         
   0   0  14       1203.00       1304.62       146.80 o                         
   1   0  14        710.41        795.68        41.42 o                         
   2   0  14        122.37        147.82        27.60 o                         
   3   0  14         24.56         41.88        18.33 o                         
   4   0  14        115.28        210.09        41.80 o                         
  -6   1  14         11.18          8.47         9.40 o                         
  -5   1  14        101.87        124.94        26.78 o                         
  -4   1  14          3.45         -3.79         7.12 o                         
  -3   1  14         25.32         16.25         5.67 o                         
  -2   1  14       1393.48       1378.06        66.13 o                         
  -1   1  14        253.73        243.78        13.77 o                         
   0   1  14       1132.33       1099.80        32.58 o                         
   1   1  14        340.34        378.41        19.76 o                         
   2   1  14        170.01        204.57        18.19 o                         
   3   1  14         16.81         11.99         6.63 o                         
   4   1  14        117.28        162.47        26.15 o                         
  -6   2  14         76.56        127.14        26.62 o                         
  -5   2  14         24.44          9.12         7.49 o                         
  -4   2  14        104.63        115.66        18.45 o                         
  -3   2  14        800.99        769.09        38.03 o                         
  -2   2  14        100.51        107.56        13.31 o                         
  -1   2  14        715.60        714.28        22.58 o                         
   0   2  14         67.27         79.35         8.74 o                         
   1   2  14       1280.36       1326.67        49.23 o                         
   2   2  14          4.38          7.14         3.97 o                         
   3   2  14         74.65         84.85        16.50 o                         
   4   2  14         15.19         21.46         8.31 o                         
  -6   3  14          3.34         22.60        14.69 o                         
  -5   3  14          6.47         15.94         8.63 o                         
  -4   3  14         15.26          6.87         6.54 o                         
  -3   3  14         13.04         11.57         4.54 o                         
  -2   3  14        148.30        105.54        14.45 o                         
  -1   3  14        279.25        267.87        13.45 o                         
   0   3  14        664.13        672.87        34.87 o                         
   1   3  14          8.30          3.99         3.41 o                         
   2   3  14        484.21        519.62        30.38 o                         
   3   3  14          6.68         -2.47         5.37 o                         
   4   3  14         85.89         79.53        27.12 o                         
  -6   4  14          7.97          8.21         8.13 o                         
  -5   4  14         18.51         11.87         7.03 o                         
  -4   4  14         80.44         91.43        16.18 o                         
  -3   4  14          0.46          1.99         6.79 o                         
  -2   4  14         51.48         21.84        11.54 o                         
  -1   4  14        341.27        343.59        22.54 o                         
   0   4  14         18.33          8.57         3.76 o                         
   1   4  14       1395.50       1445.27        63.56 o                         
   2   4  14         11.78         11.34         8.35 o                         
   3   4  14         67.38         62.58        15.10 o                         
   4   4  14         19.67         31.46        14.52 o                         
  -6   5  14          0.62        -14.68        11.82 o                         
  -5   5  14          5.27         12.58         6.31 o                         
  -4   5  14         21.24         16.04         5.59 o                         
  -3   5  14          1.34         -7.83         6.85 o                         
  -2   5  14        158.44        120.32        19.44 o                         
  -1   5  14        132.33         94.00        14.74 o                         
   0   5  14        339.41        342.10        31.36 o                         
   1   5  14         15.62         23.71         9.62 o                         
   2   5  14        204.41        232.78        27.44 o                         
   3   5  14          0.09        -10.35         6.90 o                         
   4   5  14          4.88         -7.16        15.23 o                         
  -6   6  14         26.79         13.73        12.11 o                         
  -5   6  14         17.61         27.00        10.60 o                         
  -4   6  14         44.82         33.21         9.46 o                         
  -3   6  14         17.63         18.49         7.92 o                         
  -2   6  14         91.41         68.34        16.94 o                         
  -1   6  14          3.60         -5.04         6.97 o                         
   0   6  14         68.10         64.85        14.78 o                         
   1   6  14          0.39         -0.57         7.24 o                         
   2   6  14         82.29         95.63        18.27 o                         
   3   6  14         14.41          6.17        13.26 o                         
   4   6  14          2.88         -0.12        11.41 o                         
  -5   7  14         39.96         33.88         8.28 o                         
  -4   7  14         74.54         66.74        14.69 o                         
  -3   7  14        128.50        102.76        21.78 o                         
  -2   7  14        193.51        140.14        19.51 o                         
  -1   7  14        260.70        279.49        25.93 o                         
   0   7  14         61.14         71.53        12.08 o                         
   1   7  14         85.10         79.33        16.11 o                         
   2   7  14        241.57        256.17        31.34 o                         
   3   7  14         64.90         78.85        31.08 o                         
  -5   8  14          0.03          7.65        10.93 o                         
  -4   8  14        535.50        576.72        41.29 o                         
  -3   8  14        111.20        106.28        16.59 o                         
  -2   8  14        192.45        186.59        23.87 o                         
  -1   8  14          0.61         -7.10         5.08 o                         
   0   8  14          0.01          8.31         5.12 o                         
   1   8  14        449.01        449.31        41.25 o                         
   2   8  14         18.74         15.41        11.99 o                         
   3   8  14        189.87        230.88        32.00 o                         
  -5   9  14        444.86        474.43        40.00 o                         
  -4   9  14          0.08          0.29         8.96 o                         
  -3   9  14        462.64        467.03        43.72 o                         
  -2   9  14          2.26          0.54         6.57 o                         
  -1   9  14        158.65        179.65        20.91 o                         
   0   9  14        100.26        101.29        15.28 o                         
   1   9  14         26.57         22.37        25.97 o                         
   2   9  14        293.52        319.27        36.64 o                         
   3   9  14         75.69         71.68        18.60 o                         
  -5  10  14          0.35         -8.68         5.79 o                         
  -4  10  14        306.21        339.78        32.66 o                         
  -3  10  14        118.36         96.78        15.17 o                         
  -2  10  14        224.96        164.34        37.55 o                         
  -1  10  14        367.40        368.21        30.91 o                         
   0  10  14         30.89         26.58         7.54 o                         
   1  10  14         96.19         96.55        19.53 o                         
   2  10  14          1.85         -3.83         6.33 o                         
   3  10  14        139.91        118.61        25.65 o                         
  -4  11  14          7.88         12.60         8.97 o                         
  -3  11  14        170.36        162.02        20.50 o                         
  -2  11  14        223.84        202.74        28.67 o                         
  -1  11  14         38.66         28.40         8.31 o                         
   0  11  14        257.93        251.37        24.77 o                         
   1  11  14         15.95         13.63         4.94 o                         
   2  11  14         16.83          3.85         5.72 o                         
  -4  12  14        127.73        144.00        21.06 o                         
  -3  12  14         38.12         13.18         6.28 o                         
  -2  12  14        283.99        307.99        28.54 o                         
  -1  12  14        410.82        438.93        42.69 o                         
   0  12  14         19.45         15.61        19.33 o                         
   1  12  14        195.45        242.82        33.15 o                         
   2  12  14          6.95         -1.95        10.02 o                         
  -3  13  14         61.66         57.35        17.06 o                         
  -2  13  14        163.67        149.80        28.01 o                         
  -1  13  14         12.19         14.96         9.78 o                         
   0  13  14        200.42        214.11        31.70 o                         
   1  13  14          0.05         11.20         7.41 o                         
   2  13  14        121.23        145.71        28.20 o                         
  -3  14  14          1.59        -20.59        24.42 o                         
  -2  14  14         12.14         13.45         8.35 o                         
  -1  14  14        219.53        219.84        32.47 o                         
   0  14  14          6.49         13.88         8.43 o                         
   1  14  14        117.05        136.34        35.37 o                         
  -2  15  14        190.31        189.95        31.21 o                         
  -1  15  14         26.53         19.35         7.18 o                         
   0  15  14        160.00        181.55        29.91 o                         
  -6   1  15         19.03         17.95         9.94 o                         
  -5   1  15          0.08         -0.43        12.86 o                         
  -4   1  15          5.12          5.74         6.44 o                         
  -3   1  15         20.24         12.78         5.73 o                         
  -2   1  15          0.71          1.89         4.31 o                         
  -1   1  15         20.80         16.96         2.94 o                         
   0   1  15        100.68         95.80        10.09 o                         
   1   1  15         48.22         46.62         8.55 o                         
   2   1  15         83.27         98.72        16.32 o                         
   3   1  15          5.72          6.14         4.80 o                         
   4   1  15         25.62         31.97        15.87 o                         
  -6   2  15         26.39         16.34        12.57 o                         
  -5   2  15          8.13          5.38        10.06 o                         
  -4   2  15          4.17          1.61         7.11 o                         
  -3   2  15         45.54         40.97         9.89 o                         
  -2   2  15         61.53         49.43         9.26 o                         
  -1   2  15         37.64         35.61         6.96 o                         
   0   2  15         73.00         70.89        10.62 o                         
   1   2  15        730.72        718.34        43.14 o                         
   2   2  15        134.29        164.19        21.83 o                         
   3   2  15         15.10         26.68        15.99 o                         
   4   2  15          0.04          0.84        12.17 o                         
  -6   3  15         96.95         90.07        21.31 o                         
  -5   3  15          5.62         17.73         8.22 o                         
  -4   3  15        258.42        281.93        29.68 o                         
  -3   3  15        125.86        128.88        18.67 o                         
  -2   3  15         78.69         78.92        12.51 o                         
  -1   3  15        253.93        252.14        19.37 o                         
   0   3  15        223.81        176.65        21.76 o                         
   1   3  15        109.52        115.77        17.81 o                         
   2   3  15        234.39        269.56        28.36 o                         
   3   3  15         55.71         55.71        23.26 o                         
  -5   4  15         20.12         14.69         8.79 o                         
  -4   4  15        107.20         92.42        17.27 o                         
  -3   4  15        166.85        164.21        21.84 o                         
  -2   4  15         89.74         51.14        16.55 o                         
  -1   4  15         19.27         24.32         4.69 o                         
   0   4  15        754.72        768.57        46.66 o                         
   1   4  15          0.33         -2.72         6.24 o                         
   2   4  15          2.85         17.46         9.30 o                         
   3   4  15        214.07        276.86        46.45 o                         
  -5   5  15         89.06         75.06        16.60 o                         
  -4   5  15        134.66        118.40        18.31 o                         
  -3   5  15       1173.92       1098.52        56.09 o                         
  -2   5  15         57.71         52.71        12.45 o                         
  -1   5  15       1901.06       1885.97        56.67 o                         
   0   5  15        219.72        238.05        27.03 o                         
   1   5  15        355.25        345.32        32.90 o                         
   2   5  15         11.46         22.81        10.46 o                         
   3   5  15          1.75         -2.80         6.20 o                         
  -5   6  15         62.89         75.42        17.22 o                         
  -4   6  15        428.96        427.25        36.56 o                         
  -3   6  15          1.14          5.62         5.70 o                         
  -2   6  15       1061.00        955.83        60.75 o                         
  -1   6  15          1.09          2.41         3.73 o                         
   0   6  15       1456.42       1489.79        69.89 o                         
   1   6  15        340.02        323.70        32.88 o                         
   2   6  15          0.26         -0.38         6.22 o                         
   3   6  15          0.12        -10.21         9.33 o                         
  -5   7  15         47.65         56.31        19.64 o                         
  -4   7  15        160.18        170.27        28.49 o                         
  -3   7  15        390.01        368.78        33.00 o                         
  -2   7  15         45.88         25.58         8.35 o                         
  -1   7  15        670.84        647.53        34.72 o                         
   0   7  15         78.69         67.97        11.79 o                         
   1   7  15        571.42        633.52        47.72 o                         
   2   7  15         76.45         79.45        19.02 o                         
   3   7  15          0.69         -4.37         6.72 o                         
  -5   8  15        140.02        177.96        25.76 o                         
  -4   8  15         21.49         19.45         9.80 o                         
  -3   8  15         15.41         11.73         7.68 o                         
  -2   8  15        637.89        577.83        41.36 o                         
  -1   8  15          0.11          1.08         5.93 o                         
   0   8  15        300.26        291.28        26.23 o                         
   1   8  15         32.28         42.97        11.42 o                         
   2   8  15        302.19        328.73        37.14 o                         
   3   8  15        106.26         99.08        22.45 o                         
  -5   9  15          2.17          5.62         9.65 o                         
  -4   9  15          0.07         -8.54         8.30 o                         
  -3   9  15         81.81         65.74        14.25 o                         
  -2   9  15         82.74         85.90        15.40 o                         
  -1   9  15         25.69         13.56         7.54 o                         
   0   9  15         26.69         35.46         9.29 o                         
   1   9  15        290.13        310.53        35.16 o                         
   2   9  15          1.06          8.34        15.11 o                         
  -4  10  15         12.05          7.80         5.03 o                         
  -3  10  15          2.22         -0.97        10.17 o                         
  -2  10  15         13.39          5.54         5.95 o                         
  -1  10  15         37.59         31.10         9.42 o                         
   0  10  15          2.60          2.32         5.60 o                         
   1  10  15          7.29         12.79         9.80 o                         
   2  10  15         11.15          8.31         7.12 o                         
  -4  11  15          3.77          0.97         6.26 o                         
  -3  11  15         22.15         10.58         7.98 o                         
  -2  11  15         49.36         42.45        10.17 o                         
  -1  11  15         58.17         50.81        10.19 o                         
   0  11  15        100.59        134.21        22.14 o                         
   1  11  15          1.51          6.58         9.61 o                         
   2  11  15         19.57         26.47        20.26 o                         
  -3  12  15         37.06         15.02         5.54 o                         
  -2  12  15          0.41         -1.57        10.95 o                         
  -1  12  15         11.16         -0.14         7.70 o                         
   0  12  15         10.77         21.76        10.23 o                         
   1  12  15        139.60        154.61        26.72 o                         
  -3  13  15          2.10          0.06         8.21 o                         
  -2  13  15         89.92         52.21        17.43 o                         
  -1  13  15          9.76         17.09         9.17 o                         
   0  13  15        340.15        372.37        42.78 o                         
   1  13  15         45.56         49.08        16.10 o                         
  -2  14  15          0.04         12.78         5.28 o                         
  -1  14  15        450.75        450.20        38.19 o                         
   0  14  15         10.27          9.19         7.27 o                         
  -5   0  16          5.92         16.86        17.97 o                         
  -4   0  16         38.07         46.99        15.51 o                         
  -3   0  16        882.56        885.54        60.69 o                         
  -2   0  16          3.22          2.36         6.54 o                         
  -1   0  16          0.34         -0.01         4.56 o                         
   0   0  16        229.47        217.63        21.84 o                         
   1   0  16         52.51         67.05        17.42 o                         
   2   0  16          2.12         -2.82         6.80 o                         
  -5   1  16          1.27          7.90         8.85 o                         
  -4   1  16        288.94        282.92        31.19 o                         
  -3   1  16        108.93        100.11        14.70 o                         
  -2   1  16        100.42        119.58        16.09 o                         
  -1   1  16        339.27        304.11        19.16 o                         
   0   1  16         65.95         76.34        11.66 o                         
   1   1  16         91.62        120.19        17.75 o                         
   2   1  16         35.28         47.96        17.82 o                         
   3   1  16          1.20          2.19         7.16 o                         
  -5   2  16         37.07         15.68        11.95 o                         
  -4   2  16         26.51         23.18         9.49 o                         
  -3   2  16        101.59        114.08        15.30 o                         
  -2   2  16        475.62        422.49        28.71 o                         
  -1   2  16         82.68         77.81         9.77 o                         
   0   2  16         52.75         33.36        11.13 o                         
   1   2  16         10.65         16.62         7.95 o                         
   2   2  16         30.27         40.52        16.38 o                         
   3   2  16         43.47         67.01        23.14 o                         
  -5   3  16         44.05         43.02        12.31 o                         
  -4   3  16         57.80         58.82        13.73 o                         
  -3   3  16         84.93         97.28        17.50 o                         
  -2   3  16         58.89         61.36        11.60 o                         
  -1   3  16         10.05          2.36         5.40 o                         
   0   3  16         30.13         30.59        10.68 o                         
   1   3  16         47.72         61.10        14.54 o                         
   2   3  16         61.16         73.89        22.51 o                         
   3   3  16         18.10         31.97        20.52 o                         
  -5   4  16          1.07         -8.22         8.17 o                         
  -4   4  16         40.89         36.68         9.96 o                         
  -3   4  16         35.08         37.82        10.11 o                         
  -2   4  16         63.96         43.31        12.44 o                         
  -1   4  16        252.82        234.98        20.27 o                         
   0   4  16         98.71         69.10        14.73 o                         
   1   4  16         17.57         12.53         6.63 o                         
   2   4  16         68.57         74.65        16.03 o                         
   3   4  16         29.23         20.44        11.41 o                         
  -5   5  16         58.35         55.07        14.32 o                         
  -4   5  16          3.16         -1.28         5.81 o                         
  -3   5  16          0.58         -5.71         5.08 o                         
  -2   5  16         69.43         59.54        15.35 o                         
  -1   5  16        160.39        162.90        16.77 o                         
   0   5  16        232.63        227.11        27.89 o                         
   1   5  16          1.74         11.94         8.54 o                         
   2   5  16         60.75         38.93        11.19 o                         
   3   5  16          8.92         22.39        12.88 o                         
  -5   6  16         99.78        102.85        20.40 o                         
  -4   6  16          6.93          1.71         8.02 o                         
  -3   6  16         12.22          7.17         7.00 o                         
  -2   6  16        132.64         93.18        18.21 o                         
  -1   6  16         57.09         53.10         9.38 o                         
   0   6  16        112.26        110.30        16.20 o                         
   1   6  16         34.29         37.52        11.51 o                         
   2   6  16        247.84        264.24        32.10 o                         
   3   6  16         36.77         44.86        21.79 o                         
  -5   7  16         47.25         46.23        14.01 o                         
  -4   7  16         52.85         44.30        11.45 o                         
  -3   7  16         52.44         66.19        14.48 o                         
  -2   7  16        259.67        289.76        29.48 o                         
  -1   7  16        256.83        272.11        24.06 o                         
   0   7  16         36.26         35.62        10.68 o                         
   1   7  16        244.85        291.52        33.19 o                         
   2   7  16         14.65         18.58        11.08 o                         
  -4   8  16          1.25         -5.94         6.83 o                         
  -3   8  16        116.09        113.16        19.68 o                         
  -2   8  16         51.08         42.14        12.74 o                         
  -1   8  16        232.80        237.25        21.89 o                         
   0   8  16        215.60        245.59        25.04 o                         
   1   8  16         14.77         32.08        13.07 o                         
   2   8  16        276.25        293.78        35.48 o                         
  -4   9  16        161.95        132.68        23.06 o                         
  -3   9  16        107.97        111.74        19.73 o                         
  -2   9  16        252.92        267.36        27.33 o                         
  -1   9  16        275.41        305.33        25.92 o                         
   0   9  16         39.39         44.30         9.78 o                         
   1   9  16        117.40        133.39        24.04 o                         
   2   9  16          2.22         11.45        10.48 o                         
  -4  10  16         86.78         84.95        16.89 o                         
  -3  10  16        320.75        331.65        31.58 o                         
  -2  10  16          0.11         -1.07         5.09 o                         
  -1  10  16         24.39         36.93         9.27 o                         
   0  10  16         76.95         70.54        14.03 o                         
   1  10  16         11.11          4.47         7.82 o                         
  -3  11  16          0.05         -2.37         5.02 o                         
  -2  11  16        175.87        186.24        23.20 o                         
  -1  11  16          7.78          9.17         6.75 o                         
   0  11  16         49.47         30.16        12.23 o                         
   1  11  16         12.47         -2.82         9.64 o                         
  -3  12  16         52.78         60.21        18.80 o                         
  -2  12  16         26.28         20.23         9.13 o                         
  -1  12  16        159.13        155.05        22.63 o                         
   0  12  16          7.99         10.98         7.42 o                         
  -1  13  16         29.87         31.91         8.93 o                         
  -5   1  17          3.91          4.79        18.85 o                         
  -4   1  17         10.01          0.00         5.96 o                         
  -3   1  17          3.93          4.22         4.59 o                         
  -2   1  17          1.26          0.45         5.30 o                         
  -1   1  17         38.83         47.84        10.03 o                         
   0   1  17         35.00         18.57        11.97 o                         
  -5   2  17         60.08         55.17        14.99 o                         
  -4   2  17         10.79         14.26         8.51 o                         
  -3   2  17        252.20        265.28        24.64 o                         
  -2   2  17        122.84         94.98        14.99 o                         
  -1   2  17         14.73         12.45         4.47 o                         
   0   2  17          6.35         11.02         7.51 o                         
   1   2  17          1.02          3.58         5.17 o                         
   2   2  17         27.37         34.60        16.54 o                         
  -5   3  17          8.45          7.56         7.81 o                         
  -4   3  17         26.39         25.01         9.33 o                         
  -3   3  17          7.24          1.57         5.03 o                         
  -2   3  17        288.66        263.55        25.72 o                         
  -1   3  17          1.90          0.83         3.65 o                         
   0   3  17         63.68         74.94        14.73 o                         
   1   3  17          3.92         -1.73         4.18 o                         
   2   3  17          8.60         -5.57        10.22 o                         
  -5   4  17         23.99         26.80        10.09 o                         
  -4   4  17        255.35        301.84        32.65 o                         
  -3   4  17        305.17        317.26        31.17 o                         
  -2   4  17          2.27          1.88         5.03 o                         
  -1   4  17        232.48        222.13        20.51 o                         
   0   4  17         10.78          1.47         5.70 o                         
   1   4  17        165.88        194.08        25.77 o                         
   2   4  17         95.58        113.22        30.42 o                         
  -4   5  17        146.21        158.60        23.32 o                         
  -3   5  17         87.30        121.67        18.90 o                         
  -2   5  17        329.66        316.60        34.00 o                         
  -1   5  17         28.30         29.39         7.16 o                         
   0   5  17        415.81        455.42        33.09 o                         
   1   5  17         55.13         52.77        13.24 o                         
   2   5  17        226.08        189.93        40.76 o                         
  -4   6  17        307.63        329.59        34.44 o                         
  -3   6  17        479.03        510.95        40.44 o                         
  -2   6  17          2.31        -10.44        13.68 o                         
  -1   6  17        366.18        406.71        28.41 o                         
   0   6  17          5.08          6.89         4.86 o                         
   1   6  17        505.53        586.56        47.01 o                         
   2   6  17         70.28         75.73        18.15 o                         
  -4   7  17        208.16        228.74        28.16 o                         
  -3   7  17        108.84        125.36        19.66 o                         
  -2   7  17        451.99        434.20        37.08 o                         
  -1   7  17          2.70          4.14         5.17 o                         
   0   7  17        435.90        429.28        33.72 o                         
   1   7  17         35.97         54.46        14.58 o                         
   2   7  17        176.39        185.03        28.02 o                         
  -4   8  17         13.85          0.87        11.15 o                         
  -3   8  17        241.67        269.06        30.47 o                         
  -2   8  17         55.88         47.56        13.59 o                         
  -1   8  17        473.38        492.13        33.35 o                         
   0   8  17          8.90         10.07         8.19 o                         
   1   8  17        485.67        544.70        54.38 o                         
  -3   9  17          0.67          4.27         5.35 o                         
  -2   9  17        244.80        190.54        29.90 o                         
  -1   9  17         12.84         13.79         6.49 o                         
   0   9  17        307.18        296.30        28.97 o                         
   1   9  17         30.54         20.60        14.02 o                         
  -3  10  17          2.19          4.96         7.36 o                         
  -2  10  17          0.01          1.07         6.31 o                         
  -1  10  17         39.22         46.15        10.29 o                         
   0  10  17         15.54         27.02         8.61 o                         
  -2  11  17         87.01         93.66        17.39 o                         
  -1  11  17          3.84          0.64         6.77 o                         
   0  11  17         46.40         53.46        16.25 o                         
  -4   0  18         73.21         66.88        19.83 o                         
  -3   0  18         82.07         53.53        15.30 o                         
  -2   0  18          3.51         -2.00         5.96 o                         
  -1   0  18        113.06        113.48        21.02 o                         
  -4   1  18         19.04         28.52        12.11 o                         
  -3   1  18        124.24        130.12        17.02 o                         
  -2   1  18        349.05        361.32        29.53 o                         
  -1   1  18        242.51        242.48        26.62 o                         
  -4   2  18         83.78         61.37        22.69 o                         
  -3   2  18        476.29        470.48        33.38 o                         
  -2   2  18        216.67        228.89        22.87 o                         
  -1   2  18         30.60         33.21         8.21 o                         
   0   2  18        118.51         95.24        29.27 o                         
  -4   3  18         17.85         18.80         8.38 o                         
  -3   3  18        345.47        358.85        34.43 o                         
  -2   3  18        122.84        118.54        23.96 o                         
  -1   3  18         46.87         52.93        13.56 o                         
   0   3  18         73.76         84.19        25.61 o                         
  -4   4  18         31.64         30.83        10.31 o                         
  -3   4  18         67.83         69.40        14.80 o                         
  -2   4  18        335.02        293.91        26.11 o                         
  -1   4  18         61.88         53.41        16.38 o                         
   0   4  18        133.36        130.01        17.63 o                         
   1   4  18        175.78        208.18        38.46 o                         
  -4   5  18         33.28         27.18         9.21 o                         
  -3   5  18        119.03        145.41        22.09 o                         
  -2   5  18         40.91          9.69         9.96 o                         
  -1   5  18        112.73        131.32        16.71 o                         
   0   5  18         11.85          4.62         9.07 o                         
   1   5  18         84.67        136.66        22.96 o                         
  -3   6  18        147.11        187.87        25.39 o                         
  -2   6  18         47.48         29.46        10.49 o                         
  -1   6  18          2.09         -4.69         4.37 o                         
   0   6  18         70.10         85.26        16.50 o                         
   1   6  18         89.38        118.90        22.21 o                         
  -3   7  18         16.92         18.48         7.82 o                         
  -2   7  18          2.10         15.94         7.87 o                         
  -1   7  18          0.19          1.33         5.39 o                         
   0   7  18        308.83        320.07        29.99 o                         
   1   7  18         13.52          9.22         9.33 o                         
  -3   8  18          9.58         13.20         6.92 o                         
  -2   8  18         16.39         18.85         9.06 o                         
  -1   8  18         72.62         75.42        13.20 o                         
   0   8  18         22.08         24.42         7.72 o                         
  -2   9  18        107.50         95.27        30.16 o                         
  -1   9  18        126.79        125.41        17.06 o                         
   0   9  18        156.33        187.78        24.20 o                         
  -3   1  19         56.94         54.56        11.10 o                         
  -2   1  19          0.79          4.90         5.99 o                         
  -1   1  19          0.65        -13.80        16.72 o                         
  -3   2  19         58.80         67.64        16.83 o                         
  -2   2  19        169.12        195.50        27.28 o                         
  -1   2  19         17.74         13.95        12.37 o                         
  -3   3  19        112.79        115.49        19.92 o                         
  -2   3  19         93.24        114.92        19.02 o                         
  -1   3  19         55.25         64.54        14.02 o                         
   0   3  19          0.01         15.23        12.77 o                         
  -3   4  19        319.08        352.33        35.37 o                         
  -2   4  19        101.95        110.53        18.60 o                         
  -1   4  19         85.21         67.90        15.16 o                         
   0   4  19        149.33        182.19        28.64 o                         
  -3   5  19        507.75        544.56        43.91 o                         
  -2   5  19         69.14         71.85        15.60 o                         
  -1   5  19        458.45        391.71        36.66 o                         
   0   5  19         88.03         56.96        31.64 o                         
  -2   6  19        660.71        638.44        39.03 o                         
  -1   6  19         10.52          8.11         6.00 o                         
   0   6  19        176.85        200.11        24.01 o                         
  -2   7  19         14.69          7.42         6.96 o                         
  -1   7  19        255.01        303.22        27.06 o                         
  -2   0  20         88.92         80.37        30.90 o                         
  -1   0  20          0.15        -13.80        13.72 o                         
  -2   1  20        106.34        107.53        19.75 o                         
  -1   1  20          3.09         -2.24         6.15 o                         
  -2   2  20         50.65         63.31        16.65 o                         
  -1   2  20          0.91        -12.88         9.69 o                         
                                                                                
